# Supplementary material for: Genome-wide association study of the human brain functional connectome reveals strong vascular component underlying global network efficiency
Source: Sci Rep. 2022 Sep 2;12:14938. doi: 10.1038/s41598-022-19106-7 (PMC9440133; doi:10.1038/s41598-022-19106-7)
Supplement: Supplementary file 2 — Supplementary Information 2. [file 41598_2022_19106_MOESM2_ESM.xlsx]

## Sheet: ST_Overview
Acronym	Full name	N	N variants	Genomic loci	LDSC intercept	h2	n TWAS loci	n brain PWAS loci	n plasma PWAS loci	n gene-based test	n GSEA pathways
GEFF	Global efficiency	36147	17546374	14	1	0.15	82	7	2	86	0
LEFF	Local efficiency	36148	17546374	1	1	0.0172	0	0	2	0	0
DM	Default-mode network	36149	17546374	0	1	0.0726	0	0	0	0	0
FP	Frontoparietal network	36150	17546374	0	1	0.0478	2	1	0	0	0
MF	Medial frontal	36150	17546374	0	1.01	0.0614	0	0	0	0	0
M	Motor network	36150	17546374	2	1	0.0745	0	0	0	0	0
SC	Subcortical-cerebellum network	36150	17546374	2	1	0.0814	1	0	0	0	0
VA	Visual association network	36150	17546374	0	1	0.0576	0	1	1	0	0
VI	Visual network 1	36150	17546374	3	1	0.07	8	1	0	6	1
VII	Visual network 2	36150	17546374	0	1	0.0419	0	0	0	0	0
GEFF_RSFA	Global efficiency adjusted for average global resting state fluctuation amplitude	36143	17546374	3	0.99	0.08	14	0	0	0	0
RSFA	Average global resting state fluctuation amplitude	36143	17546374	24	1.03	0.23	157	3	4	168	6

## Sheet: ST1_GenomicLoci
Supplementary Table 1. Overview of genomic loci for resting-state functional magnetic resonance imaging network measures
Network	Marker	Position (hg37)	EA/NEA	EAF (%)	Nearest gene(s)	The effect in SD (SE)	P value
Global efficiency	rs6672273	Chr1:22261339	C/G	36.9	HSPG2	-0.054 (0.008)	4.6x10-12
	rs36071060	Chr3:124603947	A/G	59.3	ITGB5	0.041 (0.008)	3.9x10-08
	rs77319639	Chr6:1367049	A/G	90.7	FOXQ1	0.085 (0.013)	3.0x10-11
	rs115465481	Chr6:76254669	T/G	90.6	RP11-474L11.3-6ENP6	0.077 (0.013)	1.5x10-09
	rs12201449	Chr6:96959382	C/T	81.8	UFL1	0.105 (0.01)	9.8x10-28
	rs4744712	Chr9:71434707	A/C	39.9	PIP5K1B	0.047 (0.008)	5.2x10-10
	rs2274224	Chr10:96039597	G/C	56.2	PLCE1	-0.12 (0.007)	1.2x10-58
	rs11596664	Chr10:134280157	C/T	56.2	C10orf91/INPP5A	0.104 (0.007)	3.8x10-44
	11:10705433_TAA_T	Chr11:10705433	TAA/T	27.9	MRVI1	-0.066 (0.008)	1.2x10-15
	rs11603129	Chr11:26240051	G/A	61.3	ANO3	-0.053 (0.008)	3.9x10-12
	rs7105955	Chr11:70006331	C/A	48.3	ANO1	0.07 (0.007)	6.4x10-21
	rs6590919	Chr11:101646567	C/T	87.7	TRPC6	-0.092 (0.011)	5.6x10-16
	rs11434829	Chr17:19217683	G/GA	20	EPN2	-0.099 (0.01)	2.1x10-25
	rs769449	Chr19:45410002	G/A	87.9	APOE	0.074 (0.011)	7.2x10-11
Local efficiency	rs187865392	Chr6:101838063	G/A	99.7	GRIK2	0.436 (0.076)	9.3x10-09
Subcortical-cerebellum	rs55855905	Chr7:119145052	A/G	99.7	KCND2	-0.443 (0.079)	2.1x10-08
	rs10668066	Chr7:120965464	G/GCACC	74.8	WNT16	-0.052 (0.009)	1.6x10-09
Motor	rs6771054	Chr3:89489529	T/C	59.7	EPHA3	0.044 (0.008)	9.6x10-09
	rs7808155	Chr7:121000931	A/G	71.7	FAM3C	-0.045 (0.008)	4.7x10-08
Visual I	rs760619	Chr6:96857431	A/G	18.2	UFL1	0.054 (0.010)	2.5x10-08
	10:96026184_CA_C	Chr10:96026184	CA/C	56.3	PLCE1	0.053 (0.007)	1.2x10-12
	rs7083220	Chr10:134284485	G/A	56.2	C10orf91	-0.058 (0.008)	1.1x10-14
Global efficiency (adj. RSFA)	rs2274224	Chr10:96039597	G/C	56.2	PLCE1	-0.052 (0.007)	5.5x10-12
	rs11596664	Chr10:134280157	C/T	56.2	C10orf91	0.05 (0.008)	3.3x10-11
	rs59571799	Chr17:19178892	C/A	90.9	EPN2	0.073 (0.013)	2.4x10-08
RSFA	rs9426785	Chr1:22249589	A/G	65.6	HSPG2	0.068 (0.008)	7.6×10-19
	rs1990609	Chr2:40667007	C/T	65.6	SLC8A1	0.049 (0.008)	1.8×10-10
	rs9875516	Chr3:124598026	A/T	59.1	ITGB5	0.043 (0.007)	7.8×10-09
	rs184652332	Chr4:5404681	G/A	99.9	STK32B	0.698 (0.122)	1.1×10-08
	rs34281867	Chr4:85025052	C/T	59.9	RP11-8L2.1	-0.052 (0.007)	2.3×10-12
	rs750720715	Chr4:184232731	GT/G	44.3	WWC2	0.042 (0.008)	3.0×10-08
	rs78581380	Chr6:1365073	T/G	89.3	FOXQ1	0.101 (0.012)	5.0×10-18
	6:76340644_ATC_A	Chr6:76340644	ATC/A	90.6	SENP6	0.070 (0.012)	2.5×10-08
	6:96893385_CAG_C	Chr6:96893385	CAG/C	81.8	UFL1	0.132 (0.009)	1.6×10-44
	rs55766546	Chr7:14741152	C/G	97.1	DGKB	-0.180 (0.022)	6.9×10-17
	rs77126132	Chr7:54966738	G/A	90.9	EGFR	0.072 (0.013)	1.1×10-08
	rs7042786	Chr9:71431174	A/T	39.4	PIP5K1B	0.061 (0.007)	1.7×10-16
	rs11187838	Chr10:96038686	G/A	56.3	PLCE1	-0.143 (0.007)	5.9×10-87
	rs4880259	Chr10:134298687	T/C	51.5	C10orf91-INPP5A	-0.131 (0.007)	2.6×10-70
	rs7942247	Chr11:316349	G/A	48.2	IFITM2	-0.052 (0.007)	3.8×10-12
	rs10770138	Chr11:10722012	T/C	28.0	MRVI1	-0.077 (0.008)	9.6×10-22
	rs35868946	Chr11:26233940	A/C	62.9	ANO3	-0.059 (0.008)	2.7×10-15
	rs59375526	Chr11:70002185	AT/A	57.4	ANO1	0.082 (0.007)	3.1×10-29
	rs10895201	Chr11:101688535	G/A	87.7	TRPC6	-0.103 (0.011)	8.8×10-21
	rs11114197	Chr12:80024095	A/T	31.9	PAWR	-0.045 (0.008)	1.4×10-08
	rs11400348	Chr12:90016076	A/AT	20.6	ATP2B1	0.056 (0.009)	8.3×10-10
	rs4480845	Chr17:1958609	T/C	36.2	HIC1	-0.042 (0.008)	4.8×10-08
	rs1467028	Chr17:19174874	T/C	79.9	EPN2	0.107 (0.009)	9.4×10-31
	rs429358	Chr19:45411941	T/C	85.0	APOE	0.091 (0.010)	3.3×10-19

## Sheet: ST2_eQTL_TWAS_MASHR
Supplementary Table 2. Results from transcriptome-wide association studies of resting-state functional magnetic resonance imaging network measures
NETWORK	gene	gene_name	pvalue	n	n_indep	p_i_best	t_i_best	p_i_worst	t_i_worst	eigen_max	eigen_min	eigen_min_kept	z_min	z_max	z_mean	z_sd	tmi	status	fdr10	fdr5	bonf
Global efficiency	ENSG00000068383.18	INPP5A	1.76439e-48	40	6	8.00004e-37	Vagina	0.627891	Whole_Blood	18.5102	6.99674e-16	1.00277	-4.83975	12.6763	2.09895	4.82385	6	0	1	1	1
Global efficiency	ENSG00000138193.15	PLCE1	7.22326e-46	35	9	3.17736e-47	Brain_Cerebellar_Hemisphere	0.907227	Brain_Frontal_Cortex_BA9	15.9953	7.70481e-16	0.559789	-3.11063	14.4337	0.662806	4.52428	9	0	1	1	1
Global efficiency	ENSG00000226900.1	RP11-432J24.5	1.37295e-42	18	5	2.07274e-42	Adipose_Subcutaneous	0.96	Colon_Transverse	8.91547	5.82291e-18	0.372514	-13.6481	13.3641	-4.34334	9.14074	5	0	1	1	1
Global efficiency	ENSG00000165841.9	CYP2C19	2.75701e-26	11	4	2.19989e-09	Minor_Salivary_Gland	0.576327	Skin_Sun_Exposed_Lower_leg	8.59174	4.42574e-17	0.335825	-5.98231	4.04326	-3.65867	3.33686	4	0	1	1	1
Global efficiency	ENSG00000112214.10	FHL5	2.71124e-25	12	3	1.3e-26	Breast_Mammary_Tissue	0.031	Skin_Not_Sun_Exposed_Suprapubic	8.64744	1.4181e-17	0.947633	-9.0691	10.6773	5.59896	7.62658	3	0	1	1	1
Global efficiency	ENSG00000108239.8	TBC1D12	4.78476e-25	45	4	3.5e-10	Nerve_Tibial	0.528993	Artery_Aorta	35.8375	9.50541e-16	1.97869	-6.27484	4.11932	2.15991	3.46117	4	0	1	1	1
Global efficiency	ENSG00000014123.9	UFL1	6.75587e-25	48	4	5.89998e-26	Pancreas	0.96	Spleen	19.6196	5.47294e-16	3.59063	-10.5359	10.5359	-3.49226	5.03981	4	0	1	1	1
Global efficiency	ENSG00000072134.15	EPN2	1.23633e-23	21	2	6.89997e-25	Adipose_Visceral_Omentum	4.60001e-15	Colon_Sigmoid	19.3892	1.32204e-17	1.50104	-10.302	-7.83739	-9.6098	1.02497	2	0	1	1	1
Global efficiency	ENSG00000108242.12	CYP2C18	1.20131e-22	25	4	2.6e-09	Breast_Mammary_Tissue	0.155424	Cells_EBV-transformed_lymphocytes	14.3018	2.22529e-20	0.510027	-5.95505	5.95505	0.111564	4.40366	4	0	1	1	1
Global efficiency	ENSG00000227078.1	LINC02094	2.04678e-19	32	3	1.89999e-24	Nerve_Tibial	0.79	Adipose_Subcutaneous	28.6141	2.25547e-15	0.965524	-10.2041	0.266311	-4.66275	1.63324	3	0	1	1	1
Global efficiency	ENSG00000128482.15	RNF112	3.72685e-19	48	3	6.80002e-24	Vagina	0.846823	Cells_Cultured_fibroblasts	30.6904	9.05964e-16	6.96086	-10.0796	8.55822	-2.91269	4.98774	3	0	1	1	1
Global efficiency	ENSG00000166484.19	MAPK7	3.89816e-18	48	2	7.17903e-18	Testis	0.74	Cells_EBV-transformed_lymphocytes	40.525	7.15423e-16	5.94856	-8.61201	7.92952	0.128356	3.25351	2	0	1	1	1
Global efficiency	ENSG00000119969.14	HELLS	5.162e-18	39	3	2.3e-13	Kidney_Cortex	0.0022	Brain_Hippocampus	33.255	5.62584e-16	2.15841	3.06181	7.33009	4.66368	1.32079	3	0	1	1	1
Global efficiency	ENSG00000108641.14	B9D1	3.90843e-17	38	2	6.32244e-22	Artery_Aorta	6.5e-06	Muscle_Skeletal	35.0158	1.06337e-15	2.24724	-9.62415	8.57394	-6.91456	4.71949	2	0	1	1	1
Global efficiency	ENSG00000173145.11	NOC3L	5.50461e-17	41	2	2.80001e-16	Adipose_Visceral_Omentum	0.16155	Artery_Coronary	28.7015	1.53641e-15	11.0774	-5.46122	8.18164	4.30334	3.21109	2	0	1	1	1
Global efficiency	ENSG00000262202.4	RP11-160E2.6	2.37453e-15	3	3	1.3e-13	Testis	0.96	Adipose_Subcutaneous	2.02295	0.17752	0.17752	0.0501536	7.40617	3.33976	3.73903	3	0	1	1	1
Global efficiency	ENSG00000235979.8	AC004448.5	2.83955e-14	26	5	1.33818e-19	Ovary	0.34	Colon_Transverse	18.741	1.49025e-15	0.968148	-9.05722	-0.954165	-5.47531	1.6282	5	0	1	1	1
Global efficiency	ENSG00000072952.18	MRVI1	6.16907e-14	49	7	2.25719e-16	Ovary	0.37	Spleen	18.4655	6.62296e-16	0.810743	-8.20757	4.07007	-3.26596	3.4073	7	0	1	1	1
Global efficiency	ENSG00000138109.9	CYP2C9	2.4753e-13	17	4	4.5e-12	Skin_Sun_Exposed_Lower_leg	0.12	Vagina	9.08871	3.70643e-18	0.738283	-3.6153	6.92052	3.61093	2.28949	4	0	1	1	1
Global efficiency	ENSG00000168040.4	FADD	3.16277e-13	22	2	6e-08	Prostate	0.00042	Breast_Mammary_Tissue	18.2296	4.06571e-18	3.48199	-5.4188	3.6727	1.72122	3.68034	2	0	1	1	1
Global efficiency	ENSG00000137672.12	TRPC6	6.86163e-13	40	8	6.23127e-16	Pituitary	0.88	Heart_Left_Ventricle	16.0068	3.2651e-16	0.599456	-5.11793	8.08471	2.25835	3.36656	8	0	1	1	1
Global efficiency	ENSG00000154025.15	SLC5A10	3.93466e-12	30	4	3.7e-14	Testis	0.658407	Artery_Tibial	18.0878	4.69181e-16	0.606629	-0.899181	7.57113	0.528658	2.07084	4	0	1	1	1
Global efficiency	ENSG00000223443.2	USP17L2	1.281e-11	5	5	0.027	Cells_Cultured_fibroblasts	0.90629	Testis	2.43013	0.0833116	0.0833116	-2.21152	1.1894	-0.271062	1.48632	5	0	1	1	1
Global efficiency	ENSG00000131620.17	ANO1	3.16781e-11	32	9	1.1e-10	Artery_Tibial	0.78534	Colon_Transverse	15.2861	1.09024e-15	0.594742	-4.70013	6.45253	-0.750223	3.17582	9	0	1	1	1
Global efficiency	ENSG00000142798.17	HSPG2	6.72746e-11	46	5	1.4e-11	Minor_Salivary_Gland	0.97	Adrenal_Gland	18.9587	6.94591e-16	1.97289	-6.75791	1.55958	-1.80395	3.35088	5	0	1	1	1
Global efficiency	ENSG00000255243.1	CTD-2507G9.1	1.4913e-10	5	2	2.1e-11	Artery_Coronary	0.013	Breast_Mammary_Tissue	3.49261	3.73118e-33	1.50739	2.48377	6.6989	4.71258	2.12493	2	0	1	1	1
Global efficiency	ENSG00000137273.3	FOXF2	6.40691e-10	37	5	1.89769e-10	Skin_Sun_Exposed_Lower_leg	0.839408	Lung	26.3808	1.59332e-15	1.09702	-6.3694	3.53356	0.0940655	2.25284	5	0	1	1	1
Global efficiency	ENSG00000219073.7	CELA3B	1.10614e-08	6	5	4.12252e-10	Pancreas	0.8	Cells_Cultured_fibroblasts	2.04686	1.50077e-16	0.485187	-6.24932	2.14441	-0.996528	3.093	5	0	1	1	1
Global efficiency	ENSG00000138115.13	CYP2C8	1.32366e-08	48	6	4.10467e-07	Pituitary	0.15	Pancreas	27.9407	8.76745e-16	1.15528	-3.34595	5.06404	3.23251	1.9814	6	0	1	1	1
Global efficiency	ENSG00000070831.15	CDC42	1.53145e-08	48	5	3.45787e-10	Whole_Blood	1	Brain_Frontal_Cortex_BA9	27.3926	8.93686e-16	1.64716	-6.27672	0.857469	-0.485996	1.40634	5	0	1	1	1
Global efficiency	ENSG00000171813.13	PWWP2B	1.77692e-08	47	8	2.58006e-09	Skin_Not_Sun_Exposed_Suprapubic	0.82908	Brain_Spinal_cord_cervical_c-1	23.4353	6.39403e-16	0.781438	-2.98033	5.9563	0.0395845	2.26836	8	0	1	1	1
Global efficiency	ENSG00000112701.17	SENP6	3.50284e-08	48	3	7.3e-09	Skin_Sun_Exposed_Lower_leg	0.930826	Cells_EBV-transformed_lymphocytes	39.0665	1.08297e-15	2.71777	-2.73771	5.78387	0.593238	1.78619	3	0	1	1	1
Global efficiency	ENSG00000188549.12	C15orf52	3.84089e-08	48	7	4.17956e-07	Brain_Substantia_nigra	0.855654	Spleen	25.6751	1.55835e-15	0.937789	-4.46507	5.06059	0.13971	2.55236	7	0	1	1	1
Global efficiency	ENSG00000118407.14	FILIP1	7.56417e-08	24	5	1.5e-07	Prostate	0.12	Brain_Putamen_basal_ganglia	11.6023	1.76929e-18	0.672303	-5.25256	5.25256	3.13687	2.56538	5	0	1	1	1
Global efficiency	ENSG00000188522.14	FAM83G	1.14442e-07	46	4	8.06574e-09	Adrenal_Gland	0.724263	Nerve_Tibial	27.8728	8.29518e-16	1.9427	-5.76708	3.09023	-1.22504	2.30118	4	0	1	1	1
Global efficiency	ENSG00000189152.10	GRAPL	2.16971e-07	2	1	1.2e-07	Breast_Mammary_Tissue	4.5e-07	Spleen	1.98907	0.0109293	1.98907	5.04649	5.2935	5.16999	0.174659	1	0	1	1	1
Global efficiency	ENSG00000196586.13	MYO6	3.1612e-07	45	5	1.5e-07	Brain_Frontal_Cortex_BA9	0.91	Skin_Sun_Exposed_Lower_leg	18.5106	5.77208e-16	0.865738	-5.24433	5.25256	-0.253443	3.31637	5	0	1	1	1
Global efficiency	ENSG00000148826.8	NKX6-2	3.79102e-07	21	2	6.5e-08	Stomach	0.206379	Brain_Cerebellar_Hemisphere	18.4738	1.42031e-17	1.84904	-2.43238	5.40447	-1.68471	2.13377	2	0	1	1	1
Global efficiency	ENSG00000130203.9	APOE	9.92949e-07	42	8	0.00210302	Brain_Substantia_nigra	1	Brain_Caudate_basal_ganglia	19.039	5.76429e-16	0.990496	-3.07528	2.98888	-0.0910335	1.90828	8	0	1	1	1
Global efficiency	ENSG00000134343.12	ANO3	9.98618e-07	30	6	3.4e-11	Adipose_Subcutaneous	0.665416	Thyroid	19.1948	1.49616e-15	0.831339	-4.20156	6.62812	-0.240145	2.20792	6	0	1	1	1
Global efficiency	ENSG00000187866.8	FAM122A	1.16734e-06	43	4	2.7e-07	Artery_Tibial	0.99	Brain_Cerebellum	25.2826	6.96872e-16	1.90937	-5.14327	4.79832	0.344274	2.65718	4	0	1	1	1
Global efficiency	ENSG00000182534.13	MXRA7	1.25287e-06	49	3	7.7358e-09	Esophagus_Mucosa	3.3401e-05	Testis	43.8894	4.33166e-15	1.86672	-5.77412	-4.14895	-5.01667	0.400746	3	0	1	1	1
Global efficiency	ENSG00000107242.17	PIP5K1B	3.88224e-06	46	5	1.1e-08	Artery_Aorta	0.95	Spleen	27.3104	1.09786e-15	1.18556	-5.71454	3.3598	0.424219	1.85804	5	0	1	1	0
Global efficiency	ENSG00000162552.14	WNT4	4.09304e-06	44	10	3.2e-10	Brain_Nucleus_accumbens_basal_ganglia	0.98306	Brain_Cerebellar_Hemisphere	15.1115	1.58738e-16	0.512998	-6.28877	1.24446	-0.124569	1.23635	10	0	1	1	0
Global efficiency	ENSG00000254819.1	RP11-430L3.1	6.6e-06	1	1	6.6e-06	Testis	6.6e-06	Testis	1	1	1	-4.5062	-4.5062	-4.5062	NA	1	0	1	1	0
Global efficiency	ENSG00000082781.11	ITGB5	6.77023e-06	47	5	1.6e-07	Nerve_Tibial	0.605663	Vagina	19.0679	7.13477e-16	1.67199	-5.24066	4.78991	-2.01128	2.44818	5	0	1	1	0
Global efficiency	ENSG00000154001.13	PPP2R5E	1.09826e-05	36	5	0.00011	Cells_Cultured_fibroblasts	0.964167	Artery_Coronary	16.2751	2.09045e-16	0.579822	-3.8674	1.00002	-1.35229	1.55944	5	0	1	1	0
Global efficiency	ENSG00000134825.15	TMEM258	1.42164e-05	49	2	9.99101e-07	Minor_Salivary_Gland	0.622993	Pituitary	43.7695	1.14954e-15	4.19708	-1.11143	4.89182	3.30109	1.09061	2	0	1	1	0
Global efficiency	ENSG00000149485.18	FADS1	1.44751e-05	47	2	6.5e-07	Adipose_Subcutaneous	0.33	Cells_Cultured_fibroblasts	40.2496	7.94989e-16	3.38221	-4.97574	4.79832	-4.08533	1.55987	2	0	1	1	0
Global efficiency	ENSG00000142494.13	SLC47A1	2.12334e-05	36	4	3.5e-06	Brain_Hypothalamus	0.62	Brain_Cortex	20.9383	1.18316e-15	1.18228	-3.66086	4.63906	-0.917982	2.7481	4	0	1	1	0
Global efficiency	ENSG00000231829.2	RP11-310E22.5	2.4e-05	1	1	2.4e-05	Testis	2.4e-05	Testis	1	1	1	4.224	4.224	4.224	NA	1	0	1	1	0
Global efficiency	ENSG00000165752.16	STK32C	2.48186e-05	46	11	1.55288e-06	Brain_Caudate_basal_ganglia	0.943288	Artery_Aorta	17.7298	1.39902e-15	0.66119	-4.28612	4.80431	0.312128	1.72855	11	0	1	1	0
Global efficiency	ENSG00000168496.3	FEN1	2.59379e-05	24	3	5.9e-07	Lung	0.79	Brain_Caudate_basal_ganglia	20.942	1.4269e-17	0.963937	-4.99446	4.62756	-3.48934	2.87094	3	0	1	1	0
Global efficiency	ENSG00000070495.14	JMJD6	2.89818e-05	7	4	5.1e-05	Cells_Cultured_fibroblasts	0.1	Brain_Putamen_basal_ganglia	5.4642	6.93987e-18	0.197843	-3.8674	4.051	0.263241	3.38734	4	0	1	1	0
Global efficiency	ENSG00000122986.13	HVCN1	3.0856e-05	48	2	2.5e-05	Adipose_Subcutaneous	0.815931	Muscle_Skeletal	45.0211	7.70426e-16	1.86511	-4.2148	4.2148	-2.62219	3.18447	2	0	1	1	0
Global efficiency	ENSG00000243364.7	EFNA4	3.27693e-05	6	5	0.0019	Thyroid	0.53	Colon_Sigmoid	2.19151	1.75757e-16	0.448514	-3.10543	1.55477	-1.02916	2.03495	5	0	1	1	0
Global efficiency	ENSG00000149150.8	SLC43A1	3.43193e-05	41	3	0.002	Muscle_Skeletal	0.37	Cells_Cultured_fibroblasts	24.0636	5.04302e-16	2.29872	-3.09023	2.84796	0.183467	2.3301	3	0	1	1	0
Global efficiency	ENSG00000173124.14	ACSM6	3.85532e-05	9	3	8.50001e-06	Esophagus_Gastroesophageal_Junction	0.513979	Skin_Not_Sun_Exposed_Suprapubic	6.43069	1.70816e-19	0.781525	-2.68745	4.45219	1.4543	2.64438	3	0	1	1	0
Global efficiency	ENSG00000114491.13	UMPS	4.65904e-05	49	3	0.000125223	Adrenal_Gland	0.897011	Brain_Frontal_Cortex_BA9	33.4952	1.86607e-15	5.02529	-3.77771	3.83567	-1.11197	1.91496	3	0	1	1	0
Global efficiency	ENSG00000186298.11	PPP1CC	4.75253e-05	48	1	2.40366e-05	Artery_Aorta	0.79	Artery_Tibial	45.906	1.49935e-15	45.906	-0.266311	4.22366	3.90373	0.783051	1	0	1	1	0
Global efficiency	ENSG00000134824.13	FADS2	5.68214e-05	39	4	3.7e-06	Brain_Anterior_cingulate_cortex_BA24	0.024	Brain_Cortex	31.5715	1.15889e-15	1.0597	-4.62756	4.62756	2.71194	2.83189	4	0	1	1	0
Global efficiency	ENSG00000181274.6	FRAT2	6.15819e-05	47	4	0.000719091	Skin_Not_Sun_Exposed_Suprapubic	0.98116	Artery_Coronary	30.7265	1.5552e-15	1.04477	-3.38219	2.8943	-0.4144	1.94998	4	0	1	1	0
Global efficiency	ENSG00000171612.6	SLC25A33	7.19637e-05	33	2	1.6e-05	Skin_Sun_Exposed_Lower_leg	0.0351143	Cells_Cultured_fibroblasts	30.4396	5.23773e-16	1.91779	-4.31445	4.31445	1.44649	3.01841	2	0	1	1	0
Global efficiency	ENSG00000130204.12	TOMM40	7.62898e-05	45	4	9.89305e-07	Skin_Not_Sun_Exposed_Suprapubic	0.85	Uterus	33.529	1.10581e-15	1.24393	-4.89375	2.77824	-1.17254	1.37703	4	0	1	1	0
Global efficiency	ENSG00000188807.12	TMEM201	8.75346e-05	15	3	3.2e-06	Testis	0.96	Esophagus_Mucosa	8.29722	2.17168e-17	0.991002	-4.65755	4.44231	0.730335	3.23508	3	0	1	1	0
Global efficiency	ENSG00000196850.5	PPTC7	0.0001	16	1	0.0001	Adipose_Subcutaneous	0.0001	Adipose_Visceral_Omentum	16	1.75483e-17	16	-3.89059	3.89059	-1.9453	3.47985	1	0	1	1	0
Global efficiency	ENSG00000065243.19	PKN2	0.000101856	47	2	0.00540586	Prostate	0.629101	Esophagus_Gastroesophageal_Junction	42.6213	1.11206e-15	1.83104	-2.7818	2.67354	-0.374604	1.00988	2	0	1	1	0
Global efficiency	ENSG00000164850.14	GPER1	0.000103895	48	7	1.89262e-07	Pituitary	0.81	Prostate	21.0697	7.61629e-16	0.999248	-3.73551	5.20959	-1.06167	1.8181	7	0	1	1	0
Global efficiency	ENSG00000177374.12	HIC1	0.000106201	7	3	8.7e-06	Pituitary	0.62	Brain_Cerebellar_Hemisphere	4.23102	2.83616e-17	0.634076	-4.44719	4.44719	1.22615	3.37272	3	0	1	1	0
Global efficiency	ENSG00000175198.15	PCCA	0.000107503	35	6	9.90001e-06	Brain_Spinal_cord_cervical_c-1	0.960731	Nerve_Tibial	15.4293	1.55394e-16	0.710073	-4.41935	2.13208	-1.70488	2.39879	6	0	1	1	0
Global efficiency	ENSG00000251322.7	SHANK3	0.000109811	30	1	1.85286e-05	Skin_Not_Sun_Exposed_Suprapubic	0.25	Colon_Sigmoid	27.2221	1.69687e-15	27.2221	-4.28192	-1.15035	-3.66348	0.568164	1	0	1	1	0
Global efficiency	ENSG00000111371.15	SLC38A1	0.000111442	17	5	0.0023	Artery_Coronary	0.77	Kidney_Cortex	9.16833	2.7601e-17	0.93248	-2.32635	3.04848	0.171298	2.03377	5	0	1	1	0
Global efficiency	ENSG00000183023.18	SLC8A1	0.000130104	9	7	0.00019	Artery_Coronary	0.300667	Whole_Blood	3.26023	6.65512e-17	0.168851	-1.35326	3.73195	1.99047	1.68999	7	0	1	1	0
Global efficiency	ENSG00000258231.5	RP11-362K2.2	0.000142936	2	2	0.00096	Muscle_Skeletal	0.0594877	Adipose_Visceral_Omentum	1.20276	0.797238	0.797238	1.88457	3.30199	2.59328	1.00227	2	0	1	1	0
Global efficiency	ENSG00000277586.2	NEFL	0.000143266	46	3	1.4e-05	Uterus	0.708854	Brain_Hypothalamus	27.3759	9.38911e-16	1.18881	-4.28192	4.34386	0.390309	2.60226	3	0	1	1	0
Global efficiency	ENSG00000248844.6	RP11-626H12.3	0.000157131	1	1	0.000157131	Testis	0.000157131	Testis	1	1	1	3.77952	3.77952	3.77952	NA	1	0	1	1	0
Global efficiency	ENSG00000095319.14	NUP188	0.000159198	25	5	4.6e-06	Brain_Hippocampus	0.42	Testis	15.5539	4.49578e-18	0.903645	-4.58225	2.61205	-1.34365	2.6319	5	0	1	1	0
Global efficiency	ENSG00000263001.5	GTF2I	0.000162364	48	2	1.32254e-05	Heart_Atrial_Appendage	0.0017	Adrenal_Gland	45.2797	1.25208e-15	1.77799	-4.35634	-3.13818	-4.00567	0.281214	2	0	1	1	0
Global efficiency	ENSG00000278071.1	RP11-736N17.10	0.000163125	45	3	8.51203e-05	Minor_Salivary_Gland	0.858793	Uterus	23.9358	4.51006e-16	2.94589	-2.94784	3.92951	2.16181	1.98119	3	0	1	1	0
Global efficiency	ENSG00000151164.18	RAD9B	0.00016738	44	2	3.45074e-05	Adrenal_Gland	0.72	Brain_Anterior_cingulate_cortex_BA24	22.7132	9.36309e-16	20.2349	-0.358459	4.14148	2.09294	1.92741	2	0	1	1	0
Global efficiency	ENSG00000255191.1	RP11-626H12.1	0.000168285	5	5	0.0013	Artery_Tibial	0.25	Esophagus_Gastroesophageal_Junction	1.73002	0.313652	0.313652	-3.21598	1.43953	-0.854717	2.0456	5	0	1	1	0
Global efficiency	ENSG00000052749.13	RRP12	0.000171328	26	5	0.00099	Thyroid	1	Cells_Cultured_fibroblasts	19.7105	1.92013e-15	0.719177	-3.29335	1.78498	1.08505	0.990611	5	0	1	1	0
Global efficiency	ENSG00000104055.15	TGM5	0.000198894	29	3	0.00063	Prostate	0.394708	Esophagus_Muscularis	24.0081	5.29696e-16	0.836557	-3.41836	3.41836	0.51234	2.1554	3	0	1	0	0
Global efficiency	ENSG00000204856.11	FAM216A	0.000201949	35	2	3.8e-05	Nerve_Tibial	0.037	Liver	31.5911	2.39376e-15	2.0114	-4.11932	-2.08576	-3.86671	0.413394	2	0	1	0	0
Global efficiency	ENSG00000196275.13	GTF2IRD2	0.000203875	18	3	3.2e-05	Brain_Hypothalamus	0.53	Stomach	13.0948	1.166e-18	1.02991	-4.15875	0.690309	-3.05245	1.43845	3	0	1	0	0
Global efficiency	ENSG00000227057.9	WDR46	0.000204689	44	3	1.08371e-05	Artery_Aorta	0.267619	Esophagus_Mucosa	28.5231	1.27751e-15	6.65928	-4.39976	1.59819	-3.13075	1.28181	3	0	1	0	0
Global efficiency	ENSG00000164035.9	EMCN	0.000214458	42	3	4e-06	Brain_Nucleus_accumbens_basal_ganglia	0.841556	Adipose_Subcutaneous	31.7118	6.26122e-16	1.13505	-4.61138	0.612813	-0.124416	1.13777	3	0	1	0	0
Global efficiency	ENSG00000107438.8	PDLIM1	0.000219848	34	11	0.000309023	Artery_Tibial	0.903694	Adrenal_Gland	11.4566	4.56785e-16	0.522301	-2.31538	3.60762	-0.169904	1.32151	11	0	1	0	0
Global efficiency	ENSG00000126934.13	MAP2K2	0.000221536	48	3	0.000193428	Nerve_Tibial	0.991122	Whole_Blood	38.3352	3.66984e-15	3.04592	-2.2414	3.72745	2.61465	1.31967	3	0	1	0	0
Global efficiency	ENSG00000164379.6	FOXQ1	0.000222276	21	9	0.00017	Lung	0.72	Pancreas	8.35709	2.61486e-17	0.551416	-3.75987	1.31058	-0.92067	1.3015	9	0	1	0	0
Global efficiency	ENSG00000260259.1	LINC02166	0.000231213	35	5	0.00025	Brain_Cortex	0.8309	Thyroid	25.0625	6.03594e-16	0.957985	-3.66226	2.64787	0.65712	1.33342	5	0	1	0	0
Global efficiency	ENSG00000233436.7	BTBD18	0.000233702	38	2	8.3e-05	Artery_Aorta	0.34	Adipose_Subcutaneous	32.2326	6.66481e-16	4.03596	-3.93557	3.93557	-0.902327	1.38067	2	0	1	0	0
Global efficiency	ENSG00000204120.14	GIGYF2	0.000234184	47	4	0.0038238	Thyroid	0.980883	Artery_Tibial	26.773	1.30153e-15	2.81932	-2.52901	2.89234	0.616701	1.58787	4	0	1	0	0
Global efficiency	ENSG00000185477.4	GPRIN3	0.000258577	38	7	3.9e-06	Colon_Transverse	0.711759	Brain_Anterior_cingulate_cortex_BA24	14.2405	6.2035e-16	0.597694	-4.61664	4.61664	-1.56325	2.13022	7	0	1	0	0
Global efficiency	ENSG00000137947.11	GTF2B	0.000260075	17	4	2.2e-05	Artery_Aorta	0.85	Nerve_Tibial	9.3163	3.95303e-18	0.953513	-4.24356	4.24356	1.89987	2.53271	4	0	1	0	0
Global efficiency	ENSG00000259330.2	INAFM2	0.000260892	47	2	2.99911e-07	Adipose_Subcutaneous	0.36	Brain_Anterior_cingulate_cortex_BA24	40.2385	2.91267e-15	2.889	0.915365	5.1235	3.66906	0.909332	2	0	1	0	0
Global efficiency	ENSG00000187942.11	LDLRAD2	0.000285603	29	6	0.000494562	Thyroid	0.874352	Adipose_Subcutaneous	12.0583	1.12382e-15	0.884985	-3.48368	2.32635	-0.509101	2.22119	6	0	1	0	0
Global efficiency	ENSG00000096433.10	ITPR3	0.000296429	47	7	3.95807e-05	Skin_Not_Sun_Exposed_Suprapubic	0.991742	Heart_Left_Ventricle	25.464	2.43824e-15	0.959854	-4.10991	2.36562	-0.864138	1.47182	7	0	1	0	0
Global efficiency	ENSG00000173702.7	MUC13	0.000301291	12	4	0.0011	Pituitary	0.54	Thyroid	9.0147	1.2593e-17	0.417303	-1.03643	3.26362	0.201038	1.30439	4	0	1	0	0
Global efficiency	ENSG00000137944.17	KYAT3	0.000304195	49	3	2.0115e-05	Uterus	0.876832	Breast_Mammary_Tissue	38.6726	3.80439e-15	1.66627	-4.26361	-0.154986	-3.55112	0.788024	3	0	1	0	0
Global efficiency	ENSG00000152219.4	ARL14EP	0.000319446	49	3	1.88792e-05	Heart_Atrial_Appendage	0.772852	Small_Intestine_Terminal_Ileum	39.5092	1.27286e-15	1.82599	-2.34553	4.27775	3.3383	1.65464	3	0	1	0	0
Global efficiency	ENSG00000111231.8	GPN3	0.0003409	41	2	3.8e-05	Small_Intestine_Terminal_Ileum	0.75	Brain_Cerebellum	29.7713	6.11812e-16	10.1665	-3.8674	4.11932	-0.788119	3.34497	2	0	1	0	0
Global efficiency	ENSG00000231705.1	RP11-432J24.2	0.000342093	5	4	0.00037	Minor_Salivary_Gland	0.937513	Lung	2.25018	0.00216048	0.160536	-3.56061	1.15035	-1.00508	2.14474	4	0	1	0	0
Global efficiency	ENSG00000171033.12	PKIA	0.00034497	44	3	0.00036	Cells_Cultured_fibroblasts	0.99	Adrenal_Gland	36.6065	1.60363e-15	1.8171	-1.93239	3.56779	0.155828	1.0565	3	0	1	0	0
Global efficiency	ENSG00000112697.15	TMEM30A	0.000401749	34	4	1.9e-05	Pancreas	0.992282	Adipose_Subcutaneous	22.7617	3.42852e-16	0.877287	-4.27633	2.70699	-1.13601	1.20342	4	0	1	0	0
Global efficiency	ENSG00000115474.6	KCNJ13	0.000441266	25	4	2.1e-05	Stomach	0.97	Pancreas	14.8033	6.30333e-18	0.493747	-4.25398	4.25398	0.165852	2.17485	4	0	1	0	0
Global efficiency	ENSG00000111237.18	VPS29	0.000442518	47	3	0.00011	Liver	0.72	Spleen	37.7225	8.94428e-16	1.51606	-1.3722	3.8674	1.94364	1.29584	3	0	1	0	0
Global efficiency	ENSG00000166471.10	TMEM41B	0.000448215	49	4	0.000193973	Liver	0.998498	Testis	31.7708	5.693e-16	2.88479	-2.60082	3.72674	-0.541194	1.32606	4	0	1	0	0
Global efficiency	ENSG00000174564.12	IL20RB	0.00047777	42	4	0.00064	Brain_Hypothalamus	0.88	Brain_Cortex	27.6563	1.52268e-15	1.11125	-3.41407	1.28155	0.185517	1.06357	4	0	1	0	0
Global efficiency	ENSG00000118200.14	CAMSAP2	0.00048829	46	7	5.33641e-06	Brain_Spinal_cord_cervical_c-1	0.859901	Uterus	18.0235	6.23137e-16	0.606253	-2.5959	4.55111	1.43185	1.39355	7	0	1	0	0
Global efficiency	ENSG00000166793.10	YPEL4	0.000498038	28	4	4.42149e-05	Artery_Coronary	0.42	Brain_Frontal_Cortex_BA9	22.4689	1.81592e-15	0.802094	-0.806421	4.08427	3.1202	1.22848	4	0	0	0	0
Global efficiency	ENSG00000198700.9	IPO9	0.000534216	48	5	0.000288845	Prostate	0.936315	Heart_Atrial_Appendage	29.2278	8.90451e-16	1.16567	-3.6251	3.47024	-0.787283	2.01494	5	0	0	0	0
Global efficiency	ENSG00000135740.16	SLC9A5	0.000544417	48	3	5.86082e-05	Esophagus_Gastroesophageal_Junction	0.972145	Adipose_Visceral_Omentum	36.2445	6.49541e-16	4.87399	-3.6763	4.01835	-0.549786	2.09261	3	0	0	0	0
Global efficiency	ENSG00000131979.18	GCH1	0.00058588	44	3	0.00057	Esophagus_Mucosa	0.61	Artery_Tibial	37.3118	1.19554e-15	1.66357	-0.510073	3.4455	2.43956	1.01472	3	0	0	0	0
Global efficiency	ENSG00000181038.13	METTL23	0.000591558	4	3	0.0001	Cells_Cultured_fibroblasts	0.022	Brain_Hippocampus	3.16992	1.25801e-16	0.196476	2.29037	3.89059	2.96564	0.669003	3	0	0	0	0
Global efficiency	ENSG00000128928.8	IVD	0.000599358	46	4	0.000916683	Cells_Cultured_fibroblasts	0.999163	Muscle_Skeletal	27.205	2.42441e-15	3.28309	-1.47579	3.31492	1.36582	1.31213	4	0	0	0	0
Global efficiency	ENSG00000110921.13	MVK	0.000606306	47	4	0.00011	Stomach	0.964554	Ovary	29.7525	8.66761e-16	3.75263	-1.12639	3.8674	0.862536	1.2635	4	0	0	0	0
Global efficiency	ENSG00000103642.11	LACTB	0.000630858	48	3	5.43882e-06	Colon_Sigmoid	0.18	Adrenal_Gland	39.6785	1.78561e-15	1.38489	1.34075	4.54711	3.41413	0.909299	3	0	0	0	0
Global efficiency	ENSG00000278921.2	EPB41L4A-AS2	0.000681977	47	7	4.40422e-05	Brain_Cortex	0.997011	Prostate	21.9162	5.24177e-16	1.10423	-4.08518	0.756175	-0.255529	0.983167	7	0	0	0	0
Global efficiency	ENSG00000134184.12	GSTM1	0.000722095	48	9	1.47658e-06	Brain_Cerebellum	0.111288	Brain_Substantia_nigra	26.7786	2.61983e-15	0.907592	1.59243	4.81438	3.146	0.846717	9	0	0	0	0
Global efficiency	ENSG00000187486.5	KCNJ11	0.00072218	40	5	0.000147556	Brain_Nucleus_accumbens_basal_ganglia	0.37	Brain_Spinal_cord_cervical_c-1	26.0874	6.19089e-16	1.00157	-3.47285	3.79515	0.106027	2.35466	5	0	0	0	0
Global efficiency	ENSG00000114054.13	PCCB	0.00075021	48	3	0.0220327	Brain_Hippocampus	0.996987	Nerve_Tibial	34.839	1.12577e-15	4.95273	-2.11337	2.2898	0.23247	1.51046	3	0	0	0	0
Global efficiency	ENSG00000213593.9	TMX2	0.000754561	39	3	7.6e-05	Heart_Left_Ventricle	0.48	Brain_Hippocampus	19.1977	6.41924e-16	3.0712	-3.95668	3.76324	0.373311	1.46454	3	0	0	0	0
Global efficiency	ENSG00000092931.11	MFSD11	0.000756179	38	5	9.2e-05	Prostate	0.976942	Cells_Cultured_fibroblasts	22.0744	1.22864e-15	0.962534	-3.46346	3.91078	-0.98052	2.25094	5	0	0	0	0
Global efficiency	ENSG00000008441.16	NFIX	0.000808192	48	4	0.0011	Lung	0.92	Adipose_Subcutaneous	37.3668	8.12597e-16	2.14472	-3.26362	2.18349	0.010508	1.11349	4	0	0	0	0
Global efficiency	ENSG00000116030.16	SUMO1	0.00081439	27	2	0.00054	Breast_Mammary_Tissue	0.91	Skin_Not_Sun_Exposed_Suprapubic	25.207	1.17589e-15	0.974202	-3.46009	2.18349	0.118645	2.2429	2	0	0	0	0
Global efficiency	ENSG00000185324.21	CDK10	0.000815734	45	6	7.66827e-06	Brain_Putamen_basal_ganglia	0.63	Whole_Blood	25.3942	6.2297e-16	0.899909	-1.17499	4.47424	2.80079	1.18776	6	0	0	0	0
Global efficiency	ENSG00000065978.18	YBX1	0.000852597	8	4	0.00024	Artery_Aorta	0.47	Adrenal_Gland	3.12642	3.30801e-31	0.524559	-0.722479	3.6727	1.43935	1.17761	4	0	0	0	0
Global efficiency	ENSG00000171307.18	ZDHHC16	0.000858525	44	5	9.51018e-05	Testis	0.723413	Kidney_Cortex	23.6667	4.29245e-16	0.910154	-3.90276	3.63313	0.035702	2.11855	5	0	0	0	0
Global efficiency	ENSG00000167995.15	BEST1	0.000877446	42	6	0.000479067	Brain_Caudate_basal_ganglia	0.896249	Esophagus_Mucosa	22.0983	7.18817e-16	0.804043	-3.4922	3.4408	-0.124508	2.71923	6	0	0	0	0
Global efficiency	ENSG00000167523.13	SPATA33	0.000912038	29	4	0.00051	Brain_Frontal_Cortex_BA9	0.83	Pancreas	18.5579	6.19154e-16	0.98852	-3.47545	2.69657	-0.359534	2.08337	4	0	0	0	0
Global efficiency	ENSG00000158517.13	NCF1	0.000912254	10	5	3.2e-05	Esophagus_Muscularis	0.61	Colon_Transverse	3.19564	6.98304e-33	0.248701	-4.15875	1.08032	-1.17267	2.05099	5	0	0	0	0
Global efficiency	ENSG00000163623.9	NKX6-1	0.000922834	24	7	3.7e-06	Brain_Amygdala	1	Artery_Coronary	10.474	3.65167e-18	0.55024	-4.33458	4.62756	0.11867	1.47156	7	0	0	0	0
Global efficiency	ENSG00000179044.15	EXOC3L1	0.000944942	48	1	0.00094	Cells_EBV-transformed_lymphocytes	0.74	Stomach	47.0104	9.98393e-16	47.0104	-3.3079	3.3079	-3.09424	1.08004	1	0	0	0	0
Global efficiency	ENSG00000230839.1	RP5-968J1.1	0.000978777	15	2	0.019	Brain_Substantia_nigra	0.998634	Breast_Mammary_Tissue	14.3203	2.13451e-20	0.505611	-2.34553	1.75069	0.0345902	0.788108	2	0	0	0	0
Global efficiency	ENSG00000143476.17	DTL	0.000996493	48	3	1.87444e-05	Testis	0.57	Brain_Putamen_basal_ganglia	23.3597	5.3667e-16	5.94043	-3.68889	4.27935	-2.30561	1.51931	3	0	0	0	0
Global efficiency	ENSG00000134817.10	APLNR	0.000999498	43	6	2.70887e-06	Skin_Not_Sun_Exposed_Suprapubic	0.96	Esophagus_Mucosa	23.3678	1.49122e-15	0.824869	-1.03643	4.69174	0.322497	0.896652	6	0	0	0	0
Global efficiency	ENSG00000251533.2	LINC00605	0.00100269	20	5	0.011	Minor_Salivary_Gland	0.693722	Testis	16.3917	3.38011e-17	0.559377	-1.9863	2.5427	-0.744022	1.38889	5	0	0	0	0
Global efficiency	ENSG00000160145.15	KALRN	0.00101423	32	9	0.00046864	Skin_Not_Sun_Exposed_Suprapubic	0.769667	Thyroid	11.9706	1.91248e-16	0.447127	-3.49807	2.32635	-0.466819	1.68656	9	0	0	0	0
Global efficiency	ENSG00000233232.6	NPIPB7	0.00103077	23	2	0.00091	Liver	0.11	Testis	20.7697	3.90545e-17	0.979223	-1.59819	3.31697	2.82707	0.985693	2	0	0	0	0
Global efficiency	ENSG00000204852.15	TCTN1	0.00105252	22	3	0.00018	Artery_Aorta	0.965577	Muscle_Skeletal	18.7129	1.80889e-18	0.898503	-1.82501	3.74555	-1.19967	1.64738	3	0	0	0	0
Global efficiency	ENSG00000187583.10	PLEKHN1	0.00105295	45	7	7.89092e-05	Prostate	0.801853	Brain_Cerebellar_Hemisphere	19.0759	2.91644e-16	0.693306	-3.94769	2.85527	-1.97899	1.41137	7	0	0	0	0
Global efficiency	ENSG00000274698.1	RP11-71L14.4	0.00106392	27	2	0.000928105	Thyroid	0.199739	Brain_Spinal_cord_cervical_c-1	20.2454	9.4505e-16	6.51015	-3.31146	1.2823	-2.49304	0.869153	2	0	0	0	0
Global efficiency	ENSG00000163362.10	C1orf106	0.00106705	25	10	0.0054	Brain_Cerebellar_Hemisphere	0.896907	Artery_Aorta	8.62847	1.75875e-17	0.301346	-1.03643	2.78215	0.440526	1.35514	10	0	0	0	0
Global efficiency	ENSG00000111229.15	ARPC3	0.00106874	40	4	5.40001e-05	Esophagus_Gastroesophageal_Junction	0.903401	Brain_Cerebellum	26.442	5.8966e-16	1.33192	-4.0376	2.58991	-1.33457	1.57483	4	0	0	0	0
Global efficiency	ENSG00000198561.13	CTNND1	0.00107186	27	4	1.5e-05	Nerve_Tibial	0.7	Cells_Cultured_fibroblasts	20.1602	5.86217e-16	0.863345	-4.32869	3.92703	-2.47013	2.36773	4	0	0	0	0
Global efficiency	ENSG00000143633.12	C1orf131	0.00108836	42	5	0.00047	Small_Intestine_Terminal_Ileum	0.504779	Nerve_Tibial	25.0618	4.87617e-16	1.70183	-3.4973	3.4973	0.958578	1.44543	5	0	0	0	0
Global efficiency	ENSG00000122970.15	IFT81	0.00108993	49	4	9.3e-05	Brain_Substantia_nigra	0.990149	Esophagus_Mucosa	21.869	5.84688e-16	2.14192	-3.90816	3.6697	-0.345266	1.49636	4	0	0	0	0
Global efficiency	ENSG00000124181.14	PLCG1	0.00111033	49	3	0.00058	Adipose_Visceral_Omentum	0.63789	Spleen	37.867	1.1252e-15	3.08611	-3.4408	1.26226	-2.02719	1.28908	3	0	0	0	0
Global efficiency	ENSG00000177181.14	RIMKLA	0.00116651	36	4	0.000660006	Adipose_Visceral_Omentum	0.94	Brain_Spinal_cord_cervical_c-1	25.5029	5.63471e-16	0.854676	-3.40568	2.36562	-0.779325	1.45963	4	0	0	0	0
Global efficiency	ENSG00000112514.15	CUTA	0.00116996	48	2	0.0025	Adrenal_Gland	0.72157	Stomach	40.6358	8.56749e-16	5.77309	-1.91104	3.02334	0.855092	1.3141	2	0	0	0	0
Global efficiency	ENSG00000101440.9	ASIP	0.0011832	4	2	0.00027	Lung	0.82	Nerve_Tibial	2.97704	1.72819e-17	0.939066	-3.6425	-0.227545	-1.19302	1.64652	2	0	0	0	0
Global efficiency	ENSG00000196510.12	ANAPC7	0.00119088	48	4	3.12604e-05	Whole_Blood	0.586379	Esophagus_Muscularis	28.4462	9.61064e-16	1.39591	-4.16408	4.09619	-0.393697	2.2652	4	0	0	0	0
Global efficiency	ENSG00000253844.1	RP11-546K22.1	0.00119355	8	5	0.0067	Kidney_Cortex	0.912209	Muscle_Skeletal	3.81483	5.56314e-17	0.555577	-2.7114	2.3457	0.243383	1.54785	5	0	0	0	0
Global efficiency	ENSG00000162783.10	IER5	0.00120857	32	6	0.0028	Liver	0.93	Artery_Aorta	12.9455	1.20992e-15	0.688372	-1.71689	2.98888	0.887231	1.5128	6	0	0	0	0
Global efficiency	ENSG00000130208.9	APOC1	0.00121187	26	8	1.1e-06	Esophagus_Gastroesophageal_Junction	1	Adipose_Subcutaneous	10.4416	5.35951e-16	0.595779	-4.87285	4.87285	1.31849	2.52067	8	0	0	0	0
Global efficiency	ENSG00000169410.9	PTPN9	0.00121288	49	4	0.000207144	Heart_Atrial_Appendage	0.96241	Colon_Transverse	22.5591	1.0958e-15	1.86245	-0.915365	3.71014	0.936113	1.27905	4	0	0	0	0
Global efficiency	ENSG00000260274.1	RP11-817O13.8	0.00125721	42	3	0.000207684	Artery_Tibial	0.58	Brain_Caudate_basal_ganglia	29.2506	1.25103e-15	1.03275	-3.70948	0.553385	-2.76316	1.10443	3	0	0	0	0
Global efficiency	ENSG00000105492.15	SIGLEC6	0.00132777	7	3	0.00027	Esophagus_Gastroesophageal_Junction	0.92	Nerve_Tibial	4.97224	5.42784e-17	0.870251	-3.6425	0.49585	-0.537163	1.44712	3	0	0	0	0
Global efficiency	ENSG00000171311.12	EXOSC1	0.00133539	44	4	0.00028	Uterus	0.882262	Pancreas	28.6292	8.76978e-16	1.12016	-3.63313	1.49639	-0.263511	1.16682	4	0	0	0	0
Global efficiency	ENSG00000116539.12	ASH1L	0.00133937	4	2	0.24	Breast_Mammary_Tissue	0.7	Brain_Substantia_nigra	3.86202	4.85342e-18	0.13798	-1.17499	0.38532	-0.00475637	0.780154	2	0	0	0	0
Global efficiency	ENSG00000140835.9	CHST4	0.00137794	20	4	0.0021	Liver	0.938855	Minor_Salivary_Gland	13.7584	3.25029e-19	0.523611	-0.100434	3.07571	0.754185	0.70652	4	0	0	0	0
Global efficiency	ENSG00000198300.12	PEG3	0.00138464	36	8	8.4e-05	Cells_EBV-transformed_lymphocytes	0.990482	Colon_Sigmoid	16.279	5.60058e-16	0.621485	-3.93269	2.25713	-0.697947	1.86337	8	0	0	0	0
Global efficiency	ENSG00000240033.1	RP11-12K11.2	0.0014	1	1	0.0014	Testis	0.0014	Testis	1	1	1	3.19465	3.19465	3.19465	NA	1	0	0	0	0
Global efficiency	ENSG00000067369.13	TP53BP1	0.00140356	31	2	0.000100007	Esophagus_Gastroesophageal_Junction	0.0025	Stomach	25.8411	7.161e-16	4.93345	3.02334	3.89058	3.27706	0.20033	2	0	0	0	0
Global efficiency	ENSG00000264278.1	RP11-162A12.2	0.00141066	47	3	0.000192322	Testis	0.9	Colon_Transverse	35.4401	1.1767e-15	4.12773	-3.72889	1.89597	-1.64457	1.00345	3	0	0	0	0
Global efficiency	ENSG00000048991.16	R3HDM1	0.00142464	26	2	0.0092	Adipose_Visceral_Omentum	0.7	Brain_Amygdala	23.3018	4.90959e-16	2.69817	-2.60453	0.38532	-1.76398	1.1374	2	0	0	0	0
Global efficiency	ENSG00000149115.13	TNKS1BP1	0.00144961	41	4	0.000465872	Adipose_Subcutaneous	0.94	Spleen	22.5934	4.18944e-16	3.22379	-3.49965	3.10543	-1.80444	1.81931	4	0	0	0	0
Global efficiency	ENSG00000177425.10	PAWR	0.0014672	48	3	0.000117213	Muscle_Skeletal	0.17	Adipose_Visceral_Omentum	32.9244	5.51868e-16	3.42017	-3.85188	3.82125	-0.767794	2.04577	3	0	0	0	0
Global efficiency	ENSG00000178773.14	CPNE7	0.00147561	38	8	0.00066	Brain_Cerebellum	0.812643	Liver	19.4912	9.62153e-16	0.694684	-2.74778	3.40568	0.463139	1.49388	8	0	0	0	0
Global efficiency	ENSG00000221986.6	MYBPHL	0.00147636	26	3	0.006	Artery_Aorta	0.34	Nerve_Tibial	23.7407	4.13274e-16	0.889256	-2.74778	2.74778	1.41542	2.17276	3	0	0	0	0
Global efficiency	ENSG00000249574.1	AC226118.1	0.00148261	12	4	0.00611779	Spleen	0.786158	Adipose_Subcutaneous	9.56792	7.96055e-17	0.495309	-1.47579	2.7414	-0.855636	1.22721	4	0	0	0	0
Global efficiency	ENSG00000144619.14	CNTN4	0.00149126	35	6	0.0034	Brain_Anterior_cingulate_cortex_BA24	0.79	Adrenal_Gland	19.5708	4.64602e-16	0.871599	-2.04353	2.92905	1.5397	1.44725	6	0	0	0	0
Global efficiency	ENSG00000249228.1	RP11-769N22.1	0.0015	2	1	0.0015	Brain_Cortex	0.0015	Brain_Cortex	2	3.53145e-16	2	3.17468	3.17468	3.17468	0	1	0	0	0	0
Global efficiency	ENSG00000100078.3	PLA2G3	0.00150204	21	3	0.0024	Brain_Cerebellar_Hemisphere	0.95	Prostate	15.123	3.10768e-17	0.603269	-2.47689	3.03567	0.419366	1.62543	3	0	0	0	0
Global efficiency	ENSG00000173120.14	KDM2A	0.00152507	8	3	0.00069	Artery_Tibial	0.39	Brain_Nucleus_accumbens_basal_ganglia	5.0018	2.17626e-17	0.973388	-3.39352	1.34075	-1.19831	1.64483	3	0	0	0	0
Global efficiency	ENSG00000123124.13	WWP1	0.00159482	46	6	0.000179231	Vagina	0.805194	Skin_Not_Sun_Exposed_Suprapubic	19.4864	7.41576e-16	1.31942	-3.74662	1.3722	-0.46034	1.49914	6	0	0	0	0
Global efficiency	ENSG00000125122.15	LRRC29	0.0016087	28	3	0.00011	Esophagus_Mucosa	0.31	Brain_Caudate_basal_ganglia	20.1243	1.3877e-15	1.89623	-1.10306	3.8674	1.72578	2.26333	3	0	0	0	0
Global efficiency	ENSG00000121988.17	ZRANB3	0.00162297	40	3	0.0092	Ovary	0.97	Lung	33.5736	1.54188e-15	1.2799	-0.806421	2.60453	1.06242	1.11782	3	0	0	0	0
Global efficiency	ENSG00000174123.10	TLR10	0.00165049	36	4	0.0081	Thyroid	0.967358	Nerve_Tibial	24.7854	6.33995e-16	0.878212	-2.23704	2.64787	-0.256835	1.54911	4	0	0	0	0
Global efficiency	ENSG00000214193.10	SH3D21	0.0016528	42	4	4.3176e-05	Esophagus_Muscularis	0.11	Adrenal_Gland	27.8846	1.03694e-15	1.50387	-4.08979	2.40892	-3.01833	1.0633	4	0	0	0	0
Global efficiency	ENSG00000170615.14	SLC26A5	0.00165862	44	4	0.000427113	Adipose_Visceral_Omentum	0.84507	Liver	19.8868	7.27409e-16	4.49575	-2.38671	3.52274	1.83828	1.53043	4	0	0	0	0
Global efficiency	ENSG00000166963.12	MAP1A	0.00172375	45	2	0.000410397	Heart_Left_Ventricle	0.003	Liver	41.3311	1.09482e-15	3.21183	-3.53331	-2.96774	-3.09809	0.16589	2	0	0	0	0
Global efficiency	ENSG00000101412.12	E2F1	0.0017382	45	4	0.002	Artery_Tibial	0.750922	Adipose_Subcutaneous	24.7715	6.86382e-16	3.46692	-3.09023	2.70163	-0.950932	1.14291	4	0	0	0	0
Global efficiency	ENSG00000213366.12	GSTM2	0.00175373	45	8	0.000852883	Adrenal_Gland	0.943784	Brain_Spinal_cord_cervical_c-1	23.5342	2.27411e-15	0.829756	-1.15035	3.33504	1.01856	1.08032	8	0	0	0	0
Global efficiency	ENSG00000177971.8	IMP3	0.00178439	40	4	0.00018	Skin_Sun_Exposed_Lower_leg	0.88	Breast_Mammary_Tissue	23.2697	7.95347e-16	0.779218	-3.69487	3.74555	0.472086	2.34811	4	0	0	0	0
Global efficiency	ENSG00000167711.13	SERPINF2	0.0018217	49	3	0.00086855	Kidney_Cortex	0.84935	Artery_Tibial	41.7358	1.6051e-15	1.77263	-2.86678	3.32997	0.995507	1.26234	3	0	0	0	0
Global efficiency	ENSG00000110090.12	CPT1A	0.00185049	15	5	0.00076	Skin_Sun_Exposed_Lower_leg	0.25	Colon_Transverse	9.01776	1.38754e-17	0.650685	-3.36697	2.98888	-1.25461	1.69811	5	0	0	0	0
Global efficiency	ENSG00000172409.5	CLP1	0.00185266	13	3	0.00013	Artery_Tibial	0.86	Minor_Salivary_Gland	7.45664	1.56796e-17	1.09917	-3.21598	3.82646	1.89497	2.25895	3	0	0	0	0
Global efficiency	ENSG00000066185.12	ZMYND12	0.00186637	46	2	0.000263977	Liver	0.52	Stomach	36.2606	2.73745e-15	8.44432	-3.6483	-0.643345	-3.01111	0.796544	2	0	0	0	0
Global efficiency	ENSG00000135723.13	FHOD1	0.00190957	49	3	0.000124633	Brain_Anterior_cingulate_cortex_BA24	0.996834	Adipose_Visceral_Omentum	27.7304	6.73367e-16	7.49619	-3.83683	0.584842	-1.42823	1.51699	3	0	0	0	0
Global efficiency	ENSG00000275367.1	RP11-266K4.14	0.00191201	31	10	0.000186528	Minor_Salivary_Gland	0.892241	Pituitary	10.0265	2.76909e-16	0.444219	-3.7366	2.5427	-1.013	1.7497	10	0	0	0	0
Global efficiency	ENSG00000178951.8	ZBTB7A	0.00196837	31	3	0.00016	Brain_Amygdala	0.5	Heart_Atrial_Appendage	27.9301	5.1394e-16	0.949659	-3.77501	3.54837	2.05825	2.51575	3	0	0	0	0
Global efficiency	ENSG00000165879.8	FRAT1	0.0019931	46	4	4.79989e-05	Whole_Blood	0.88	Artery_Aorta	23.0084	7.28281e-16	1.12185	-3.97438	4.06516	-1.55233	2.37898	4	0	0	0	0
Global efficiency	ENSG00000256551.1	RP13-653N12.1	0.002	1	1	0.002	Testis	0.002	Testis	1	1	1	-3.09023	-3.09023	-3.09023	NA	1	0	0	0	0
Global efficiency	ENSG00000118900.14	UBN1	0.00203634	44	7	0.00542486	Whole_Blood	0.988642	Artery_Tibial	17.1126	6.57927e-16	0.782887	-2.45726	2.78066	0.263341	1.39977	7	0	0	0	0
Global efficiency	ENSG00000225431.1	LINC01671	0.00208026	9	5	0.0092	Pituitary	0.817392	Esophagus_Mucosa	5.28863	7.99185e-17	0.224459	-0.412463	2.60453	1.15309	1.19207	5	0	0	0	0
Global efficiency	ENSG00000237289.9	CKMT1B	0.0021	1	1	0.0021	Esophagus_Mucosa	0.0021	Esophagus_Mucosa	1	1	1	3.07571	3.07571	3.07571	NA	1	0	0	0	0
Global efficiency	ENSG00000123104.11	ITPR2	0.00211981	47	5	3.6e-05	Esophagus_Mucosa	0.750223	Brain_Putamen_basal_ganglia	24.142	4.55783e-16	0.989245	-4.13176	3.90784	0.814222	2.13446	5	0	0	0	0
Global efficiency	ENSG00000119718.10	EIF2B2	0.00212335	49	1	0.00124973	Adrenal_Gland	0.0058	Ovary	47.9636	1.28437e-15	47.9636	2.75888	3.22728	3.03965	0.0877857	1	0	0	0	0
Global efficiency	ENSG00000120156.20	TEK	0.00215813	33	8	0.000142772	Small_Intestine_Terminal_Ileum	0.952308	Artery_Tibial	15.6343	7.22407e-16	0.798138	-3.80332	2.7114	-1.11862	1.32848	8	0	0	0	0
Global efficiency	ENSG00000167716.18	WDR81	0.00216334	40	11	2.78735e-05	Artery_Aorta	0.9	Brain_Hippocampus	14.5095	5.42087e-16	0.512664	-2.61587	4.19018	1.14012	2.34052	11	0	0	0	0
Global efficiency	ENSG00000032742.17	IFT88	0.00218014	49	4	1.93604e-05	Lung	0.631594	Pituitary	36.7539	1.92202e-15	2.01326	0.479484	4.27214	3.34888	0.963186	4	0	0	0	0
Global efficiency	ENSG00000233041.8	PHGR1	0.00218214	17	3	0.0022	Cells_EBV-transformed_lymphocytes	0.65294	Minor_Salivary_Gland	10.5798	5.64143e-18	0.917711	-3.06181	3.06181	1.08915	1.8018	3	0	0	0	0
Global efficiency	ENSG00000198892.6	SHISA4	0.00219472	49	4	0.027	Artery_Aorta	0.998204	Adipose_Subcutaneous	41.6595	2.14971e-15	1.44924	-2.21152	2.21152	-1.1967	1.10207	4	0	0	0	0
Global efficiency	ENSG00000230704.1	RP1-117P20.3	0.0022	1	1	0.0022	Testis	0.0022	Testis	1	1	1	3.06181	3.06181	3.06181	NA	1	0	0	0	0
Global efficiency	ENSG00000205269.5	TMEM170B	0.00220925	34	3	0.00027	Liver	0.87	Brain_Nucleus_accumbens_basal_ganglia	25.1563	8.27741e-16	1.34258	-3.29335	3.6425	2.49047	1.76626	3	0	0	0	0
Global efficiency	ENSG00000103550.13	KNOP1	0.00221016	46	1	0.00067	Brain_Frontal_Cortex_BA9	0.0041	Brain_Spinal_cord_cervical_c-1	45.4663	1.05834e-15	45.4663	2.87036	3.40157	3.0426	0.129093	1	0	0	0	0
Global efficiency	ENSG00000187642.9	PERM1	0.0022181	47	5	0.000194473	Nerve_Tibial	0.6	Kidney_Cortex	25.1731	1.42224e-15	1.10752	-3.72609	0.690309	-1.65569	1.28802	5	0	0	0	0
Global efficiency	ENSG00000148795.6	CYP17A1	0.00224348	31	2	0.0013	Uterus	0.83	Brain_Nucleus_accumbens_basal_ganglia	24.3016	5.356e-16	4.87382	-3.21598	3.21598	1.6571	1.32159	2	0	0	0	0
Global efficiency	ENSG00000104980.7	TIMM44	0.00227848	48	2	0.047709	Esophagus_Muscularis	0.991578	Cells_Cultured_fibroblasts	44.6215	9.0183e-16	1.61129	-1.97995	1.79181	-1.53753	0.717809	2	0	0	0	0
Global efficiency	ENSG00000159714.10	ZDHHC1	0.00228897	7	2	0.021	Lung	0.98678	Thyroid	6.28718	2.72093e-18	0.565766	-2.30798	0.755415	0.109831	1.09179	2	0	0	0	0
Global efficiency	ENSG00000116906.11	GNPAT	0.00230477	49	3	0.000803776	Testis	0.16	Brain_Cortex	40.1938	1.24246e-15	3.10317	-3.35149	1.40507	-2.38027	0.880454	3	0	0	0	0
Global efficiency	ENSG00000127125.8	PPCS	0.00231453	18	4	0.00027	Heart_Atrial_Appendage	0.16	Skin_Sun_Exposed_Lower_leg	13.7822	1.40799e-17	0.676181	1.40507	3.6425	2.36239	0.707361	4	0	0	0	0
Global efficiency	ENSG00000131849.11	ZNF132	0.00234819	49	3	0.000512041	Brain_Hippocampus	0.94	Brain_Anterior_cingulate_cortex_BA24	41.7264	1.677e-15	2.94015	-3.33272	3.47438	1.47207	1.07881	3	0	0	0	0
Global efficiency	ENSG00000140400.16	MAN2C1	0.00236678	48	1	0.00047	Brain_Cerebellar_Hemisphere	0.0531112	Muscle_Skeletal	46.7418	1.77072e-15	46.7418	-3.4973	-1.93402	-2.99713	0.324367	1	0	0	0	0
Global efficiency	ENSG00000164548.10	TRA2A	0.00237317	40	4	0.00389248	Colon_Sigmoid	0.941937	Colon_Transverse	26.7165	7.96573e-16	1.24177	-2.88675	0.345126	-1.75104	1.05177	4	0	0	0	0
Global efficiency	ENSG00000105229.6	PIAS4	0.0023788	33	6	5.80377e-05	Skin_Sun_Exposed_Lower_leg	0.78	Artery_Tibial	18.6928	1.28471e-15	0.703066	-2.51214	4.02065	2.34163	1.70685	6	0	0	0	0
Global efficiency	ENSG00000156603.15	MED19	0.00238359	48	4	9.82996e-05	Liver	0.887002	Stomach	35.1888	1.06221e-15	2.02901	-3.89475	3.21362	1.31398	1.42559	4	0	0	0	0
Global efficiency	ENSG00000272121.1	RP4-555D20.4	0.00239484	23	2	0.0013	Brain_Cortex	0.953182	Brain_Nucleus_accumbens_basal_ganglia	19.1173	1.03757e-17	3.88274	-3.21598	0.806421	-2.52713	1.33901	2	0	0	0	0
Global efficiency	ENSG00000221843.4	C2orf16	0.0023956	24	6	0.00331858	Esophagus_Gastroesophageal_Junction	0.97	Brain_Cortex	9.11784	5.42131e-18	0.569504	-2.86468	2.93658	-0.304116	1.50333	6	0	0	0	0
Global efficiency	ENSG00000112874.9	NUDT12	0.00245262	49	5	0.000569181	Brain_Cortex	0.993529	Artery_Aorta	32.2762	1.76447e-15	1.16944	-1.04881	3.44589	0.797428	0.912258	5	0	0	0	0
Global efficiency	ENSG00000065883.14	CDK13	0.00246959	15	5	0.013	Esophagus_Gastroesophageal_Junction	0.88	Heart_Atrial_Appendage	7.18458	7.20338e-19	0.281558	-1.91482	2.48377	0.366031	1.63001	5	0	0	0	0
Global efficiency	ENSG00000103423.13	DNAJA3	0.00248236	48	4	0.019	Spleen	0.931158	Vagina	25.7904	5.40846e-16	2.45676	-1.7007	2.34553	0.315905	1.30611	4	0	0	0	0
Global efficiency	ENSG00000168701.18	TMEM208	0.00250334	6	2	0.00054	Brain_Cerebellum	0.56	Small_Intestine_Terminal_Ileum	5.02532	1.39005e-33	0.974678	-3.46009	0.582842	-2.78627	1.65052	2	0	0	0	0
Global efficiency	ENSG00000198075.9	SULT1C4	0.0025041	44	6	0.000115284	Prostate	0.862009	Adipose_Visceral_Omentum	23.8337	4.90479e-16	0.918809	-0.612813	3.85594	1.34657	1.26622	6	0	0	0	0
Global efficiency	ENSG00000101782.14	RIOK3	0.00260319	48	5	0.000130469	Artery_Tibial	0.780461	Adrenal_Gland	22.8476	5.84471e-16	1.77298	-1.55477	3.82557	1.21472	1.35715	5	0	0	0	0
Global efficiency	ENSG00000241544.1	LINC02029	0.00260741	10	2	0.0012	Heart_Atrial_Appendage	0.72	Brain_Substantia_nigra	8.92072	3.84246e-17	0.952399	-0.877896	3.23888	-0.117045	1.18968	2	0	0	0	0
Global efficiency	ENSG00000167968.12	DNASE1L2	0.00262258	33	5	0.003	Skin_Sun_Exposed_Lower_leg	0.97	Ovary	20.1005	3.41989e-16	0.810697	-0.706303	2.96774	1.13875	0.931095	5	0	0	0	0
Global efficiency	ENSG00000270460.1	RP11-796E10.1	0.0026269	2	2	0.00105352	Esophagus_Mucosa	0.41	Vagina	1.07533	0.924674	0.924674	0.823894	3.27583	2.04986	1.73378	2	0	0	0	0
Global efficiency	ENSG00000198815.8	FOXJ3	0.00262815	43	5	0.000362898	Artery_Aorta	0.975682	Esophagus_Gastroesophageal_Junction	22.635	7.878e-16	1.15919	-2.5427	3.56569	0.77531	1.52724	5	0	0	0	0
Global efficiency	ENSG00000253379.5	RP11-1102P16.1	0.00263375	5	3	0.00067	Brain_Hypothalamus	0.87	Brain_Nucleus_accumbens_basal_ganglia	2.23118	2.43857e-16	0.986544	-1.31058	3.40157	0.602073	1.82154	3	0	0	0	0
Global efficiency	ENSG00000274605.1	RP11-12G12.7	0.00263633	25	6	0.000209217	Adipose_Visceral_Omentum	0.98	Brain_Caudate_basal_ganglia	12.0104	2.29176e-19	0.764314	-3.70762	3.68356	0.455949	2.3028	6	0	0	0	0
Global efficiency	ENSG00000159495.7	TGM7	0.00263781	3	2	0.0014	Testis	0.45	Esophagus_Mucosa	2.44713	0.0118	0.541075	-3.19465	-0.755415	-1.59132	1.38895	2	0	0	0	0
Global efficiency	ENSG00000276417.1	RP11-266K4.13	0.00265995	26	1	0.0013	Adipose_Visceral_Omentum	0.00630885	Brain_Spinal_cord_cervical_c-1	25.6547	5.1608e-16	25.6547	-3.21598	-2.73128	-2.98474	0.0918574	1	0	0	0	0
Global efficiency	ENSG00000254226.5	LINC01933	0.00266858	38	5	0.00015	Adipose_Visceral_Omentum	0.493649	Colon_Transverse	25.9506	7.57511e-16	0.953678	-2.00465	3.79107	2.82774	1.18044	5	0	0	0	0
Global efficiency	ENSG00000177558.3	FAM187B	0.00269294	22	4	0.0032	Adipose_Subcutaneous	0.34	Adipose_Visceral_Omentum	17.0927	2.24802e-18	0.790278	-1.47579	2.94784	1.65633	0.988396	4	0	0	0	0
Global efficiency	ENSG00000134871.17	COL4A2	0.00270793	27	10	8.7e-05	Prostate	0.86	Ovary	14.4587	1.22925e-15	0.639316	-1.03532	3.92425	1.18326	1.48832	10	0	0	0	0
Global efficiency	ENSG00000170162.13	VGLL2	0.00270837	6	5	0.001	Brain_Spinal_cord_cervical_c-1	0.54	Esophagus_Mucosa	2.86267	0.0183961	0.127712	-0.612813	3.29053	2.0559	1.59291	5	0	0	0	0
Global efficiency	ENSG00000126775.8	ATG14	0.00272451	38	3	0.00052	Adrenal_Gland	1	Adipose_Subcutaneous	28.2788	6.92808e-16	2.13564	-3.47024	3.4408	-1.29296	1.46269	3	0	0	0	0
Global efficiency	ENSG00000188001.9	TPRG1	0.0027637	35	4	0.0023	Brain_Spinal_cord_cervical_c-1	0.97	Liver	26.5458	5.75971e-16	1.00297	-3.04848	3.04848	-0.925848	1.61245	4	0	0	0	0
Global efficiency	ENSG00000141568.20	FOXK2	0.00280155	41	11	0.000522524	Muscle_Skeletal	0.977788	Skin_Not_Sun_Exposed_Suprapubic	13.871	6.85329e-16	0.497869	-3.46894	2.47057	0.475887	1.57112	11	0	0	0	0
Global efficiency	ENSG00000267939.1	CTD-2325M2.1	0.00283409	47	2	0.000298632	Heart_Left_Ventricle	0.24	Ovary	40.4477	1.48876e-15	5.52134	-3.61648	-1.17499	-3.15914	0.410399	2	0	0	0	0
Global efficiency	ENSG00000160183.13	TMPRSS3	0.00284077	22	12	0.00033167	Adipose_Visceral_Omentum	0.74	Minor_Salivary_Gland	5.10554	2.94105e-17	0.223579	-3.58922	2.61587	-0.292871	1.7096	12	0	0	0	0
Global efficiency	ENSG00000127022.14	CANX	0.00285158	44	3	0.00019	Skin_Sun_Exposed_Lower_leg	0.49	Cells_EBV-transformed_lymphocytes	32.7705	1.17655e-15	1.63133	-3.73195	-0.690309	-2.59892	0.874773	3	0	0	0	0
Global efficiency	ENSG00000211450.9	SELENOH	0.00289595	29	1	0.000336265	Esophagus_Muscularis	0.0033	Adipose_Subcutaneous	28.8791	1.26257e-15	28.8791	-3.58563	-2.93832	-2.97361	0.136863	1	0	0	0	0
Global efficiency	ENSG00000231500.6	RPS18	0.00290542	49	2	0.00093	Kidney_Cortex	0.874998	Whole_Blood	47.1117	8.01911e-16	1.81732	-3.31089	0.990167	0.0435637	0.672598	2	0	0	0	0
Global efficiency	ENSG00000184489.11	PTP4A3	0.00292289	19	7	0.014	Brain_Cerebellar_Hemisphere	0.98	Artery_Coronary	8.67416	2.75563e-18	0.402127	-2.45726	2.45726	-0.0929074	1.44945	7	0	0	0	0
Global efficiency	ENSG00000219481.10	NBPF1	0.00293577	20	8	0.019	Uterus	0.98	Thyroid	11.8072	7.93719e-18	0.455155	-2.34553	1.65463	0.941607	1.22028	8	0	0	0	0
Global efficiency	ENSG00000198964.13	SGMS1	0.00300276	44	6	0.00100089	Kidney_Cortex	0.929642	Brain_Putamen_basal_ganglia	22.8221	3.65751e-16	0.934158	-3.17468	3.29028	1.40457	1.87046	6	0	0	0	0
Global efficiency	ENSG00000197119.12	SLC25A29	0.00301032	49	5	0.000881761	Brain_Caudate_basal_ganglia	0.929291	Thyroid	25.6219	7.11884e-16	0.935883	-3.32577	2.63168	-1.5114	1.07091	5	0	0	0	0
Global efficiency	ENSG00000188629.11	ZNF177	0.00301377	48	3	0.0023	Cells_EBV-transformed_lymphocytes	0.95419	Brain_Nucleus_accumbens_basal_ganglia	39.0319	6.58556e-16	1.86076	-2.97277	3.04848	0.053278	1.20441	3	0	0	0	0
Global efficiency	ENSG00000187733.6	AMY1C	0.00302073	1	1	0.00302073	Pancreas	0.00302073	Pancreas	1	1	1	-2.96562	-2.96562	-2.96562	NA	1	0	0	0	0
Global efficiency	ENSG00000173706.12	HEG1	0.00304729	10	8	0.0018	Heart_Atrial_Appendage	0.83	Adrenal_Gland	3.44849	7.00752e-18	0.250827	-3.12139	2.02371	-0.357343	1.75891	8	0	0	0	0
Global efficiency	ENSG00000146535.13	GNA12	0.00310497	44	3	2.52562e-05	Cells_Cultured_fibroblasts	0.84	Breast_Mammary_Tissue	32.432	3.18325e-15	2.90301	-3.48076	4.2125	1.66892	2.60683	3	0	0	0	0
Global efficiency	ENSG00000174628.16	IQCK	0.0031211	41	1	0.0024	Artery_Aorta	0.157728	Pancreas	38.89	7.68873e-16	38.89	-3.03567	3.03567	1.65797	2.38681	1	0	0	0	0
Global efficiency	ENSG00000225643.1	RP11-70P17.1	0.00314462	25	3	0.2	Brain_Amygdala	0.87	Adrenal_Gland	22.4376	1.95035e-17	0.918608	-0.582842	1.28155	0.480379	0.742638	3	0	0	0	0
Global efficiency	ENSG00000196821.9	C6orf106	0.00314749	48	3	9.17291e-06	Skin_Not_Sun_Exposed_Suprapubic	0.45	Adipose_Visceral_Omentum	36.3362	6.21843e-16	2.81765	-4.4358	2.63962	-2.71836	1.21934	3	0	0	0	0
Global efficiency	ENSG00000170128.4	GPR25	0.00317026	13	4	7.6e-05	Cells_EBV-transformed_lymphocytes	0.42	Spleen	9.05067	1.08256e-17	0.350882	-3.95668	0.859617	-0.280895	1.93016	4	0	0	0	0
Global efficiency	ENSG00000172893.15	DHCR7	0.00323471	49	6	0.00332975	Artery_Aorta	0.996933	Breast_Mammary_Tissue	26.0673	5.46134e-16	0.958566	-2.72143	2.93553	-0.113639	1.10574	6	0	0	0	0
Global efficiency	ENSG00000183317.16	EPHA10	0.00325565	21	7	0.0331334	Brain_Frontal_Cortex_BA9	0.68	Pituitary	8.03485	3.12405e-18	0.370386	-1.55477	2.13046	1.10201	1.13363	7	0	0	0	0
Global efficiency	ENSG00000182177.13	ASB18	0.00326379	3	2	0.27	Brain_Putamen_basal_ganglia	0.79	Brain_Caudate_basal_ganglia	2.8896	3.18857e-17	0.1104	-0.266311	1.10306	0.190147	0.790608	2	0	0	0	0
Global efficiency	ENSG00000223501.8	VPS52	0.00326742	48	3	0.00031	Adipose_Visceral_Omentum	0.982104	Muscle_Skeletal	31.8813	9.7547e-16	3.57778	-0.0224318	3.6068	2.59066	1.00769	3	0	0	0	0
Global efficiency	ENSG00000151233.10	GXYLT1	0.00328888	49	4	0.000150283	Nerve_Tibial	0.941072	Brain_Cerebellar_Hemisphere	38.5164	3.73587e-15	1.64696	-3.7906	0.0739227	-2.86408	0.758001	4	0	0	0	0
Global efficiency	ENSG00000116833.13	NR5A2	0.00333806	16	8	0.00032	Lung	0.96	Skin_Sun_Exposed_Lower_leg	6.75829	5.45205e-18	0.534333	-3.59855	0.412463	-1.31327	1.47414	8	0	0	0	0
Global efficiency	ENSG00000203705.10	TATDN3	0.00336498	49	3	0.000970105	Adipose_Subcutaneous	0.980292	Esophagus_Mucosa	40.0119	1.5744e-15	2.19577	-2.52366	3.29906	2.32216	1.41126	3	0	0	0	0
Global efficiency	ENSG00000266010.1	GATA6-AS1	0.00337013	14	3	0.00064	Pancreas	0.38	Thyroid	12.2119	9.03945e-19	0.440186	-0.877896	3.41407	2.72161	1.23361	3	0	0	0	0
Global efficiency	ENSG00000215241.3	RP11-266K4.9	0.00340291	39	12	0.0019	Nerve_Tibial	0.907273	Brain_Amygdala	13.8146	9.64573e-16	0.518792	-2.85837	3.10543	-0.285129	1.9147	12	0	0	0	0
Global efficiency	ENSG00000271614.1	ATP2B1-AS1	0.00341464	48	6	0.00153777	Minor_Salivary_Gland	0.88	Brain_Putamen_basal_ganglia	17.7706	3.32552e-16	0.772229	-1.8748	3.16746	1.04222	1.59077	6	0	0	0	0
Global efficiency	ENSG00000171574.17	ZNF584	0.00342888	45	2	0.00091	Brain_Frontal_Cortex_BA9	1	Brain_Anterior_cingulate_cortex_BA24	37.5483	3.70237e-15	3.9397	-3.31697	1.72793	-0.134168	1.01608	2	0	0	0	0
Global efficiency	ENSG00000177646.18	ACAD9	0.00344701	37	10	0.0397928	Adipose_Visceral_Omentum	0.77	Skin_Sun_Exposed_Lower_leg	11.7074	3.72052e-16	0.491591	-2.05589	1.91604	-0.0325326	1.20118	10	0	0	0	0
Global efficiency	ENSG00000166145.14	SPINT1	0.00350132	39	4	0.00643894	Heart_Atrial_Appendage	0.844518	Brain_Substantia_nigra	25.6707	9.46064e-16	0.873327	-2.54993	2.72455	0.0918699	1.72821	4	0	0	0	0
Global efficiency	ENSG00000148341.17	SH3GLB2	0.00355136	37	2	0.000838256	Muscle_Skeletal	0.1	Artery_Tibial	31.5777	5.07947e-16	4.19431	-3.33984	2.73174	-2.39188	1.41343	2	0	0	0	0
Global efficiency	ENSG00000269473.1	CTD-2619J13.19	0.00364329	47	3	0.00033065	Kidney_Cortex	0.94	Pancreas	41.2903	1.14491e-15	2.07198	-3.59002	-0.0752699	-2.94079	0.570594	3	0	0	0	0
Global efficiency	ENSG00000204248.10	COL11A2	0.00367336	49	6	0.000600133	Heart_Left_Ventricle	0.995258	Artery_Aorta	27.111	6.41107e-16	0.949902	-3.43155	2.34553	-0.822751	1.09229	6	0	0	0	0
Global efficiency	ENSG00000168803.14	ADAL	0.00371177	49	1	0.000587772	Nerve_Tibial	0.0797228	Esophagus_Mucosa	47.8421	6.90556e-16	47.8421	1.7523	3.43719	2.867	0.204055	1	0	0	0	0
Global efficiency	ENSG00000165475.13	CRYL1	0.00374343	47	13	8e-05	Colon_Transverse	1	Brain_Hippocampus	14.4379	1.10163e-15	0.490872	-3.9444	2.93898	-0.446757	1.02182	13	0	0	0	0
Global efficiency	ENSG00000180066.9	C10orf91	0.00374433	20	2	0.00037633	Cells_EBV-transformed_lymphocytes	0.0328441	Brain_Cortex	16.7149	5.78441e-19	2.98266	-3.55615	-2.13398	-2.46386	0.365873	2	0	0	0	0
Global efficiency	ENSG00000165886.4	UBTD1	0.00375238	47	7	0.000260866	Heart_Atrial_Appendage	0.856395	Brain_Hippocampus	22.69	1.25274e-15	0.838144	-3.1227	3.65135	1.15681	1.54877	7	0	0	0	0
Global efficiency	ENSG00000146676.8	PURB	0.0037528	12	2	0.012	Whole_Blood	0.15	Brain_Caudate_basal_ganglia	7.89219	1.08542e-18	4.10781	-1.43953	2.51214	0.686844	1.91641	2	0	0	0	0
Global efficiency	ENSG00000186868.15	MAPT	0.00379842	16	3	0.0046	Colon_Transverse	0.73	Adrenal_Gland	13.4625	5.93787e-19	0.869598	-0.345126	2.83379	2.41625	0.945467	3	0	0	0	0
Global efficiency	ENSG00000110906.12	KCTD10	0.00385184	49	4	0.00119867	Testis	0.984539	Ovary	30.9049	3.03749e-15	3.04751	-1.1588	3.2392	0.502756	1.05839	4	0	0	0	0
Global efficiency	ENSG00000145907.14	G3BP1	0.003855	47	3	0.0047476	Esophagus_Muscularis	0.89	Prostate	32.2571	1.19137e-15	1.74349	-2.82368	2.65631	-1.89717	0.997731	3	0	0	0	0
Global efficiency	ENSG00000118473.21	SGIP1	0.00386514	38	6	0.000170864	Thyroid	0.94031	Pituitary	20.0481	5.09012e-16	0.767306	-0.628006	3.7586	0.785812	1.0173	6	0	0	0	0
Global efficiency	ENSG00000116138.12	DNAJC16	0.00395681	44	2	0.0022	Whole_Blood	0.76	Brain_Nucleus_accumbens_basal_ganglia	35.6943	7.08469e-16	7.19148	-3.06181	2.34553	-1.05436	1.35304	2	0	0	0	0
Global efficiency	ENSG00000162004.16	CCDC78	0.00396978	48	4	0.0011	Skin_Sun_Exposed_Lower_leg	0.81855	Esophagus_Gastroesophageal_Junction	34.6883	1.76916e-15	1.98045	-3.26362	2.14441	0.687179	1.07062	4	0	0	0	0
Global efficiency	ENSG00000142615.7	CELA2A	0.00398033	40	4	0.00038	Adrenal_Gland	0.973892	Heart_Left_Ventricle	22.5858	4.90029e-16	0.960485	-3.5536	3.53356	1.60308	1.79369	4	0	0	0	0
Global efficiency	ENSG00000112511.17	PHF1	0.0040009	10	3	0.0025	Muscle_Skeletal	0.13	Whole_Blood	8.11485	1.19947e-19	0.817376	-3.02334	3.02334	-1.70678	2.42614	3	0	0	0	0
Global efficiency	ENSG00000123737.12	EXOSC9	0.00400815	46	3	0.00319116	Brain_Hypothalamus	0.996288	Adipose_Subcutaneous	25.3177	5.49817e-16	2.44939	-2.9487	2.58634	-0.306886	2.1489	3	0	0	0	0
Global efficiency	ENSG00000249481.6	SPATS1	0.0040104	11	2	0.00100456	Testis	0.57	Brain_Cortex	9.36595	3.22061e-17	1.32666	-3.28925	3.12319	2.05592	2.07877	2	0	0	0	0
Global efficiency	ENSG00000253189.1	RP11-158A14.1	0.00405172	1	1	0.00405172	Testis	0.00405172	Testis	1	1	1	-2.87411	-2.87411	-2.87411	NA	1	0	0	0	0
Global efficiency	ENSG00000167103.11	PIP5KL1	0.0041044	47	5	0.00660609	Kidney_Cortex	0.975472	Colon_Transverse	28.2179	2.0174e-15	1.06997	-2.71608	2.49355	-0.684058	1.45152	5	0	0	0	0
Global efficiency	ENSG00000185386.14	MAPK11	0.00411538	44	8	0.00158145	Breast_Mammary_Tissue	0.9504	Heart_Atrial_Appendage	16.8731	5.72156e-16	0.593692	-0.779699	3.15931	0.585383	1.12565	8	0	0	0	0
Global efficiency	ENSG00000184436.11	THAP7	0.00415477	44	3	0.00024759	Artery_Tibial	0.622108	Pituitary	31.3463	1.04624e-15	4.61953	-0.492865	3.66474	2.89595	0.894649	3	0	0	0	0
Global efficiency	ENSG00000171097.13	KYAT1	0.00417786	44	3	0.000431406	Brain_Amygdala	0.76	Brain_Cerebellar_Hemisphere	27.6285	1.00861e-15	1.41283	-3.52009	3.48051	-0.844034	1.88618	3	0	0	0	0
Global efficiency	ENSG00000008382.15	MPND	0.00418772	36	6	0.00894443	Skin_Not_Sun_Exposed_Suprapubic	0.986134	Esophagus_Mucosa	14.6028	6.55401e-16	0.964626	-2.08576	2.61417	-0.490842	1.38743	6	0	0	0	0
Global efficiency	ENSG00000131626.16	PPFIA1	0.00419921	29	5	0.027	Esophagus_Mucosa	0.6	Pancreas	18.0113	1.70982e-15	0.610445	-2.03352	2.21152	-0.257559	1.15968	5	0	0	0	0
Global efficiency	ENSG00000156587.15	UBE2L6	0.00421733	46	5	0.0260042	Pancreas	0.659124	Brain_Cerebellum	21.8746	5.31932e-16	1.02903	-1.88819	2.22615	-0.0787024	1.20161	5	0	0	0	0
Global efficiency	ENSG00000205250.8	E2F4	0.00422148	49	3	0.000505671	Ovary	0.954727	Artery_Aorta	38.8984	9.76679e-16	1.56114	-1.35516	3.47773	0.62049	1.29923	3	0	0	0	0
Global efficiency	ENSG00000255933.1	RP11-495K9.5	0.00424832	23	4	0.014	Artery_Coronary	0.15	Cells_EBV-transformed_lymphocytes	19.1195	2.42812e-18	0.842127	-2.45726	2.2414	-0.823033	1.34316	4	0	0	0	0
Global efficiency	ENSG00000270127.2	RP11-526I2.5	0.00424975	49	1	0.00171049	Skin_Sun_Exposed_Lower_leg	0.0312584	Prostate	46.6756	1.4973e-15	46.6756	2.15377	3.13638	2.78874	0.204294	1	0	0	0	0
Global efficiency	ENSG00000182255.6	KCNA4	0.0042741	15	7	0.000537782	Stomach	0.65	Adipose_Visceral_Omentum	5.49392	2.16006e-18	0.677321	-3.4612	2.57583	-0.492397	2.30101	7	0	0	0	0
Global efficiency	ENSG00000151892.14	GFRA1	0.00432263	9	5	0.0067	Skin_Not_Sun_Exposed_Suprapubic	0.42	Nerve_Tibial	5.49817	0.00158234	0.373815	-2.29037	2.7114	-0.889078	1.72021	5	0	0	0	0
Global efficiency	ENSG00000116981.3	NT5C1A	0.00438626	24	4	0.00234779	Muscle_Skeletal	0.99	Cells_EBV-transformed_lymphocytes	11.9832	9.72656e-18	2.82733	-1.79594	3.0423	0.563655	1.42657	4	0	0	0	0
Global efficiency	ENSG00000261175.5	LINC02188	0.00442233	36	12	0.00104214	Thyroid	0.89	Breast_Mammary_Tissue	10.4927	4.09768e-16	0.417527	-2.40663	3.2789	0.959258	1.29092	12	0	0	0	0
Global efficiency	ENSG00000249471.7	ZNF324B	0.00442255	45	2	0.000999704	Artery_Coronary	0.575683	Skin_Sun_Exposed_Lower_leg	30.9796	5.65889e-16	13.1407	-3.04158	3.29061	-0.454433	2.69561	2	0	0	0	0
Global efficiency	ENSG00000156599.10	ZDHHC5	0.00442599	42	4	7.3e-05	Pancreas	0.61	Brain_Caudate_basal_ganglia	31.5342	8.21137e-16	1.2198	-2.97814	3.96629	0.317016	1.75817	4	0	0	0	0
Global efficiency	ENSG00000204659.4	CBY3	0.00442816	8	6	0.0025	Brain_Amygdala	0.723906	Adrenal_Gland	3.08039	1.75515e-17	0.193662	-1.28155	3.02334	1.82358	1.55297	6	0	0	0	0
Global efficiency	ENSG00000130202.9	NECTIN2	0.00443465	46	12	0.0012201	Adrenal_Gland	0.803231	Brain_Caudate_basal_ganglia	12.0126	6.0505e-16	0.409857	-3.23414	2.4981	-0.273747	1.65726	12	0	0	0	0
Global efficiency	ENSG00000254266.5	PKIA-AS1	0.00447347	15	2	0.00135772	Skin_Sun_Exposed_Lower_leg	0.031	Brain_Spinal_cord_cervical_c-1	14.0715	2.095e-17	0.627786	-2.32635	3.20349	1.84897	1.70233	2	0	0	0	0
Global efficiency	ENSG00000204227.4	RING1	0.00447486	47	3	0.0026	Thyroid	0.97	Cells_EBV-transformed_lymphocytes	37.1769	2.32278e-15	2.56208	-2.4521	3.01145	-0.438298	1.23215	3	0	0	0	0
Global efficiency	ENSG00000175003.12	SLC22A1	0.00448637	42	5	0.00652955	Nerve_Tibial	0.982818	Testis	26.4313	1.64919e-15	1.09866	-0.343726	2.71993	1.36556	0.921476	5	0	0	0	0
Global efficiency	ENSG00000164932.12	CTHRC1	0.00449085	46	2	0.00903068	Esophagus_Gastroesophageal_Junction	0.84	Brain_Cortex	39.2833	9.551e-16	4.8586	-2.61089	2.25713	-0.466192	1.13425	2	0	0	0	0
Global efficiency	ENSG00000179002.5	TAS1R2	0.00450234	1	1	0.00450234	Skin_Sun_Exposed_Lower_leg	0.00450234	Skin_Sun_Exposed_Lower_leg	1	1	1	2.84064	2.84064	2.84064	NA	1	0	0	0	0
Global efficiency	ENSG00000168477.17	TNXB	0.00451086	28	3	0.0088	Brain_Frontal_Cortex_BA9	0.8	Skin_Not_Sun_Exposed_Suprapubic	24.1664	2.34556e-15	0.938349	-2.14485	2.61973	0.140542	0.78675	3	0	0	0	0
Global efficiency	ENSG00000134201.10	GSTM5	0.00451227	49	5	0.0017959	Liver	0.721665	Brain_Cortex	35.6749	7.11077e-16	1.67818	0.356234	3.12206	1.57539	0.623096	5	0	0	0	0
Global efficiency	ENSG00000078269.14	SYNJ2	0.00451774	47	7	0.00347544	Brain_Frontal_Cortex_BA9	0.937157	Adipose_Subcutaneous	21.0741	7.78542e-16	0.725325	-2.92222	2.44194	0.931011	1.43566	7	0	0	0	0
Global efficiency	ENSG00000088986.10	DYNLL1	0.00452422	38	6	0.0032	Brain_Hippocampus	0.93	Brain_Caudate_basal_ganglia	12.8104	3.51656e-16	0.933603	-1.80548	2.94784	1.22014	1.21344	6	0	0	0	0
Global efficiency	ENSG00000138375.12	SMARCAL1	0.00453404	47	3	0.000549945	Whole_Blood	0.749769	Cells_Cultured_fibroblasts	36.5695	1.01288e-15	1.68663	-3.45517	0.318944	-2.55848	0.716028	3	0	0	0	0
Global efficiency	ENSG00000184544.11	DHRS7C	0.00454244	5	3	0.014	Heart_Left_Ventricle	0.13	Colon_Transverse	2.09339	0.00555545	0.916367	-2.40892	2.45726	0.300963	2.4801	3	0	0	0	0
Global efficiency	ENSG00000091138.12	SLC26A3	0.00454876	27	8	0.00204887	Brain_Cerebellar_Hemisphere	0.932372	Lung	11.7455	1.09737e-15	0.73029	-2.07485	3.08305	-0.065383	1.26424	8	0	0	0	0
Global efficiency	ENSG00000276085.1	CCL3L3	0.00456389	31	6	0.00079	Brain_Hypothalamus	0.98	Brain_Caudate_basal_ganglia	20.3098	5.40733e-16	0.757194	-3.35627	1.3722	-0.148314	0.803857	6	0	0	0	0
Global efficiency	ENSG00000115226.9	FNDC4	0.00456913	5	2	0.0061	Artery_Coronary	0.0230793	Thyroid	4.04326	8.28815e-17	0.956737	-2.74236	-2.27212	-2.64831	0.210297	2	0	0	0	0
Global efficiency	ENSG00000137965.10	IFI44	0.00457328	49	3	0.00072	Brain_Hypothalamus	0.614873	Cells_Cultured_fibroblasts	39.0977	1.17723e-15	1.47184	-1.65393	3.38185	2.27147	1.42438	3	0	0	0	0
Global efficiency	ENSG00000185650.9	ZFP36L1	0.00461899	36	3	0.000171344	Colon_Sigmoid	0.507737	Whole_Blood	29.9448	2.9043e-15	1.27756	-2.65631	3.7579	2.88151	1.05305	3	0	0	0	0
Global efficiency	ENSG00000131165.14	CHMP1A	0.00465702	45	6	0.0017	Brain_Spinal_cord_cervical_c-1	0.991351	Brain_Hypothalamus	23.6546	2.30077e-15	1.03109	-3.13818	2.0492	0.195646	1.23602	6	0	0	0	0
Global efficiency	ENSG00000149716.12	ORAOV1	0.0046894	49	6	0.00068	Ovary	0.987794	Testis	27.051	6.69887e-16	0.968761	-3.39752	1.31058	-0.8564	1.01799	6	0	0	0	0
Global efficiency	ENSG00000058866.14	DGKG	0.00469165	26	8	0.00034	Esophagus_Muscularis	0.564841	Artery_Tibial	16.6748	7.67469e-16	0.631413	-1.86805	3.58275	0.284848	1.52142	8	0	0	0	0
Global efficiency	ENSG00000108576.9	SLC6A4	0.00470815	33	4	0.0011	Adipose_Subcutaneous	0.19	Brain_Amygdala	20.2269	4.86889e-16	0.98314	-1.61558	3.26362	0.712083	1.88148	4	0	0	0	0
Global efficiency	ENSG00000138686.9	BBS7	0.00474386	39	2	0.000112533	Brain_Putamen_basal_ganglia	0.88	Kidney_Cortex	33.2373	6.53846e-16	4.80983	-0.150969	3.86185	2.74186	1.02724	2	0	0	0	0
Global efficiency	ENSG00000140323.5	DISP2	0.00476353	46	2	0.000832396	Artery_Tibial	0.0419272	Colon_Sigmoid	41.629	1.20161e-15	2.82451	2.03424	3.34179	3.01818	0.348995	2	0	0	0	0
Global efficiency	ENSG00000186897.4	C1QL4	0.00477441	23	4	0.024	Brain_Frontal_Cortex_BA9	0.99	Minor_Salivary_Gland	19.1783	2.02559e-17	0.847325	-2.25713	1.62159	-0.274089	0.853793	4	0	0	0	0
Global efficiency	ENSG00000100311.16	PDGFB	0.00484076	10	4	0.00079	Brain_Anterior_cingulate_cortex_BA24	0.89	Cells_EBV-transformed_lymphocytes	7.40685	1.23231e-17	0.514943	-3.35627	3.35627	-1.201	2.58878	4	0	0	0	0
Global efficiency	ENSG00000150990.7	DHX37	0.00484938	22	9	0.0027	Lung	0.86	Minor_Salivary_Gland	10.7778	3.33574e-17	0.509458	-2.99998	-0.176374	-1.55215	0.80002	9	0	0	0	0
Global efficiency	ENSG00000130856.15	ZNF236	0.00485271	47	3	0.00053	Brain_Anterior_cingulate_cortex_BA24	0.9	Uterus	37.9172	8.99137e-16	2.82579	-0.125661	3.46512	2.47345	0.649946	3	0	0	0	0
Global efficiency	ENSG00000164045.11	CDC25A	0.0048844	48	1	0.00291462	Skin_Sun_Exposed_Lower_leg	0.53223	Colon_Transverse	46.576	1.034e-15	46.576	0.624605	2.9766	2.75296	0.34883	1	0	0	0	0
Global efficiency	ENSG00000196946.10	ZNF705A	0.0049	1	1	0.0049	Testis	0.0049	Testis	1	1	1	2.81354	2.81354	2.81354	NA	1	0	0	0	0
Global efficiency	ENSG00000257496.1	RP11-474P2.4	0.00490819	12	2	0.0043	Lung	0.526503	Cells_Cultured_fibroblasts	9.19174	7.09888e-21	2.49684	-2.85527	2.69684	-2.06301	1.61382	2	0	0	0	0
Global efficiency	ENSG00000143257.11	NR1I3	0.00491665	43	4	0.00488709	Heart_Atrial_Appendage	0.961949	Artery_Coronary	33.5061	6.40924e-16	1.1521	-2.81438	1.40507	0.0778886	1.44874	4	0	0	0	0
Global efficiency	ENSG00000132906.17	CASP9	0.00495136	47	2	0.019	Cells_EBV-transformed_lymphocytes	0.82	Brain_Amygdala	44.3007	2.34964e-15	2.6266	-2.34553	0.371856	-0.216862	0.766012	2	0	0	0	0
Global efficiency	ENSG00000268654.1	MIMT1	0.0049609	18	2	0.0012	Uterus	0.941127	Brain_Hypothalamus	14.0276	2.95391e-18	3.97244	-3.23888	3.23888	-0.266848	1.55077	2	0	0	0	0
Global efficiency	ENSG00000113407.13	TARS	0.00498254	49	4	0.00331743	Cells_EBV-transformed_lymphocytes	0.886235	Prostate	25.7238	6.71201e-16	1.82264	-2.21113	2.93668	1.46009	1.26606	4	0	0	0	0
Global efficiency	ENSG00000150347.14	ARID5B	0.00504087	32	6	0.0097	Kidney_Cortex	0.8	Muscle_Skeletal	17.115	6.3614e-16	0.912793	-2.58634	2.5427	0.105883	1.49662	6	0	0	0	0
Global efficiency	ENSG00000248905.8	FMN1	0.00505174	41	13	2.79162e-05	Esophagus_Mucosa	0.603122	Artery_Coronary	12.4433	5.166e-16	0.674303	-1.94934	4.18983	1.38061	1.50875	13	0	0	0	0
Global efficiency	ENSG00000268912.1	CTD-2619J13.17	0.00505439	47	3	0.000669232	Prostate	0.972567	Brain_Putamen_basal_ganglia	36.0436	1.78803e-15	4.59354	-2.04986	3.40188	2.42343	1.26763	3	0	0	0	0
Global efficiency	ENSG00000223685.5	LINC00571	0.00506867	17	6	0.0019	Lung	0.88	Adipose_Subcutaneous	10.6363	4.14278e-18	0.462019	-2.02371	3.10543	1.66463	1.52014	6	0	0	0	0
Global efficiency	ENSG00000149212.11	SESN3	0.00511388	23	5	0.008	Brain_Spinal_cord_cervical_c-1	0.98	Artery_Tibial	15.0833	2.14496e-20	0.657323	-2.65207	2.65207	-1.28682	1.95462	5	0	0	0	0
Global efficiency	ENSG00000127527.13	EPS15L1	0.00519396	47	5	0.00644626	Brain_Cerebellar_Hemisphere	0.99	Thyroid	31.3589	6.74398e-16	1.7642	-1.9035	2.72417	-0.570201	1.603	5	0	0	0	0
Global efficiency	ENSG00000187026.2	KRTAP21-2	0.0052	1	1	0.0052	Skin_Not_Sun_Exposed_Suprapubic	0.0052	Skin_Not_Sun_Exposed_Suprapubic	1	1	1	2.79438	2.79438	2.79438	NA	1	0	0	0	0
Global efficiency	ENSG00000226041.1	AC010745.1	0.00521601	1	1	0.00521601	Colon_Transverse	0.00521601	Colon_Transverse	1	1	1	-2.79338	-2.79338	-2.79338	NA	1	0	0	0	0
Global efficiency	ENSG00000213390.10	ARHGAP19	0.00523197	48	4	7.9e-05	Adipose_Visceral_Omentum	0.97	Brain_Anterior_cingulate_cortex_BA24	29.989	1.39055e-15	1.31745	-3.94741	-0.0376083	-2.09441	1.23944	4	0	0	0	0
Global efficiency	ENSG00000100321.14	SYNGR1	0.0052517	47	5	0.00055	Muscle_Skeletal	0.869015	Cells_EBV-transformed_lymphocytes	23.7313	2.13923e-15	0.923682	-1.93035	3.45514	0.554139	1.27181	5	0	0	0	0
Global efficiency	ENSG00000100564.8	PIGH	0.005257	48	4	0.00451941	Lung	0.89	Pituitary	28.265	2.76238e-15	1.0148	-2.83943	1.8272	-1.58614	1.21386	4	0	0	0	0
Global efficiency	ENSG00000248359.1	CTC-537E7.2	0.00530652	4	1	0.0039	Prostate	0.0068	Liver	3.89627	3.80912e-17	3.89627	-2.88614	2.70648	-1.39938	2.73852	1	0	0	0	0
Global efficiency	ENSG00000173597.8	SULT1B1	0.0053357	48	3	0.014	Colon_Transverse	0.964697	Adipose_Subcutaneous	36.9701	1.21836e-15	2.34026	-2.45726	2.45726	0.769877	0.885864	3	0	0	0	0
Global efficiency	ENSG00000260340.1	LINC02176	0.00533983	3	3	0.016	Testis	0.0388528	Spleen	1.92956	0.137837	0.137837	-2.40892	2.18961	-0.761684	2.56165	3	0	0	0	0
Global efficiency	ENSG00000263050.1	RP11-667K14.3	0.00534278	44	5	0.00063	Artery_Coronary	0.953853	Uterus	20.6031	3.90018e-16	0.807684	-1.87935	3.41836	0.14456	1.50627	5	0	0	0	0
Global efficiency	ENSG00000168214.20	RBPJ	0.00539757	27	5	7.7e-05	Thyroid	0.964876	Artery_Aorta	22.151	4.00739e-16	0.844015	-0.292375	3.95355	-0.0136902	0.830662	5	0	0	0	0
Global efficiency	ENSG00000258254.1	RP11-162N7.1	0.0054	1	1	0.0054	Testis	0.0054	Testis	1	1	1	-2.78215	-2.78215	-2.78215	NA	1	0	0	0	0
Global efficiency	ENSG00000164900.4	GBX1	0.00541686	4	2	0.0016	Muscle_Skeletal	0.0928817	Testis	3.09406	6.86509e-06	0.844666	-1.68039	3.15591	1.92622	2.40469	2	0	0	0	0
Global efficiency	ENSG00000167604.13	NFKBID	0.00543813	46	3	0.00210477	Lung	0.24	Adipose_Subcutaneous	25.3928	5.29305e-16	1.00004	-3.07504	1.17499	-1.3114	1.65959	3	0	0	0	0
Global efficiency	ENSG00000151148.13	UBE3B	0.00543998	49	4	0.00707127	Brain_Hippocampus	0.937545	Muscle_Skeletal	40.3639	2.19659e-15	1.48976	-2.69347	1.57496	-0.60366	0.795118	4	0	0	0	0
Global efficiency	ENSG00000272217.1	XXbac-BPG157A10.21	0.00546121	41	6	0.00038	Colon_Sigmoid	0.72	Artery_Tibial	19.1187	5.40491e-16	0.977609	-3.5536	0.612813	-0.990021	1.61041	6	0	0	0	0
Global efficiency	ENSG00000228727.8	SAPCD1	0.0054637	33	6	0.00098	Brain_Frontal_Cortex_BA9	0.954726	Brain_Caudate_basal_ganglia	17.9104	3.88471e-16	0.749265	-3.29621	1.94313	-0.336877	1.52525	6	0	0	0	0
Global efficiency	ENSG00000111713.2	GYS2	0.00546806	42	5	0.00502435	Pancreas	0.463983	Heart_Atrial_Appendage	21.5004	3.25374e-16	0.755787	-2.80547	1.08032	-0.862353	1.27176	5	0	0	0	0
Global efficiency	ENSG00000232258.6	TMEM114	0.0055	1	1	0.0055	Brain_Cortex	0.0055	Brain_Cortex	1	1	1	2.77619	2.77619	2.77619	NA	1	0	0	0	0
Global efficiency	ENSG00000167703.14	SLC43A2	0.00557942	45	10	0.00121987	Pituitary	0.789853	Colon_Sigmoid	17.983	7.25424e-16	0.74533	-3.23419	2.86232	-0.125795	1.56999	10	0	0	0	0
Global efficiency	ENSG00000205106.4	DKFZp779M0652	0.00562658	47	4	0.074	Brain_Amygdala	0.99504	Pituitary	37.0244	2.59679e-15	1.36358	-1.78661	1.71909	0.216459	0.808088	4	0	0	0	0
Global efficiency	ENSG00000136802.11	LRRC8A	0.00565073	47	3	0.000257939	Brain_Cerebellar_Hemisphere	0.925761	Esophagus_Mucosa	30.1124	6.49161e-16	2.7154	-3.65425	3.48161	-0.788267	1.67716	3	0	0	0	0
Global efficiency	ENSG00000230323.5	LINC00159	0.00567824	1	1	0.00567824	Heart_Atrial_Appendage	0.00567824	Heart_Atrial_Appendage	1	1	1	2.76581	2.76581	2.76581	NA	1	0	0	0	0
Global efficiency	ENSG00000174527.9	MYO1H	0.00571138	12	4	0.0015	Thyroid	0.87	Brain_Frontal_Cortex_BA9	7.77655	5.21048e-17	0.521457	-3.17468	2.12574	-0.563334	1.31922	4	0	0	0	0
Global efficiency	ENSG00000250064.1	RP11-123O22.1	0.00576904	3	3	0.00646697	Ovary	0.772701	Testis	2.47087	0.105075	0.105075	-0.576825	2.72311	0.811711	1.71098	3	0	0	0	0
Global efficiency	ENSG00000137960.5	GIPC2	0.00578096	37	5	0.000475672	Brain_Nucleus_accumbens_basal_ganglia	0.65	Brain_Amygdala	23.8875	7.63678e-16	1.22684	-3.49409	0.81261	-0.855057	0.728712	5	0	0	0	0
Global efficiency	ENSG00000227729.3	RD3L	0.00580352	2	2	0.0092	Heart_Left_Ventricle	0.874129	Heart_Atrial_Appendage	1.62357	0.376432	0.376432	0.158416	2.60453	1.38147	1.72966	2	0	0	0	0
Global efficiency	ENSG00000145642.11	FAM159B	0.00580471	9	2	0.00152604	Pancreas	0.43	Brain_Nucleus_accumbens_basal_ganglia	8.00956	1.76838e-17	0.990445	-3.16969	0.789192	0.349316	1.31963	2	0	0	0	0
Global efficiency	ENSG00000100060.17	MFNG	0.00585628	45	2	0.0017	Uterus	0.55	Liver	41.1806	7.57388e-16	2.72328	-3.13818	3.13818	0.810212	2.92892	2	0	0	0	0
Global efficiency	ENSG00000234076.1	TPRG1-AS1	0.00586663	34	1	0.0023	Adipose_Visceral_Omentum	0.477213	Esophagus_Mucosa	32.7077	8.09149e-16	32.7077	-3.04848	-0.710793	-2.68796	0.584751	1	0	0	0	0
Global efficiency	ENSG00000225383.7	SFTA1P	0.005871	35	4	0.0490146	Heart_Left_Ventricle	0.966852	Brain_Cortex	20.7867	8.58588e-16	1.2849	-1.96846	1.39902	-0.0423035	1.09864	4	0	0	0	0
Global efficiency	ENSG00000178188.14	SH2B1	0.00587113	42	1	0.00144039	Adipose_Visceral_Omentum	0.01	Adipose_Subcutaneous	41.6915	1.0529e-15	41.6915	2.57583	3.18643	2.74612	0.107785	1	0	0	0	0
Global efficiency	ENSG00000168275.14	COA6	0.00589711	49	1	0.00226549	Brain_Putamen_basal_ganglia	0.0594475	Brain_Cerebellum	47.3743	2.35355e-15	47.3743	-3.05302	-1.88487	-2.7039	0.215467	1	0	0	0	0
Global efficiency	ENSG00000108578.14	BLMH	0.00595681	42	3	0.000576212	Esophagus_Muscularis	0.75	Pituitary	27.6192	5.72722e-16	1.64272	-3.44257	2.43238	-1.78503	1.07784	3	0	0	0	0
Global efficiency	ENSG00000164168.7	TMEM184C	0.00600979	47	2	0.00133146	Brain_Caudate_basal_ganglia	0.88	Artery_Tibial	34.0471	2.8524e-16	12.0089	-3.20911	0.932322	-2.32841	1.31287	2	0	0	0	0
Global efficiency	ENSG00000184014.7	DENND5A	0.00602415	38	4	0.0013	Ovary	0.854026	Cells_Cultured_fibroblasts	30.1672	2.77517e-15	1.41512	-3.21598	1.15035	-0.756222	0.87441	4	0	0	0	0
Global efficiency	ENSG00000100239.15	PPP6R2	0.00603167	49	7	0.001	Vagina	0.992406	Adrenal_Gland	26.5337	1.84912e-15	1.04676	-3.29053	2.53358	-0.22101	1.25731	7	0	0	0	0
Global efficiency	ENSG00000134809.8	TIMM10	0.00613303	49	2	0.000580307	Cells_Cultured_fibroblasts	0.92	Brain_Cerebellar_Hemisphere	42.0776	2.64172e-15	3.0677	-3.44066	1.61262	-2.80603	0.995222	2	0	0	0	0
Global efficiency	ENSG00000117697.14	NSL1	0.00619521	49	4	6.6535e-05	Whole_Blood	0.849703	Kidney_Cortex	35.6026	9.59772e-16	2.24925	-3.98835	2.90049	-2.2046	1.4565	4	0	0	0	0
Global efficiency	ENSG00000188176.11	SMTNL2	0.00621329	31	7	0.0723922	Skin_Not_Sun_Exposed_Suprapubic	0.94	Brain_Putamen_basal_ganglia	15.4245	7.57095e-16	0.737479	-1.78046	1.79664	0.222557	1.07359	7	0	0	0	0
Global efficiency	ENSG00000171488.14	LRRC8C	0.00621835	37	4	0.000309117	Brain_Cerebellar_Hemisphere	0.63	Nerve_Tibial	26.9942	7.1918e-16	0.991768	-3.60754	3.18334	-2.21754	1.9943	4	0	0	0	0
Global efficiency	ENSG00000167658.15	EEF2	0.00622424	34	5	0.0068	Brain_Cerebellar_Hemisphere	0.75	Prostate	18.908	8.27077e-16	0.660356	-2.70648	2.29037	-0.53196	2.05485	5	0	0	0	0
Global efficiency	ENSG00000119703.13	ZC2HC1C	0.00627492	23	3	0.0056	Pancreas	0.62	Pituitary	19.645	5.51815e-18	0.785093	-2.77033	2.73701	0.450164	2.46097	3	0	0	0	0
Global efficiency	ENSG00000134490.13	TMEM241	0.00628161	49	4	0.000403082	Brain_Putamen_basal_ganglia	0.919047	Cells_EBV-transformed_lymphocytes	28.7061	9.83733e-16	2.1044	-2.84539	3.53806	1.51267	1.58098	4	0	0	0	0
Global efficiency	ENSG00000120616.15	EPC1	0.00628208	31	4	0.000213182	Heart_Left_Ventricle	0.447914	Pancreas	26.9932	8.18786e-16	0.917341	-3.39752	3.70286	2.21814	2.42803	4	0	0	0	0
Global efficiency	ENSG00000080493.15	SLC4A4	0.00631499	42	2	0.019	Nerve_Tibial	0.78097	Ovary	38.5441	9.66006e-16	1.63826	-2.34553	1.3722	-1.07543	0.673885	2	0	0	0	0
Global efficiency	ENSG00000258413.1	RP11-665C16.6	0.00632664	8	1	0.00496341	Brain_Frontal_Cortex_BA9	0.011	Brain_Cortex	7.87297	2.88525e-17	7.87297	2.5427	2.8094	2.70784	0.10465	1	0	0	0	0
Global efficiency	ENSG00000119977.20	TCTN3	0.00639846	49	5	0.00743698	Minor_Salivary_Gland	0.96051	Brain_Frontal_Cortex_BA9	30.905	1.17707e-15	1.52005	-2.67662	0.817009	-0.729169	1.00005	5	0	0	0	0
Global efficiency	ENSG00000135722.8	FBXL8	0.0064	6	1	0.0064	Brain_Hypothalamus	0.0064	Colon_Transverse	6	2.36762e-18	6	-2.72655	-2.72655	-2.72655	3.97205e-16	1	0	0	0	0
Global efficiency	ENSG00000134243.11	SORT1	0.00643772	35	3	1.79523e-05	Skin_Sun_Exposed_Lower_leg	0.7	Brain_Putamen_basal_ganglia	30.163	7.10449e-16	1.10563	-4.28895	3.26362	-0.661442	3.03442	3	0	0	0	0
Global efficiency	ENSG00000151176.7	PLBD2	0.00653979	49	4	0.0026	Brain_Cerebellar_Hemisphere	0.972446	Breast_Mammary_Tissue	32.48	2.33662e-15	2.04274	-2.21644	3.01145	0.279145	1.01304	4	0	0	0	0
Global efficiency	ENSG00000123700.4	KCNJ2	0.00657348	20	6	0.000438254	Muscle_Skeletal	0.964409	Esophagus_Muscularis	14.1806	7.25559e-18	0.745528	-1.71144	3.51591	1.32907	1.23189	6	0	0	0	0
Global efficiency	ENSG00000153815.16	CMIP	0.00657544	18	5	0.0025	Adipose_Visceral_Omentum	0.5	Brain_Hypothalamus	10.2119	1.50548e-17	0.586568	-1.90066	3.02334	1.10301	1.65954	5	0	0	0	0
Global efficiency	ENSG00000238171.1	AC068196.1	0.0066	1	1	0.0066	Brain_Cerebellum	0.0066	Brain_Cerebellum	1	1	1	-2.71638	-2.71638	-2.71638	NA	1	0	0	0	0
Global efficiency	ENSG00000234722.3	LINC01287	0.00660272	14	2	0.0026	Spleen	0.727957	Breast_Mammary_Tissue	9.77596	7.00593e-18	4.03372	-3.01145	2.62756	-1.01939	1.46494	2	0	0	0	0
Global efficiency	ENSG00000196482.16	ESRRG	0.00661149	36	8	0.000111965	Brain_Caudate_basal_ganglia	0.864304	Nerve_Tibial	21.5869	7.8043e-16	0.840721	-3.51485	3.86308	0.090585	2.85131	8	0	0	0	0
Global efficiency	ENSG00000247844.1	CCAT1	0.00665086	1	1	0.00665086	Kidney_Cortex	0.00665086	Kidney_Cortex	1	1	1	-2.71384	-2.71384	-2.71384	NA	1	0	0	0	0
Global efficiency	ENSG00000157765.11	SLC34A2	0.00665161	40	3	0.0074	Adipose_Visceral_Omentum	0.58	Artery_Tibial	34.2234	4.35827e-16	1.66894	-2.67829	1.7007	-0.615198	0.743743	3	0	0	0	0
Global efficiency	ENSG00000075131.9	TIPIN	0.00665575	49	2	0.000781551	Artery_Aorta	0.939738	Cells_EBV-transformed_lymphocytes	46.0884	1.1459e-15	1.90493	-0.0755993	3.35925	2.98727	0.503199	2	0	0	0	0
Global efficiency	ENSG00000198554.11	WDHD1	0.00670781	40	4	0.000232427	Cells_Cultured_fibroblasts	0.93	Artery_Aorta	24.653	6.44095e-16	1.64701	-3.68088	1.65957	-0.19483	1.62974	4	0	0	0	0
Global efficiency	ENSG00000128595.16	CALU	0.00671758	36	6	0.00194737	Minor_Salivary_Gland	0.95903	Artery_Tibial	19.5519	4.33732e-16	0.785774	-3.09814	2.79484	-0.930857	1.56961	6	0	0	0	0
Global efficiency	ENSG00000072041.16	SLC6A15	0.00676807	5	4	0.0089	Brain_Cortex	0.18	Brain_Putamen_basal_ganglia	2.28723	6.65687e-17	0.23987	-2.61587	2.61587	-0.214164	2.40202	4	0	0	0	0
Global efficiency	ENSG00000169371.13	SNUPN	0.00681667	49	3	0.00109377	Skin_Sun_Exposed_Lower_leg	0.996105	Artery_Aorta	39.6841	1.66684e-15	2.24661	-3.26522	0.508798	-0.752164	0.950365	3	0	0	0	0
Global efficiency	ENSG00000145002.12	FAM86B2	0.00684102	14	4	0.016	Artery_Tibial	0.78	Skin_Sun_Exposed_Lower_leg	10.9692	1.80721e-19	0.40849	-0.612813	2.40892	1.41824	0.941595	4	0	0	0	0
Global efficiency	ENSG00000125812.15	GZF1	0.00685108	46	2	0.000527225	Brain_Cerebellum	0.78	Adipose_Subcutaneous	31.5732	4.44418e-16	12.379	-2.25713	3.46653	1.98581	1.52822	2	0	0	0	0
Global efficiency	ENSG00000267313.7	KC6	0.00685872	25	3	0.00251636	Adipose_Visceral_Omentum	0.54	Kidney_Cortex	19.4725	1.24242e-17	0.836363	-3.02137	0.612813	-2.51036	0.688523	3	0	0	0	0
Global efficiency	ENSG00000164048.13	ZNF589	0.00686268	49	2	0.000614738	Breast_Mammary_Tissue	0.0056	Artery_Coronary	46.0913	1.24578e-15	1.95179	2.77033	3.42503	3.06061	0.176524	2	0	0	0	0
Global efficiency	ENSG00000105072.8	C19orf44	0.00687858	49	2	0.0012432	Brain_Hypothalamus	0.58	Cells_EBV-transformed_lymphocytes	45.915	2.0034e-15	2.07228	0.553385	3.22878	2.9788	0.537725	2	0	0	0	0
Global efficiency	ENSG00000138741.10	TRPC3	0.00689863	43	5	0.0197111	Brain_Hypothalamus	0.989334	Esophagus_Muscularis	22.5674	8.66478e-16	1.02152	-2.3318	1.29157	-0.970248	1.04293	5	0	0	0	0
Global efficiency	ENSG00000091010.4	POU4F3	0.00690369	6	2	0.0168872	Skin_Not_Sun_Exposed_Suprapubic	0.29	Adipose_Subcutaneous	5.69232	8.74647e-17	0.204578	1.05812	2.38916	2.04872	0.560754	2	0	0	0	0
Global efficiency	ENSG00000178952.10	TUFM	0.00690448	46	2	0.00112725	Brain_Substantia_nigra	0.0157424	Artery_Aorta	42.6231	9.14024e-16	3.31987	-3.25668	-2.41483	-2.92729	0.230662	2	0	0	0	0
Global efficiency	ENSG00000154277.12	UCHL1	0.00693089	45	3	0.00474654	Brain_Nucleus_accumbens_basal_ganglia	0.39	Liver	28.7994	2.82049e-15	4.93144	0.859617	2.82375	2.096	0.398792	3	0	0	0	0
Global efficiency	ENSG00000229453.2	SPINK8	0.00696584	19	1	0.0026	Brain_Cortex	0.0093	Spleen	18.5214	3.02092e-17	18.5214	-3.01145	3.01145	-0.158508	2.7413	1	0	0	0	0
Global efficiency	ENSG00000174306.21	ZHX3	0.00696849	43	4	0.000419486	Cells_Cultured_fibroblasts	0.874397	Lung	33.6629	6.60868e-16	1.22527	-2.90267	3.52751	0.93995	2.42208	4	0	0	0	0
Global efficiency	ENSG00000144218.18	AFF3	0.00697965	32	5	0.11	Brain_Hypothalamus	0.94	Stomach	20.1249	1.18559e-15	0.909502	-1.43953	1.59819	-0.233294	0.852961	5	0	0	0	0
Global efficiency	ENSG00000131386.17	GALNT15	0.00698182	27	5	0.0044	Cells_Cultured_fibroblasts	0.731805	Stomach	19.4652	1.51138e-15	0.815081	-2.84796	1.89007	-1.25001	1.16034	5	0	0	0	0
Global efficiency	ENSG00000174444.14	RPL4	0.00698925	45	4	0.00055	Kidney_Cortex	0.891269	Skin_Not_Sun_Exposed_Suprapubic	20.0027	4.5179e-16	0.859209	-3.45514	3.45514	-0.505188	2.30677	4	0	0	0	0
Global efficiency	ENSG00000278107.1	RP11-162A12.4	0.00700119	43	5	0.0013	Heart_Atrial_Appendage	0.87	Adipose_Subcutaneous	23.9769	5.23708e-16	1.12351	-3.21598	3.21598	-0.281148	1.52844	5	0	0	0	0
Global efficiency	ENSG00000125967.16	NECAB3	0.00700467	40	2	0.0014	Thyroid	0.51	Artery_Aorta	37.4405	1.50455e-15	1.51671	-2.02414	3.19465	-0.469404	0.931249	2	0	0	0	0
Global efficiency	ENSG00000266313.1	RP11-173M1.4	0.00705512	25	4	0.00234098	Brain_Hypothalamus	0.985465	Nerve_Tibial	18.3037	1.6858e-17	0.646421	-3.04317	0.0376083	-1.65591	1.24858	4	0	0	0	0
Global efficiency	ENSG00000277149.4	TYW1B	0.00709148	24	2	0.0027	Colon_Transverse	0.79	Brain_Anterior_cingulate_cortex_BA24	20.8507	1.50447e-18	2.34097	-2.99998	-0.266311	-1.04534	0.737151	2	0	0	0	0
Global efficiency	ENSG00000066044.14	ELAVL1	0.00714567	25	3	0.0016	Ovary	0.77	Adipose_Subcutaneous	18.5816	8.58481e-18	1.53477	-3.15591	3.15591	0.954667	2.71313	3	0	0	0	0
Global efficiency	ENSG00000141232.4	TOB1	0.0071904	38	3	0.00121712	Colon_Transverse	0.729593	Cells_Cultured_fibroblasts	29.851	1.37896e-15	1.21108	-3.23484	1.47579	-2.54842	1.26789	3	0	0	0	0
Global efficiency	ENSG00000100284.20	TOM1	0.00724502	42	1	0.00081938	Artery_Aorta	0.43	Adrenal_Gland	39.7546	1.54011e-15	39.7546	-3.34616	2.65631	-2.1852	1.48273	1	0	0	0	0
Global efficiency	ENSG00000181374.7	CCL13	0.00725239	23	3	0.0033	Nerve_Tibial	0.61	Thyroid	18.2426	1.09351e-17	1.44147	-2.93832	1.64972	0.575021	1.3377	3	0	0	0	0
Global efficiency	ENSG00000277511.1	CTD-2095E4.5	0.00726553	48	2	0.00306681	Brain_Anterior_cingulate_cortex_BA24	0.98523	Artery_Coronary	31.9678	8.31795e-16	15.1227	-2.96096	1.40507	-1.16513	1.5196	2	0	0	0	0
Global efficiency	ENSG00000116771.5	AGMAT	0.00726671	48	3	0.000459453	Prostate	0.64	Pancreas	24.3916	3.54765e-16	5.60833	-3.50335	3.28046	-1.13242	1.87362	3	0	0	0	0
Global efficiency	ENSG00000197430.10	OPALIN	0.0073	10	1	0.0073	Brain_Amygdala	0.0073	Brain_Cerebellum	10	1.83848e-17	10	2.68284	2.68284	2.68284	2.09346e-16	1	0	0	0	0
Global efficiency	ENSG00000281809.1	LINC01394	0.00732218	6	2	0.0140027	Testis	0.027	Colon_Sigmoid	5.01565	1.02216e-16	0.984348	-2.45719	-2.21152	-2.25246	0.100297	2	0	0	0	0
Global efficiency	ENSG00000235863.3	B3GALT4	0.00737078	39	5	0.00031	Brain_Frontal_Cortex_BA9	0.735084	Esophagus_Muscularis	23.2169	9.62183e-16	0.928022	-3.6068	3.6068	-0.169492	2.10617	5	0	0	0	0
Global efficiency	ENSG00000159720.11	ATP6V0D1	0.00737989	48	2	0.0013	Brain_Cortex	0.76	Whole_Blood	44.5419	1.32061e-15	2.98021	-0.305481	3.21598	1.97234	0.558903	2	0	0	0	0
Global efficiency	ENSG00000166747.12	AP1G1	0.0074	33	4	0.0010236	Brain_Spinal_cord_cervical_c-1	0.81	Cells_Cultured_fibroblasts	18.007	6.10531e-16	0.625951	-2.63555	3.28396	1.14769	2.05781	4	0	0	0	0
Global efficiency	ENSG00000274226.5	TBC1D3H	0.0074	1	1	0.0074	Testis	0.0074	Testis	1	1	1	-2.67829	-2.67829	-2.67829	NA	1	0	0	0	0
Global efficiency	ENSG00000128617.2	OPN1SW	0.00740415	48	4	0.000538987	Brain_Spinal_cord_cervical_c-1	0.904911	Brain_Cortex	32.7377	1.75315e-15	2.90276	-3.46059	1.52676	-0.524231	1.36297	4	0	0	0	0
Global efficiency	ENSG00000275572.1	GRIFIN	0.00742821	3	2	0.0117591	Skin_Sun_Exposed_Lower_leg	0.2	Skin_Not_Sun_Exposed_Suprapubic	2.81812	0.0247252	0.157153	-2.51929	-1.28155	-1.72435	0.689932	2	0	0	0	0
Global efficiency	ENSG00000232098.3	CTD-2619J13.14	0.00745436	44	5	0.000376432	Lung	0.990332	Liver	21.1113	5.96183e-16	0.868945	-3.55608	2.12007	-1.76595	1.55317	5	0	0	0	0
Global efficiency	ENSG00000273821.1	RP5-963E22.6	0.00754272	12	3	0.018	Adrenal_Gland	0.7606	Pituitary	7.11397	4.38427e-17	1.56429	-2.36562	2.36562	-0.592653	1.76656	3	0	0	0	0
Global efficiency	ENSG00000155252.13	PI4K2A	0.00755944	48	3	0.000354375	Spleen	0.95	Brain_Cerebellum	33.7902	8.02516e-16	1.38508	-3.57192	0.934589	-1.68265	1.24821	3	0	0	0	0
Global efficiency	ENSG00000213780.10	GTF2H4	0.00756461	49	4	0.00350452	Artery_Coronary	0.987608	Brain_Anterior_cingulate_cortex_BA24	32.8951	1.17018e-15	1.58869	-2.91963	1.06317	-1.02798	0.952026	4	0	0	0	0
Global efficiency	ENSG00000132002.7	DNAJB1	0.00757995	41	2	0.00125236	Skin_Sun_Exposed_Lower_leg	0.016	Esophagus_Muscularis	36.4729	5.59906e-16	3.28476	2.40892	3.22668	2.69079	0.171484	2	0	0	0	0
Global efficiency	ENSG00000249082.2	C5orf66-AS1	0.0076	12	1	0.0076	Colon_Transverse	0.0076	Colon_Sigmoid	12	8.01682e-18	12	-2.66934	2.66934	-1.33467	2.41451	1	0	0	0	0
Global efficiency	ENSG00000065613.13	SLK	0.00765456	44	5	0.0018	Whole_Blood	0.74	Artery_Aorta	21.701	8.54789e-16	0.798704	-2.8408	3.12139	-0.548069	1.897	5	0	0	0	0
Global efficiency	ENSG00000141497.13	ZMYND15	0.00766441	45	3	0.00165227	Brain_Cerebellum	0.16	Muscle_Skeletal	32.4131	1.28228e-15	3.97639	-3.14652	1.40507	-2.43785	1.01587	3	0	0	0	0
Global efficiency	ENSG00000206028.1	CTA-373H7.7	0.00770281	9	3	0.0079424	Brain_Nucleus_accumbens_basal_ganglia	0.671792	Cells_EBV-transformed_lymphocytes	5.40996	5.41657e-17	1.41123	-2.65451	0.453762	-1.49106	1.24715	3	0	0	0	0
Global efficiency	ENSG00000174437.16	ATP2A2	0.00771554	28	4	0.000347202	Brain_Substantia_nigra	0.91	Cells_Cultured_fibroblasts	16.262	5.85598e-16	0.91027	-3.57727	3.5536	-0.831642	1.7001	4	0	0	0	0
Global efficiency	ENSG00000026751.16	SLAMF7	0.00776366	15	4	0.0027	Muscle_Skeletal	0.81	Skin_Not_Sun_Exposed_Suprapubic	10.9719	3.96301e-18	0.654023	-2.99998	-0.240426	-2.54511	0.697178	4	0	0	0	0
Global efficiency	ENSG00000177673.3	TEX44	0.007771	5	3	0.0052	Lung	0.91	Pituitary	3.29363	7.92304e-17	0.759172	-2.79438	0.113039	-0.816887	1.33833	3	0	0	0	0
Global efficiency	ENSG00000036448.9	MYOM2	0.00778296	48	7	0.0026	Spleen	0.992761	Artery_Coronary	30.6571	3.00789e-15	1.14962	-3.01145	2.16502	0.370553	1.01511	7	0	0	0	0
Global efficiency	ENSG00000164934.13	DCAF13	0.00782219	47	3	0.0012	Adrenal_Gland	0.995638	Esophagus_Mucosa	34.6377	8.86433e-16	4.82997	-3.23888	1.62821	-0.969145	1.00264	3	0	0	0	0
Global efficiency	ENSG00000142694.6	EVA1B	0.00790172	49	2	0.00216092	Brain_Cerebellar_Hemisphere	0.19	Heart_Left_Ventricle	45.1695	7.0181e-16	2.71304	-3.06718	-1.31058	-2.60637	0.38885	2	0	0	0	0
Global efficiency	ENSG00000237649.7	KIFC1	0.00791906	45	3	0.0138326	Lung	0.844222	Skin_Not_Sun_Exposed_Suprapubic	35.6174	5.38074e-16	1.3354	-2.10099	2.46158	-0.307242	1.28117	3	0	0	0	0
Global efficiency	ENSG00000169032.9	MAP2K1	0.00792441	46	4	0.00047117	Heart_Left_Ventricle	0.975886	Thyroid	22.5401	4.17574e-16	1.02165	-3.30199	3.49663	0.893402	1.96512	4	0	0	0	0
Global efficiency	ENSG00000175283.7	DOLK	0.00795528	16	4	0.00052	Artery_Coronary	0.29	Brain_Caudate_basal_ganglia	9.00372	1.26899e-17	0.809946	-2.61205	3.47024	1.27027	1.95993	4	0	0	0	0
Global efficiency	ENSG00000110719.9	TCIRG1	0.00797665	47	6	0.000299994	Skin_Sun_Exposed_Lower_leg	0.756334	Heart_Atrial_Appendage	20.8678	5.96918e-16	0.820566	-3.61531	1.10306	-1.73993	1.06311	6	0	0	0	0
Global efficiency	ENSG00000134291.11	TMEM106C	0.00804272	49	5	0.004553	Brain_Amygdala	0.996874	Colon_Transverse	27.476	1.02515e-15	1.28931	-2.83707	1.70751	-0.606399	1.24061	5	0	0	0	0
Global efficiency	ENSG00000234265.1	LINC01723	0.0081	1	1	0.0081	Testis	0.0081	Testis	1	1	1	2.64787	2.64787	2.64787	NA	1	0	0	0	0
Global efficiency	ENSG00000155229.20	MMS19	0.00815152	47	3	0.00020881	Ovary	0.979803	Skin_Not_Sun_Exposed_Suprapubic	30.316	1.09623e-15	4.91442	-3.70811	0.44374	-1.69432	1.2489	3	0	0	0	0
Global efficiency	ENSG00000182218.9	HHIPL1	0.00816383	47	5	0.0019	Brain_Amygdala	0.933967	Ovary	22.1617	2.1615e-15	0.973179	-2.77327	3.10543	-0.265982	1.89857	5	0	0	0	0
Global efficiency	ENSG00000067057.16	PFKP	0.00816635	34	13	0.00316757	Lung	1	Skin_Sun_Exposed_Lower_leg	12.6995	2.16961e-16	0.467573	-2.50918	2.95099	0.428021	1.33979	13	0	0	0	0
Global efficiency	ENSG00000237441.9	RGL2	0.00818793	39	3	0.00394934	Muscle_Skeletal	0.76	Lung	26.0312	4.61843e-16	3.742	-2.88218	2.09693	-0.916498	1.34968	3	0	0	0	0
Global efficiency	ENSG00000212766.9	EWSAT1	0.0082	1	1	0.0082	Adipose_Subcutaneous	0.0082	Adipose_Subcutaneous	1	1	1	2.64372	2.64372	2.64372	NA	1	0	0	0	0
Global efficiency	ENSG00000145386.9	CCNA2	0.00827262	44	2	0.0015	Minor_Salivary_Gland	0.998708	Adipose_Subcutaneous	34.1439	7.14672e-16	8.48934	-3.17468	2.81084	0.436575	1.99297	2	0	0	0	0
Global efficiency	ENSG00000161270.19	NPHS1	0.0083	3	1	0.0083	Adipose_Visceral_Omentum	0.0083	Adipose_Visceral_Omentum	3	1.1058e-16	3	-2.63962	-2.63962	-2.63962	0	1	0	0	0	0
Global efficiency	ENSG00000143178.12	TBX19	0.0083098	35	3	0.000154327	Brain_Hippocampus	0.17	Brain_Cerebellar_Hemisphere	24.4175	1.55858e-15	2.29645	1.3722	3.784	2.35536	0.472033	3	0	0	0	0
Global efficiency	ENSG00000204632.11	HLA-G	0.00835329	48	7	0.000548377	Artery_Coronary	0.63	Uterus	26.8103	2.54996e-15	0.950232	-3.45594	2.53736	-1.87558	0.987284	7	0	0	0	0
Global efficiency	ENSG00000120159.11	CAAP1	0.00836305	35	6	0.004	Brain_Putamen_basal_ganglia	0.94	Brain_Cerebellar_Hemisphere	21.5765	1.67278e-15	0.856841	-1.6954	2.87816	-0.459384	1.1572	6	0	0	0	0
Global efficiency	ENSG00000174442.11	ZWILCH	0.00843287	36	3	0.000686865	Brain_Frontal_Cortex_BA9	0.47	Skin_Sun_Exposed_Lower_leg	22.9571	7.31328e-16	4.29887	-1.71144	3.39477	1.83193	1.12949	3	0	0	0	0
Global efficiency	ENSG00000257261.5	RP11-96H19.1	0.00851632	49	2	0.00279938	Cells_Cultured_fibroblasts	0.807431	Kidney_Cortex	45.7988	6.95579e-16	2.03895	-0.243742	2.98895	1.53616	0.551407	2	0	0	0	0
Global efficiency	ENSG00000170035.15	UBE2E3	0.0085801	46	6	0.00265773	Spleen	0.777012	Brain_Putamen_basal_ganglia	26.722	8.30956e-16	1.16618	-3.00478	2.27293	-1.14664	1.28896	6	0	0	0	0
Global efficiency	ENSG00000182149.20	IST1	0.00861093	48	2	0.0058	Artery_Coronary	0.82	Brain_Hypothalamus	38.2045	1.21641e-15	6.88893	-2.5793	2.75888	0.608366	1.16051	2	0	0	0	0
Global efficiency	ENSG00000171217.5	CLDN20	0.00869755	46	4	0.00386604	Skin_Not_Sun_Exposed_Suprapubic	1	Brain_Hippocampus	30.2584	1.10493e-15	4.13113	-2.88889	1.04425	-1.29387	1.24685	4	0	0	0	0
Global efficiency	ENSG00000087077.13	TRIP6	0.00870788	48	5	0.00120514	Whole_Blood	0.962744	Artery_Coronary	26.9397	8.3577e-16	0.922406	-2.07485	3.23766	0.851494	1.29163	5	0	0	0	0
Global efficiency	ENSG00000138081.20	FBXO11	0.00872937	18	6	0.0098	Muscle_Skeletal	0.69	Artery_Tibial	7.47474	3.54267e-18	0.397028	-2.58281	1.99539	-0.992562	1.22117	6	0	0	0	0
Global efficiency	ENSG00000215704.9	CELA2B	0.00873225	25	6	0.000385428	Lung	0.56	Kidney_Cortex	18.9786	3.86529e-17	0.784217	-3.54987	3.29053	0.576866	3.01639	6	0	0	0	0
Global efficiency	ENSG00000119685.19	TTLL5	0.00873709	38	3	0.005	Brain_Hypothalamus	0.95	Artery_Coronary	31.8967	1.02224e-15	1.11647	0.0627068	2.80703	1.39013	0.6008	3	0	0	0	0
Global efficiency	ENSG00000140320.11	BAHD1	0.00874505	26	4	0.019	Kidney_Cortex	0.78	Nerve_Tibial	20.1234	1.96046e-15	1.10714	-2.34553	2.12007	-0.491205	0.88387	4	0	0	0	0
Global efficiency	ENSG00000196110.7	ZNF699	0.00875425	36	5	0.00499954	Esophagus_Gastroesophageal_Junction	0.958254	Ovary	21.4113	6.29036e-16	0.917649	-2.60082	2.80706	-1.1482	1.45799	5	0	0	0	0
Global efficiency	ENSG00000255328.1	RP11-326C3.12	0.00878308	48	3	0.00398139	Brain_Cortex	0.893347	Whole_Blood	38.7637	3.70848e-15	1.86634	-2.87963	1.33904	-1.47341	1.05016	3	0	0	0	0
Global efficiency	ENSG00000117385.15	P3H1	0.00885019	47	5	0.0102255	Brain_Frontal_Cortex_BA9	0.939277	Brain_Hippocampus	17.8321	5.19469e-16	1.30504	-2.56811	1.84614	-0.0314873	1.31278	5	0	0	0	0
Global efficiency	ENSG00000108700.4	CCL8	0.00886629	36	4	0.000405061	Brain_Amygdala	0.941879	Esophagus_Mucosa	22.8552	5.75337e-16	0.904005	-3.53676	2.09693	-2.3535	1.14175	4	0	0	0	0
Global efficiency	ENSG00000100605.16	ITPK1	0.00888811	47	6	0.000266611	Kidney_Cortex	1	Artery_Coronary	21.8296	6.5231e-16	1.06147	-3.64575	3.64454	-0.870655	1.97843	6	0	0	0	0
Global efficiency	ENSG00000181240.13	SLC25A41	0.00894369	49	1	0.0049	Small_Intestine_Terminal_Ileum	0.52	Brain_Substantia_nigra	45.9355	9.10724e-16	45.9355	-2.79644	2.81354	1.56399	2.01543	1	0	0	0	0
Global efficiency	ENSG00000141867.17	BRD4	0.00902072	34	3	0.0012	Colon_Sigmoid	0.51	Small_Intestine_Terminal_Ileum	29.5446	1.08306e-15	1.11155	-3.23888	0.658838	-1.33657	0.515301	3	0	0	0	0
Global efficiency	ENSG00000145996.11	CDKAL1	0.00903416	48	7	0.00814947	Minor_Salivary_Gland	0.81	Uterus	16.9916	4.01073e-16	0.747548	-2.64581	2.45726	-0.795022	1.15277	7	0	0	0	0
Global efficiency	ENSG00000146926.10	ASB10	0.0091	1	1	0.0091	Heart_Left_Ventricle	0.0091	Heart_Left_Ventricle	1	1	1	-2.60827	-2.60827	-2.60827	NA	1	0	0	0	0
Global efficiency	ENSG00000184361.12	SPATA32	0.00910114	22	4	0.029	Adipose_Visceral_Omentum	0.96	Kidney_Cortex	16.6731	9.45367e-18	0.742887	-2.03352	2.18349	0.933721	0.964071	4	0	0	0	0
Global efficiency	ENSG00000227388.2	RP11-112J3.16	0.00910608	36	3	0.0078	Brain_Hippocampus	0.99	Brain_Nucleus_accumbens_basal_ganglia	26.5093	3.83589e-16	1.27556	0.0125335	2.66061	1.67097	0.77953	3	0	0	0	0
Global efficiency	ENSG00000213551.4	DNAJC9	0.0091202	48	1	0.00724592	Kidney_Cortex	0.019	Heart_Atrial_Appendage	46.892	1.6951e-15	46.892	-2.68533	2.40892	-2.47603	0.723713	1	0	0	0	0
Global efficiency	ENSG00000099940.11	SNAP29	0.009142	48	2	0.0012857	Lung	0.87149	Cells_Cultured_fibroblasts	36.2672	1.90215e-15	10.4319	-3.21915	2.75329	-1.74898	1.09447	2	0	0	0	0
Global efficiency	ENSG00000163803.12	PLB1	0.00915644	24	8	0.00347292	Testis	0.854846	Lung	11.9303	2.98179e-18	0.674783	-2.17009	2.92245	-0.822462	1.34472	8	0	0	0	0
Global efficiency	ENSG00000278570.4	NR2E3	0.00916069	43	5	0.00267608	Minor_Salivary_Gland	0.99254	Thyroid	19.1059	3.31467e-16	0.792172	-3.00269	2.17283	-0.700647	0.928629	5	0	0	0	0
Global efficiency	ENSG00000278740.1	RP11-147L13.14	0.00919235	48	2	0.0024	Uterus	0.855756	Spleen	41.9405	3.99188e-15	3.08037	-3.03567	0.21192	-1.37725	0.71155	2	0	0	0	0
Global efficiency	ENSG00000234542.1	RP11-282I1.2	0.0092	1	1	0.0092	Testis	0.0092	Testis	1	1	1	-2.60453	-2.60453	-2.60453	NA	1	0	0	0	0
Global efficiency	ENSG00000140398.13	NEIL1	0.00920103	45	6	0.000905086	Brain_Cerebellar_Hemisphere	0.975376	Pituitary	17.276	3.92222e-16	0.739935	-3.31848	1.81191	-1.20001	1.90008	6	0	0	0	0
Global efficiency	ENSG00000172458.4	IL17D	0.00920463	25	5	0.00085	Brain_Nucleus_accumbens_basal_ganglia	0.94414	Cells_Cultured_fibroblasts	13.0133	6.31178e-18	0.676949	-2.63555	3.33598	1.97533	1.41128	5	0	0	0	0
Global efficiency	ENSG00000197982.13	C1orf122	0.00920965	38	2	0.002	Artery_Aorta	0.315562	Brain_Hypothalamus	30.2936	1.66769e-15	6.58175	-3.09023	3.09023	-1.6387	2.17971	2	0	0	0	0
Global efficiency	ENSG00000248485.1	PCP4L1	0.00924802	41	8	0.000141772	Artery_Coronary	0.96858	Brain_Putamen_basal_ganglia	15.2909	4.62984e-16	0.721887	-3.75987	3.80506	1.12269	1.98951	8	0	0	0	0
Global efficiency	ENSG00000078747.14	ITCH	0.0093205	17	2	0.00023	Esophagus_Mucosa	0.1	Whole_Blood	15.7243	4.92848e-18	0.92023	-3.68356	2.88614	-0.844016	2.82477	2	0	0	0	0
Global efficiency	ENSG00000175356.12	SCUBE2	0.00932719	46	10	0.00121779	Stomach	0.950812	Colon_Transverse	13.8543	1.04455e-15	0.467995	-3.17929	3.23468	-0.311806	1.83008	10	0	0	0	0
Global efficiency	ENSG00000168300.13	PCMTD1	0.0093656	49	4	0.000345169	Brain_Hypothalamus	0.976045	Brain_Anterior_cingulate_cortex_BA24	29.2636	2.77271e-15	2.89109	-1.5293	3.5788	1.69078	1.37283	4	0	0	0	0
Global efficiency	ENSG00000251417.2	RP11-1348G14.4	0.00941203	38	2	0.00174893	Brain_Frontal_Cortex_BA9	0.00966207	Nerve_Tibial	32.4274	6.41933e-16	5.16225	2.58769	3.12985	2.75571	0.187067	2	0	0	0	0
Global efficiency	ENSG00000184845.3	DRD1	0.00944867	4	3	0.0095	Prostate	0.67	Adipose_Visceral_Omentum	2.01108	3.02476e-16	0.988584	-2.59352	2.14441	0.111185	1.97279	3	0	0	0	0
Global efficiency	ENSG00000127329.15	PTPRB	0.00945043	23	8	0.0017	Artery_Coronary	1	Adipose_Visceral_Omentum	7.51112	3.52146e-18	0.412426	-1.03643	3.13818	0.191098	1.2841	8	0	0	0	0
Global efficiency	ENSG00000109046.14	WSB1	0.0094711	45	2	0.00168929	Nerve_Tibial	0.17	Adipose_Subcutaneous	28.4494	9.49783e-16	15.2463	-2.82314	3.14003	-0.830311	1.73971	2	0	0	0	0
Global efficiency	ENSG00000172296.12	SPTLC3	0.00948112	41	7	0.000587557	Adipose_Subcutaneous	0.830957	Cells_Cultured_fibroblasts	18.0312	7.49097e-16	0.648197	-3.43729	1.79283	-1.73071	1.54157	7	0	0	0	0
Global efficiency	ENSG00000136546.13	SCN7A	0.00953659	34	5	0.0025	Brain_Cerebellar_Hemisphere	0.960484	Muscle_Skeletal	17.6808	3.48698e-16	0.924456	-2.71557	3.02334	-1.20909	1.19474	5	0	0	0	0
Global efficiency	ENSG00000255346.9	NOX5	0.00954961	40	4	0.0014222	Nerve_Tibial	0.838271	Brain_Spinal_cord_cervical_c-1	24.4434	8.52209e-16	0.822775	-1.55477	3.19011	-0.194154	1.49583	4	0	0	0	0
Global efficiency	ENSG00000105583.9	WDR83OS	0.00961585	44	4	0.000850429	Whole_Blood	0.233418	Prostate	32.0143	1.06479e-15	1.15133	-1.75652	3.33584	2.07932	1.73722	4	0	0	0	0
Global efficiency	ENSG00000183726.10	TMEM50A	0.00962583	45	3	0.000779373	Esophagus_Gastroesophageal_Junction	0.61	Spleen	22.3268	6.60655e-16	4.6373	-2.72655	3.36002	1.78772	1.57937	3	0	0	0	0
Global efficiency	ENSG00000171360.3	KRT38	0.0097	3	1	0.0097	Minor_Salivary_Gland	0.0097	Esophagus_Mucosa	3	2.11126e-48	3	-2.58634	-2.58634	-2.58634	3.14018e-16	1	0	0	0	0
Global efficiency	ENSG00000279968.1	GVQW2	0.009784	46	2	0.0902858	Heart_Left_Ventricle	0.9	Kidney_Cortex	40.9166	2.0722e-15	2.34726	-1.69389	1.20036	-0.810906	0.724756	2	0	0	0	0
Global efficiency	ENSG00000106304.15	SPAM1	0.0098	1	1	0.0098	Testis	0.0098	Testis	1	1	1	2.58281	2.58281	2.58281	NA	1	0	0	0	0
Global efficiency	ENSG00000196792.11	STRN3	0.0098022	48	5	0.000903484	Skin_Sun_Exposed_Lower_leg	0.37	Brain_Cerebellar_Hemisphere	27.0132	1.0138e-15	0.913574	-3.31898	-0.896473	-2.02623	0.705706	5	0	0	0	0
Global efficiency	ENSG00000154065.16	ANKRD29	0.00981981	31	9	0.0125514	Esophagus_Muscularis	0.943586	Brain_Frontal_Cortex_BA9	14.6836	4.94318e-16	0.547268	-2.49625	1.45054	-0.0899432	1.14517	9	0	0	0	0
Global efficiency	ENSG00000277476.1	RP11-147L13.13	0.00986244	47	7	0.00150577	Artery_Coronary	0.73404	Skin_Sun_Exposed_Lower_leg	27.7039	1.7423e-15	1.00317	-3.17357	3.01145	-0.918229	2.19819	7	0	0	0	0
Global efficiency	ENSG00000183695.2	MRGPRX2	0.0098691	13	5	0.074	Skin_Not_Sun_Exposed_Suprapubic	0.988875	Colon_Transverse	7.79088	5.72955e-17	0.368312	-1.77203	1.78661	0.199629	0.832584	5	0	0	0	0
Global efficiency	ENSG00000249743.5	RP11-60A8.1	0.00987429	5	3	0.013	Brain_Anterior_cingulate_cortex_BA24	0.85	Brain_Cortex	2.82328	8.58598e-18	0.503498	-2.48377	0.857555	-0.798724	1.58216	3	0	0	0	0
Global efficiency	ENSG00000118007.12	STAG1	0.00989736	47	4	0.002	Skin_Not_Sun_Exposed_Suprapubic	0.88	Thyroid	38.3336	9.8083e-16	1.73151	-2.93832	3.09023	-0.393445	1.10165	4	0	0	0	0
Global efficiency	ENSG00000267457.1	RP5-837J1.4	0.00995779	40	1	0.01	Brain_Caudate_basal_ganglia	0.4	Artery_Aorta	39.0541	1.75093e-15	39.0541	0.841621	2.57583	2.53247	0.274202	1	0	0	0	0
Global efficiency	ENSG00000083807.9	SLC27A5	0.00996278	37	6	0.00100063	Artery_Aorta	0.95	Brain_Amygdala	19.3708	6.97678e-16	0.720392	-3.29035	1.05812	-1.21677	1.44374	6	0	0	0	0
Global efficiency	ENSG00000092969.11	TGFB2	0.00996865	11	8	0.016	Cells_Cultured_fibroblasts	0.73	Adrenal_Gland	3.35754	1.3369e-17	0.497135	-2.13721	2.40892	0.397367	1.58092	8	0	0	0	0
Global efficiency	ENSG00000226791.6	AC109826.1	0.0099981	23	5	0.021	Pituitary	0.63	Brain_Cerebellar_Hemisphere	11.8339	4.3032e-18	0.435421	-2.15707	2.30798	-0.306171	1.43617	5	0	0	0	0
Global efficiency	ENSG00000140259.6	MFAP1	0.01	48	1	0.01	Adipose_Subcutaneous	0.01	Adipose_Visceral_Omentum	48	1.06132e-15	48	-2.57583	-2.57583	-2.57583	2.67083e-16	1	0	0	0	0
Global efficiency	ENSG00000257515.1	RP11-498M15.1	0.01	1	1	0.01	Esophagus_Mucosa	0.01	Esophagus_Mucosa	1	1	1	2.57583	2.57583	2.57583	NA	1	0	0	0	0
Global efficiency	ENSG00000188322.4	SBK1	0.0100497	15	5	0.000307076	Artery_Tibial	0.94	Heart_Left_Ventricle	7.51562	2.93913e-17	0.454525	-0.772193	3.60926	1.74344	1.32398	5	0	0	0	0
Global efficiency	ENSG00000102890.14	ELMO3	0.0100551	49	3	0.000492223	Uterus	0.86891	Liver	35.5845	7.65604e-16	5.94521	-3.48495	1.57709	-2.16682	1.23457	3	0	0	0	0
Global efficiency	ENSG00000254636.1	ARMS2	0.0101118	34	3	0.000943994	Testis	0.948073	Adipose_Subcutaneous	28.116	6.86221e-16	1.58583	-1.12384	3.30671	1.16907	0.87376	3	0	0	0	0
Global efficiency	ENSG00000180198.15	RCC1	0.010125	42	5	0.0136055	Pituitary	0.954585	Cells_Cultured_fibroblasts	20.5753	7.30789e-16	1.31875	-1.76836	2.46751	0.37354	1.41175	5	0	0	0	0
Global efficiency	ENSG00000253898.1	LINC01419	0.0101533	1	1	0.0101533	Testis	0.0101533	Testis	1	1	1	-2.57056	-2.57056	-2.57056	NA	1	0	0	0	0
Global efficiency	ENSG00000083812.11	ZNF324	0.0101993	32	3	0.0035	Brain_Cerebellum	0.98	Brain_Substantia_nigra	21.9388	4.11468e-16	1.02029	-2.92003	2.60633	-1.37112	1.57698	3	0	0	0	0
Global efficiency	ENSG00000139433.9	GLTP	0.0102016	49	4	0.028	Liver	0.979374	Pancreas	36.0563	1.30058e-15	2.04183	-0.537754	2.19729	0.879403	0.761494	4	0	0	0	0
Global efficiency	ENSG00000165424.6	ZCCHC24	0.0102141	19	11	0.0263516	Whole_Blood	0.9	Testis	6.40684	2.2007e-17	0.249511	-1.64972	2.22099	0.145831	1.02116	11	0	0	0	0
Global efficiency	ENSG00000109519.12	GRPEL1	0.0102404	49	4	0.00866163	Adrenal_Gland	0.979182	Pituitary	38.6055	1.38274e-15	1.31023	-2.17838	2.62513	0.499169	0.8264	4	0	0	0	0
Global efficiency	ENSG00000186479.4	RGS7BP	0.0102487	18	7	0.00019	Nerve_Tibial	0.78	Brain_Spinal_cord_cervical_c-1	9.14815	3.09299e-17	0.467571	-3.73195	1.20036	-1.12862	1.16695	7	0	0	0	0
Global efficiency	ENSG00000011451.17	WIZ	0.0102792	2	2	0.0053	Brain_Anterior_cingulate_cortex_BA24	0.35	Skin_Sun_Exposed_Lower_leg	1.08479	0.915215	0.915215	0.934589	2.78821	1.8614	1.31071	2	0	0	0	0
Global efficiency	ENSG00000160094.14	ZNF362	0.0103415	29	4	0.0073	Heart_Atrial_Appendage	0.501175	Lung	22.3817	1.82913e-15	0.867811	-2.68284	1.81855	0.761016	1.15839	4	0	0	0	0
Global efficiency	ENSG00000064300.8	NGFR	0.0103662	26	11	0.0095	Adipose_Subcutaneous	0.86624	Brain_Hypothalamus	8.70359	8.1679e-16	0.439174	-2.09693	2.59352	0.847686	1.55092	11	0	0	0	0
Global efficiency	ENSG00000283458.1	RP11-1I2.1	0.0103926	11	2	0.002	Brain_Cortex	0.057	Brain_Hippocampus	9.94039	5.33167e-18	0.906783	1.90331	3.09023	2.80487	0.431474	2	0	0	0	0
Global efficiency	ENSG00000070961.15	ATP2B1	0.0104167	33	8	0.00356161	Prostate	0.996772	Brain_Spinal_cord_cervical_c-1	19.544	6.46524e-16	0.655747	-1.22653	2.91459	1.68001	1.4381	8	0	0	0	0
Global efficiency	ENSG00000218510.6	LINC00339	0.0104341	49	2	7.15064e-05	Testis	0.757932	Brain_Caudate_basal_ganglia	45.1971	1.17479e-15	2.68102	-2.34752	3.97122	-0.742768	0.915282	2	0	0	0	0
Global efficiency	ENSG00000131018.22	SYNE1	0.0104497	39	5	0.0035	Skin_Not_Sun_Exposed_Suprapubic	0.99	Thyroid	27.1371	1.07974e-15	1.02524	-2.64862	2.92003	-0.27882	1.75497	5	0	0	0	0
Global efficiency	ENSG00000182180.13	MRPS16	0.0104537	49	2	0.00223772	Spleen	0.095	Adipose_Subcutaneous	40.3928	8.09388e-16	7.61743	-2.61363	3.05672	2.60859	0.854008	2	0	0	0	0
Global efficiency	ENSG00000172113.8	NME6	0.0105113	49	1	0.0021	Adrenal_Gland	0.0440478	Whole_Blood	47.5879	1.90139e-15	47.5879	-3.07571	-2.01364	-2.52677	0.187142	1	0	0	0	0
Global efficiency	ENSG00000184708.17	EIF4ENIF1	0.0105408	37	4	0.000711255	Esophagus_Mucosa	0.99193	Muscle_Skeletal	17.678	2.88307e-16	4.02045	-2.70163	3.3852	1.37965	1.83191	4	0	0	0	0
Global efficiency	ENSG00000176769.9	TCERG1L	0.0106078	20	6	0.0062	Colon_Sigmoid	0.97	Brain_Amygdala	13.482	5.3138e-19	0.615274	-2.07424	2.73701	0.057157	0.989147	6	0	0	0	0
Global efficiency	ENSG00000189339.11	SLC35E2B	0.0106496	49	1	0.00435432	Brain_Amygdala	0.0426382	Adipose_Subcutaneous	46.6181	2.58432e-15	46.6181	-2.85128	-2.02724	-2.48976	0.218953	1	0	0	0	0
Global efficiency	ENSG00000011600.11	TYROBP	0.0106634	46	2	0.00121957	Lung	0.89	Adipose_Visceral_Omentum	38.1325	8.56275e-16	6.63696	-3.23426	3.09023	-2.42924	1.29444	2	0	0	0	0
Global efficiency	ENSG00000274523.4	RCC1L	0.0106786	24	2	0.0019	Brain_Hypothalamus	0.436909	Muscle_Skeletal	18.5119	1.59679e-17	5.38186	-3.10543	-0.777423	-2.03151	0.849139	2	0	0	0	0
Global efficiency	ENSG00000214803.3	RP11-37N22.1	0.0106994	5	4	0.0014	Cells_Cultured_fibroblasts	0.931582	Whole_Blood	2.05127	1.39113e-17	0.754689	-0.0858542	3.19465	1.22685	1.25955	4	0	0	0	0
Global efficiency	ENSG00000103460.16	TOX3	0.0107402	24	4	0.0243277	Lung	0.35	Adrenal_Gland	21.0237	3.54283e-17	0.728351	-1.15035	2.25191	-0.196889	1.22385	4	0	0	0	0
Global efficiency	ENSG00000151640.12	DPYSL4	0.0107425	49	3	0.0012	Brain_Spinal_cord_cervical_c-1	0.896444	Nerve_Tibial	37.5307	1.98432e-15	2.27788	-3.23888	0.458943	-1.22486	1.05949	3	0	0	0	0
Global efficiency	ENSG00000107443.15	CCNJ	0.0107548	29	3	0.0014	Liver	0.110495	Testis	23.9425	3.22512e-16	1.83313	-3.19465	-1.59597	-1.91121	0.501946	3	0	0	0	0
Global efficiency	ENSG00000085644.13	ZNF213	0.0108098	49	4	0.0026	Brain_Spinal_cord_cervical_c-1	0.898521	Stomach	31.2677	3.0586e-15	2.00737	-1.64478	3.01145	-0.0922385	1.54685	4	0	0	0	0
Global efficiency	ENSG00000174938.14	SEZ6L2	0.0108119	49	3	0.0224058	Spleen	0.55	Artery_Aorta	36.3797	1.42222e-15	1.59984	-2.28342	1.70604	-0.999352	1.09537	3	0	0	0	0
Global efficiency	ENSG00000124145.6	SDC4	0.0108826	47	8	0.0327866	Artery_Coronary	0.976552	Brain_Anterior_cingulate_cortex_BA24	18.0564	9.13526e-16	0.62237	-2.13469	2.02371	-0.252086	1.26771	8	0	0	0	0
Global efficiency	ENSG00000251616.1	RP11-485M7.3	0.0108928	3	2	0.0027	Skin_Sun_Exposed_Lower_leg	0.677132	Skin_Not_Sun_Exposed_Suprapubic	2.01048	1.04147e-32	0.989519	0.416379	2.99998	2.13878	1.49164	2	0	0	0	0
Global efficiency	ENSG00000112902.11	SEMA5A	0.0109104	43	8	0.000271133	Nerve_Tibial	0.913206	Pancreas	20.7244	7.87713e-16	0.828891	-3.64143	2.6168	-1.5031	1.74035	8	0	0	0	0
Global efficiency	ENSG00000155093.17	PTPRN2	0.0109412	46	3	0.0028	Adrenal_Gland	0.607305	Nerve_Tibial	35.0656	4.49302e-16	1.44067	-2.98888	2.98888	1.19961	2.39674	3	0	0	0	0
Global efficiency	ENSG00000134253.9	TRIM45	0.0109773	47	4	0.024	Adipose_Subcutaneous	0.962396	Testis	27.6421	4.47956e-16	1.0778	-2.1865	2.25713	-0.226475	1.39241	4	0	0	0	0
Global efficiency	ENSG00000124568.10	SLC17A1	0.010985	3	3	0.045	Liver	0.83	Pituitary	2.4908	0.135019	0.135019	-2.00465	-0.214702	-0.954278	0.934575	3	0	0	0	0
Global efficiency	ENSG00000277825.1	CTD-2013N17.7	0.011	1	1	0.011	Brain_Cerebellar_Hemisphere	0.011	Brain_Cerebellar_Hemisphere	1	1	1	-2.5427	-2.5427	-2.5427	NA	1	0	0	0	0
Global efficiency	ENSG00000276122.1	RP11-143E21.3	0.0110199	1	1	0.0110199	Esophagus_Mucosa	0.0110199	Esophagus_Mucosa	1	1	1	-2.54207	-2.54207	-2.54207	NA	1	0	0	0	0
Global efficiency	ENSG00000185924.6	RTN4RL1	0.01103	34	10	0.0011	Artery_Coronary	0.934729	Stomach	12.3727	3.243e-16	0.61695	-2.83379	3.26362	0.75086	1.87715	10	0	0	0	0
Global efficiency	ENSG00000105613.9	MAST1	0.0111341	21	8	0.0035	Pancreas	0.8	Brain_Frontal_Cortex_BA9	10.8383	1.91003e-17	0.401695	-2.17009	2.92003	-0.555666	1.46643	8	0	0	0	0
Global efficiency	ENSG00000182308.6	DCAF4L1	0.0112735	33	5	0.00029	Artery_Tibial	0.87	Brain_Cerebellar_Hemisphere	21.8072	5.46149e-16	1.05065	-3.62407	1.15035	-0.956761	1.14019	5	0	0	0	0
Global efficiency	ENSG00000167889.12	MGAT5B	0.0112965	40	8	0.00472238	Breast_Mammary_Tissue	0.998999	Skin_Sun_Exposed_Lower_leg	17.9484	9.01926e-16	0.800854	-1.17148	2.82538	0.69084	0.825608	8	0	0	0	0
Global efficiency	ENSG00000159374.17	M1AP	0.0113073	27	4	0.00082	Brain_Hypothalamus	0.95	Brain_Frontal_Cortex_BA9	21.1084	3.92399e-16	0.944903	-1.05812	3.34595	0.169667	0.796764	4	0	0	0	0
Global efficiency	ENSG00000099949.18	LZTR1	0.0113082	42	8	0.00023	Brain_Cerebellar_Hemisphere	0.953382	Stomach	16.692	1.49641e-15	0.575037	-3.68356	1.95996	-1.40655	1.41895	8	0	0	0	0
Global efficiency	ENSG00000177556.11	ATOX1	0.0113369	44	2	0.0075	Muscle_Skeletal	0.967956	Esophagus_Gastroesophageal_Junction	30.6486	8.16569e-16	12.8303	-2.67379	2.2414	-0.869921	1.6056	2	0	0	0	0
Global efficiency	ENSG00000128654.13	MTX2	0.0113753	29	2	0.0100727	Artery_Tibial	0.92	Brain_Cerebellar_Hemisphere	26.058	9.99142e-16	2.49713	-2.57332	2.43238	0.767815	2.13906	2	0	0	0	0
Global efficiency	ENSG00000168488.18	ATXN2L	0.0113896	47	3	0.000861687	Adipose_Subcutaneous	0.65	Brain_Hypothalamus	36.2749	1.43859e-15	2.11132	-2.59352	3.33218	0.743354	1.19275	3	0	0	0	0
Global efficiency	ENSG00000159723.4	AGRP	0.0113917	5	3	0.019	Minor_Salivary_Gland	0.76	Lung	3.48107	8.82146e-17	0.526531	-2.34553	1.10306	-0.293335	1.33905	3	0	0	0	0
Global efficiency	ENSG00000181625.17	SLX1B	0.0114778	7	5	0.0042	Colon_Transverse	0.89	Brain_Cerebellar_Hemisphere	3.57599	6.43643e-17	0.490133	-2.86274	-0.138304	-1.58062	0.853507	5	0	0	0	0
Global efficiency	ENSG00000196605.7	ZNF846	0.0114831	49	5	0.00392004	Vagina	0.88	Brain_Hippocampus	26.7404	8.38384e-16	0.908543	-0.150969	2.88453	1.30877	0.656268	5	0	0	0	0
Global efficiency	ENSG00000164050.12	PLXNB1	0.0115192	13	2	0.0031	Esophagus_Mucosa	0.47	Cells_EBV-transformed_lymphocytes	12.1404	6.92025e-17	0.845741	-0.738847	2.95764	0.231384	1.09697	2	0	0	0	0
Global efficiency	ENSG00000186409.14	CCDC30	0.0115409	48	4	0.000641809	Colon_Sigmoid	0.82	Brain_Amygdala	26.7104	7.80591e-16	1.73801	-2.09693	3.4133	2.06679	1.50797	4	0	0	0	0
Global efficiency	ENSG00000224470.7	ATXN1L	0.0115468	43	5	0.00218507	Brain_Frontal_Cortex_BA9	0.885767	Vagina	21.4218	6.14543e-16	0.731579	-2.5793	3.06385	1.57854	1.44632	5	0	0	0	0
Global efficiency	ENSG00000272626.1	RP11-468N14.13	0.011564	7	3	0.016611	Minor_Salivary_Gland	0.4	Prostate	5.39498	5.53898e-17	0.228872	0.841621	2.39521	1.80582	0.63709	3	0	0	0	0
Global efficiency	ENSG00000111142.13	METAP2	0.0116179	41	5	0.0109838	Lung	0.99635	Esophagus_Muscularis	21.8094	5.7962e-16	0.918187	-2.10836	2.54321	0.275588	1.63862	5	0	0	0	0
Global efficiency	ENSG00000168234.12	TTC39C	0.0116195	45	3	0.000370187	Ovary	0.92	Adipose_Subcutaneous	34.3236	9.6464e-16	1.82955	-2.04283	3.56047	0.10694	1.01668	3	0	0	0	0
Global efficiency	ENSG00000144395.17	CCDC150	0.0116395	40	3	0.00133587	Adipose_Subcutaneous	0.9	Artery_Aorta	28.6441	2.72466e-16	1.29302	-0.652466	3.20816	1.02961	1.24484	3	0	0	0	0
Global efficiency	ENSG00000231346.5	LINC01160	0.0117406	19	3	0.018	Artery_Tibial	0.69	Brain_Cerebellum	14.8664	2.65736e-18	1.70885	-2.36562	2.34553	-1.05707	1.94218	3	0	0	0	0
Global efficiency	ENSG00000168309.16	FAM107A	0.0117604	41	6	0.0013	Brain_Hippocampus	0.993223	Cells_Cultured_fibroblasts	17.9461	4.33897e-16	0.660127	-2.3423	3.21598	-0.17528	1.28071	6	0	0	0	0
Global efficiency	ENSG00000105697.7	HAMP	0.0118235	40	4	0.0095	Small_Intestine_Terminal_Ileum	0.86	Kidney_Cortex	24.4187	5.5804e-16	1.04933	-2.59352	2.59352	1.13508	1.23755	4	0	0	0	0
Global efficiency	ENSG00000070526.14	ST6GALNAC1	0.011851	46	4	0.000284285	Esophagus_Mucosa	0.916748	Artery_Coronary	26.2303	5.54312e-16	2.45148	-2.93832	3.62921	-0.240282	1.64555	4	0	0	0	0
Global efficiency	ENSG00000156113.22	KCNMA1	0.0119156	33	11	0.0038	Adrenal_Gland	0.98	Brain_Anterior_cingulate_cortex_BA24	13.0712	1.08256e-15	0.451398	-2.02371	2.8943	1.17316	1.3211	11	0	0	0	0
Global efficiency	ENSG00000100478.14	AP4S1	0.0119477	45	3	0.0012	Brain_Hypothalamus	0.921313	Brain_Caudate_basal_ganglia	28.7763	9.05179e-16	3.99173	-0.0987804	3.23888	1.6906	0.679387	3	0	0	0	0
Global efficiency	ENSG00000163006.11	CCDC138	0.0119478	46	2	0.00229026	Uterus	0.967781	Thyroid	33.1961	7.9384e-16	12.7979	-3.04976	1.43953	-1.0829	1.17667	2	0	0	0	0
Global efficiency	ENSG00000140832.9	MARVELD3	0.0119573	41	3	0.000330816	Thyroid	0.853218	Artery_Coronary	25.708	9.41027e-16	2.37883	-3.58989	3.19719	0.757047	2.2646	3	0	0	0	0
Global efficiency	ENSG00000255258.2	RP11-448P19.1	0.012	1	1	0.012	Testis	0.012	Testis	1	1	1	2.51214	2.51214	2.51214	NA	1	0	0	0	0
Global efficiency	ENSG00000226218.1	AC079163.1	0.012	1	1	0.012	Testis	0.012	Testis	1	1	1	2.51214	2.51214	2.51214	NA	1	0	0	0	0
Global efficiency	ENSG00000257193.1	RP11-818F20.4	0.012	1	1	0.012	Testis	0.012	Testis	1	1	1	-2.51214	-2.51214	-2.51214	NA	1	0	0	0	0
Global efficiency	ENSG00000261210.7	CLEC19A	0.0120023	9	7	0.00015	Brain_Nucleus_accumbens_basal_ganglia	0.49	Brain_Frontal_Cortex_BA9	4.49936	2.28995e-16	0.164448	-1.22653	3.79107	1.78334	1.68329	7	0	0	0	0
Global efficiency	ENSG00000124383.8	MPHOSPH10	0.0120355	41	2	0.0035	Pancreas	0.573174	Prostate	28.3607	8.28499e-16	11.4519	-2.92003	2.92003	-0.894404	1.83009	2	0	0	0	0
Global efficiency	ENSG00000152689.17	RASGRP3	0.0120454	44	4	0.0101431	Pancreas	0.86	Brain_Amygdala	34.3668	3.38454e-15	1.17896	-1.59819	2.57091	1.55426	0.987706	4	0	0	0	0
Global efficiency	ENSG00000174939.10	ASPHD1	0.0120693	41	4	0.00338082	Brain_Hypothalamus	0.34	Pituitary	31.1641	1.26314e-15	1.07234	-2.93081	2.17009	-1.59998	1.51384	4	0	0	0	0
Global efficiency	ENSG00000267079.1	RP11-820I16.1	0.0120903	17	2	0.00712694	Esophagus_Gastroesophageal_Junction	0.150886	Adipose_Subcutaneous	15.6753	1.56458e-18	0.61643	-2.69085	-1.43641	-2.02972	0.367091	2	0	0	0	0
Global efficiency	ENSG00000105258.8	POLR2I	0.0121071	49	5	0.000681553	Brain_Nucleus_accumbens_basal_ganglia	0.856769	Whole_Blood	31.9065	1.34726e-15	1.12574	-3.39689	1.91888	-1.73297	1.31027	5	0	0	0	0
Global efficiency	ENSG00000118513.18	MYB	0.012111	9	3	0.0014	Esophagus_Mucosa	0.2	Colon_Sigmoid	6.91369	4.73878e-18	0.450658	-2.2659	3.19465	0.914952	2.22782	3	0	0	0	0
Global efficiency	ENSG00000228528.1	AC068057.1	0.0121224	15	2	0.122345	Brain_Hypothalamus	0.7	Brain_Anterior_cingulate_cortex_BA24	14.0061	2.53905e-18	0.993932	-0.38532	1.54501	-0.0014498	0.794696	2	0	0	0	0
Global efficiency	ENSG00000163093.11	BBS5	0.0121228	39	7	0.0015	Brain_Amygdala	0.926678	Adrenal_Gland	18.4731	5.24475e-16	0.747441	-3.17468	3.17468	0.47399	1.6513	7	0	0	0	0
Global efficiency	ENSG00000165458.13	INPPL1	0.0121268	39	6	0.0034503	Muscle_Skeletal	0.913294	Pancreas	20.2748	6.97185e-16	0.788386	-1.85251	2.92448	0.312991	1.48269	6	0	0	0	0
Global efficiency	ENSG00000274317.1	RP11-93G5.1	0.0121296	19	3	0.048	Cells_EBV-transformed_lymphocytes	0.98	Colon_Sigmoid	14.3116	1.60638e-17	0.543252	-1.97737	1.92684	0.840561	0.959281	3	0	0	0	0
Global efficiency	ENSG00000172613.7	RAD9A	0.0121307	48	3	0.000707687	Minor_Salivary_Gland	0.56	Whole_Blood	41.9763	1.58539e-15	1.4618	-0.741961	3.38658	2.99015	0.671805	3	0	0	0	0
Global efficiency	ENSG00000164588.6	HCN1	0.012133	11	4	0.0031	Adipose_Subcutaneous	0.47	Brain_Putamen_basal_ganglia	8.12304	4.51017e-19	0.581701	-2.95764	2.95764	1.10097	2.33249	4	0	0	0	0
Global efficiency	ENSG00000183530.13	PRR14L	0.0121719	47	3	0.00307583	Brain_Cerebellum	0.46	Artery_Tibial	31.4133	5.89097e-16	2.59201	-2.96006	1.5141	0.0775225	1.82828	3	0	0	0	0
Global efficiency	ENSG00000166762.16	CATSPER2	0.0121975	24	3	0.0021	Brain_Hippocampus	0.6	Esophagus_Muscularis	15.8122	3.40657e-18	2.5481	-3.07571	3.07571	0.732217	2.5041	3	0	0	0	0
Global efficiency	ENSG00000117226.11	GBP3	0.0122015	49	1	0.00400514	Nerve_Tibial	0.0412672	Cells_EBV-transformed_lymphocytes	48.2431	2.52714e-15	48.2431	-2.87776	-2.04084	-2.48715	0.130238	1	0	0	0	0
Global efficiency	ENSG00000233200.1	RP11-324I22.2	0.012241	17	3	0.00878122	Brain_Substantia_nigra	0.863495	Testis	13.3234	1.98873e-17	0.46223	-2.62046	-0.171927	-1.53407	0.783342	3	0	0	0	0
Global efficiency	ENSG00000157551.17	KCNJ15	0.0122556	22	4	0.003	Esophagus_Mucosa	0.360526	Whole_Blood	11.0924	3.41887e-18	0.578915	-2.17692	2.96774	-0.0335797	1.4226	4	0	0	0	0
Global efficiency	ENSG00000183077.15	AFMID	0.0122932	45	8	0.00487879	Whole_Blood	0.983186	Stomach	15.4666	5.00874e-16	0.568011	-2.81493	2.69036	-0.839333	1.31627	8	0	0	0	0
Global efficiency	ENSG00000133789.14	SWAP70	0.0122945	48	5	0.0039	Kidney_Cortex	0.814001	Skin_Sun_Exposed_Lower_leg	30.1542	7.92036e-16	1.14968	-2.48377	2.88614	0.352731	1.00626	5	0	0	0	0
Global efficiency	ENSG00000196123.12	KIAA0895L	0.0122951	46	3	0.00107032	Brain_Substantia_nigra	0.64	Artery_Coronary	23.5266	8.7304e-16	3.36786	-3.27136	3.22165	-1.36045	1.92912	3	0	0	0	0
Global efficiency	ENSG00000165521.15	EML5	0.0122958	5	3	0.0036	Prostate	0.5	Artery_Aorta	3.0903	1.34372e-31	0.886849	-2.91124	2.91124	0.0233353	2.75558	3	0	0	0	0
Global efficiency	ENSG00000178449.8	COX14	0.0122968	45	2	0.0052	Breast_Mammary_Tissue	0.769199	Heart_Atrial_Appendage	40.5487	6.50922e-16	2.50036	-0.570367	2.79438	0.916251	0.634374	2	0	0	0	0
Global efficiency	ENSG00000188649.12	CC2D2B	0.0123196	47	6	0.00886278	Breast_Mammary_Tissue	0.87	Thyroid	20.8641	7.94712e-16	1.37946	-1.7392	2.6173	1.24901	0.86641	6	0	0	0	0
Global efficiency	ENSG00000182272.11	B4GALNT4	0.0124583	42	13	0.00021	Spleen	0.97	Heart_Left_Ventricle	13.6325	1.02113e-15	0.541885	-3.70667	3.12139	0.261413	1.24037	13	0	0	0	0
Global efficiency	ENSG00000268287.1	CTB-60B18.18	0.0125126	4	4	0.002	Skin_Not_Sun_Exposed_Suprapubic	0.65	Pituitary	1.47162	0.59762	0.59762	-3.09023	0.453762	-1.41707	1.5032	4	0	0	0	0
Global efficiency	ENSG00000145022.4	TCTA	0.0126113	49	4	0.065	Brain_Spinal_cord_cervical_c-1	0.680293	Brain_Hypothalamus	33.8829	8.28275e-16	1.53092	-1.84526	1.59819	0.111391	1.1967	4	0	0	0	0
Global efficiency	ENSG00000100097.11	LGALS1	0.0126348	46	2	0.0029	Testis	0.286495	Brain_Cerebellum	32.138	6.54282e-16	13.2078	-2.91124	2.97814	1.06455	2.19847	2	0	0	0	0
Global efficiency	ENSG00000217930.7	PAM16	0.012686	44	2	0.0035	Muscle_Skeletal	0.89	Artery_Coronary	37.3856	9.11126e-16	3.09212	-1.40507	2.92003	2.10889	0.769363	2	0	0	0	0
Global efficiency	ENSG00000129465.15	RIPK3	0.0126881	48	3	0.00125656	Adrenal_Gland	0.66	Thyroid	40.5999	8.41201e-16	1.82725	-3.03567	3.22572	2.37261	1.14747	3	0	0	0	0
Global efficiency	ENSG00000244041.7	LINC01011	0.0126909	44	9	0.0129791	Brain_Hypothalamus	0.901838	Adipose_Visceral_Omentum	20.103	1.94458e-15	0.946709	-2.21797	2.48434	-0.252103	1.28221	9	0	0	0	0
Global efficiency	ENSG00000051341.13	POLQ	0.0127174	24	3	0.003	Ovary	0.66	Heart_Atrial_Appendage	20.8221	3.85274e-18	0.928152	-2.14441	2.96774	0.496773	1.77501	3	0	0	0	0
Global efficiency	ENSG00000165059.7	PRKACG	0.0127263	1	1	0.0127263	Testis	0.0127263	Testis	1	1	1	-2.49134	-2.49134	-2.49134	NA	1	0	0	0	0
Global efficiency	ENSG00000267194.1	RP1-193H18.2	0.0127385	43	7	0.00594299	Colon_Sigmoid	0.928842	Nerve_Tibial	23.1538	9.51162e-16	0.93506	-2.55671	2.75091	0.0177187	1.17996	7	0	0	0	0
Global efficiency	ENSG00000151117.8	TMEM86A	0.0127727	39	6	0.036	Brain_Nucleus_accumbens_basal_ganglia	0.999661	Brain_Caudate_basal_ganglia	20.7719	5.4274e-16	1.11746	-1.71689	2.09693	0.263717	0.807261	6	0	0	0	0
Global efficiency	ENSG00000167136.6	ENDOG	0.0127896	49	2	0.000841843	Brain_Cerebellum	0.68	Heart_Atrial_Appendage	44.2618	6.5331e-16	3.28145	-3.33866	0.412463	-2.51323	0.499479	2	0	0	0	0
Global efficiency	ENSG00000165996.13	HACD1	0.0128103	44	4	0.00139352	Breast_Mammary_Tissue	0.61	Stomach	26.0662	7.7516e-16	1.87274	-3.19599	3.16939	-0.351074	2.40978	4	0	0	0	0
Global efficiency	ENSG00000272076.1	RP11-11C20.3	0.0128402	32	2	0.013	Pancreas	0.393033	Brain_Cerebellar_Hemisphere	28.7693	6.30568e-16	3.07148	-2.48377	1.31058	0.904648	1.07718	2	0	0	0	0
Global efficiency	ENSG00000188976.10	NOC2L	0.0129062	47	5	0.000318995	Liver	0.74	Heart_Left_Ventricle	35.143	1.9444e-15	1.27573	-1.27125	3.59937	2.41053	0.864498	5	0	0	0	0
Global efficiency	ENSG00000143184.4	XCL1	0.0129087	24	7	0.003	Testis	0.843107	Pituitary	9.64226	4.01199e-18	0.460334	-2.96774	2.96774	1.2616	1.6947	7	0	0	0	0
Global efficiency	ENSG00000185499.16	MUC1	0.0129716	42	3	0.00240003	Heart_Atrial_Appendage	0.970964	Cells_EBV-transformed_lymphocytes	20.9355	4.32605e-16	5.54116	-3.03567	2.51214	-0.629756	1.61619	3	0	0	0	0
Global efficiency	ENSG00000175287.18	PHYHD1	0.0129731	49	2	7.18394e-05	Brain_Substantia_nigra	0.848277	Cells_EBV-transformed_lymphocytes	41.4242	1.39706e-15	5.46471	-3.97011	0.191318	-2.61046	0.643959	2	0	0	0	0
Global efficiency	ENSG00000196993.8	NPIPB9	0.013	1	1	0.013	Artery_Tibial	0.013	Artery_Tibial	1	1	1	2.48377	2.48377	2.48377	NA	1	0	0	0	0
Global efficiency	ENSG00000215474.7	SKOR2	0.013	1	1	0.013	Brain_Cerebellar_Hemisphere	0.013	Brain_Cerebellar_Hemisphere	1	1	1	2.48377	2.48377	2.48377	NA	1	0	0	0	0
Global efficiency	ENSG00000180386.7	KRTAP9-7	0.013	1	1	0.013	Skin_Not_Sun_Exposed_Suprapubic	0.013	Skin_Not_Sun_Exposed_Suprapubic	1	1	1	2.48377	2.48377	2.48377	NA	1	0	0	0	0
Global efficiency	ENSG00000253802.1	CTA-392C11.1	0.013	1	1	0.013	Testis	0.013	Testis	1	1	1	2.48377	2.48377	2.48377	NA	1	0	0	0	0
Global efficiency	ENSG00000059573.8	ALDH18A1	0.0130028	48	7	0.0097	Adipose_Visceral_Omentum	0.926598	Cells_Cultured_fibroblasts	18.615	4.38492e-16	0.662028	-2.58634	2.19729	-0.0681928	1.12563	7	0	0	0	0
Global efficiency	ENSG00000234378.1	AC098828.2	0.0130609	4	3	0.0032	Small_Intestine_Terminal_Ileum	0.42	Testis	2.50663	0.00117791	0.492423	-0.806421	2.94784	1.25817	1.56421	3	0	0	0	0
Global efficiency	ENSG00000179988.13	PSTK	0.0130834	45	6	0.0322611	Vagina	0.85794	Ovary	29.1141	1.19931e-15	1.11491	-2.05375	2.14116	0.9685	0.953026	6	0	0	0	0
Global efficiency	ENSG00000152952.11	PLOD2	0.0131166	37	5	0.00055	Kidney_Cortex	0.71	Adipose_Subcutaneous	26.1285	1.07687e-15	0.901134	-3.45514	1.47579	-1.13369	0.783738	5	0	0	0	0
Global efficiency	ENSG00000130561.16	SAG	0.0131427	2	2	0.011	Brain_Nucleus_accumbens_basal_ganglia	0.57	Testis	1.32755	0.672446	0.672446	-2.5427	-0.568052	-1.55538	1.39629	2	0	0	0	0
Global efficiency	ENSG00000115361.7	ACADL	0.0132295	14	6	0.0035	Artery_Coronary	0.95	Brain_Cerebellum	6.03041	5.02432e-18	0.826398	-2.92003	1.59819	-0.164464	1.29082	6	0	0	0	0
Global efficiency	ENSG00000109758.8	HGFAC	0.0132908	36	6	4.48918e-05	Brain_Hypothalamus	0.91	Prostate	22.551	1.52534e-15	0.908488	-4.08074	0.779938	-2.02405	0.940921	6	0	0	0	0
Global efficiency	ENSG00000130045.15	NXNL2	0.013298	39	2	0.0036	Brain_Anterior_cingulate_cortex_BA24	0.94	Colon_Sigmoid	22.8714	6.76539e-16	15.2537	-2.91124	2.91124	-0.0375998	2.04462	2	0	0	0	0
Global efficiency	ENSG00000118961.14	LDAH	0.0133097	48	2	0.00519448	Skin_Sun_Exposed_Lower_leg	0.218664	Whole_Blood	42.9262	1.11545e-15	2.46197	-2.79472	-1.23009	-2.33162	0.338221	2	0	0	0	0
Global efficiency	ENSG00000134765.9	DSC1	0.0133175	30	5	0.016	Artery_Aorta	0.64	Heart_Atrial_Appendage	17.0489	5.73905e-16	0.849229	-2.21363	2.40892	-0.932608	1.39336	5	0	0	0	0
Global efficiency	ENSG00000272444.1	RP11-1017G21.6	0.0133203	49	4	0.005	Prostate	0.994317	Skin_Not_Sun_Exposed_Suprapubic	36.1644	1.17926e-15	1.69136	-0.358459	2.80703	0.890626	0.943107	4	0	0	0	0
Global efficiency	ENSG00000177853.14	ZNF518A	0.0133507	48	3	0.00189619	Breast_Mammary_Tissue	0.995471	Brain_Cerebellum	29.8642	8.24066e-16	7.05609	-3.10603	1.08048	-1.10197	1.39467	3	0	0	0	0
Global efficiency	ENSG00000116983.12	HPCAL4	0.013362	37	7	0.00252011	Lung	0.96	Nerve_Tibial	15.3998	1.47254e-15	0.624958	-3.02092	2.50301	-0.0557485	1.63873	7	0	0	0	0
Global efficiency	ENSG00000143452.15	HORMAD1	0.013466	20	1	0.0067	Adipose_Subcutaneous	0.27	Testis	19.3819	5.67449e-17	19.3819	-2.7114	-1.10306	-2.42221	0.36145	1	0	0	0	0
Global efficiency	ENSG00000196502.11	SULT1A1	0.0135521	40	7	0.000180373	Brain_Cortex	0.74	Adrenal_Gland	22.537	2.18783e-15	0.95517	-1.08495	3.74503	1.96673	1.13986	7	0	0	0	0
Global efficiency	ENSG00000073756.11	PTGS2	0.0135949	23	3	0.0023	Minor_Salivary_Gland	0.606629	Colon_Sigmoid	17.3554	1.42839e-17	0.94149	-1.01522	3.04848	-0.330612	1.10682	3	0	0	0	0
Global efficiency	ENSG00000147894.14	C9orf72	0.0136151	49	4	0.000205402	Esophagus_Mucosa	0.0276879	Testis	38.5586	2.19485e-15	1.70755	-3.71228	-2.20168	-3.08974	0.385479	4	0	0	0	0
Global efficiency	ENSG00000066248.14	NGEF	0.0136316	45	8	0.00054	Brain_Nucleus_accumbens_basal_ganglia	0.94752	Artery_Tibial	22.4434	6.11917e-16	0.942298	-3.46009	3.46009	0.115457	2.49367	8	0	0	0	0
Global efficiency	ENSG00000171552.12	BCL2L1	0.013637	41	2	0.0146622	Small_Intestine_Terminal_Ileum	0.960173	Pituitary	38.2208	1.68296e-15	2.72296	-2.11449	2.44062	-0.607539	1.52191	2	0	0	0	0
Global efficiency	ENSG00000270105.1	RP11-326C3.14	0.013651	6	4	0.00173167	Testis	0.68	Prostate	3.4288	2.76973e-17	0.190538	-3.13277	-0.412463	-1.42574	1.16716	4	0	0	0	0
Global efficiency	ENSG00000143845.14	ETNK2	0.0136632	27	4	0.0099	Skin_Not_Sun_Exposed_Suprapubic	0.803903	Brain_Cerebellar_Hemisphere	21.9026	1.29519e-15	0.951468	-2.5793	1.90932	-0.263636	0.916521	4	0	0	0	0
Global efficiency	ENSG00000100216.5	TOMM22	0.0136744	47	7	0.000149942	Brain_Cerebellar_Hemisphere	0.968571	Esophagus_Mucosa	17.699	1.29395e-16	0.599586	-0.722479	3.79117	0.805193	0.885128	7	0	0	0	0
Global efficiency	ENSG00000270011.6	ZNF559-ZNF177	0.0136805	28	2	0.0088	Cells_Cultured_fibroblasts	0.829327	Kidney_Cortex	24.3584	1.15064e-15	3.64161	-0.553385	2.61973	-0.0624052	1.11867	2	0	0	0	0
Global efficiency	ENSG00000273342.1	KB-1440D3.14	0.0136813	25	3	0.0186521	Colon_Sigmoid	0.775829	Brain_Anterior_cingulate_cortex_BA24	14.4984	1.85981e-18	1.16699	-1.91104	2.35241	-0.373745	1.70497	3	0	0	0	0
Global efficiency	ENSG00000100632.10	ERH	0.0136917	41	3	0.0017	Vagina	0.87	Brain_Hypothalamus	32.4216	9.69741e-16	1.74916	-3.13818	1.05832	-0.671317	0.645237	3	0	0	0	0
Global efficiency	ENSG00000015676.17	NUDCD3	0.0137077	38	1	0.00863115	Brain_Putamen_basal_ganglia	0.82	Adrenal_Gland	36.012	1.3016e-15	36.012	-2.62633	-0.227545	-2.37475	0.379868	1	0	0	0	0
Global efficiency	ENSG00000234545.7	FAM133B	0.0137119	45	2	0.00316772	Brain_Frontal_Cortex_BA9	0.78	Skin_Sun_Exposed_Lower_leg	40.2284	6.87751e-16	3.77509	-2.80989	2.95098	1.48964	2.12795	2	0	0	0	0
Global efficiency	ENSG00000165309.13	ARMC3	0.0137283	16	3	0.0140498	Testis	0.37	Brain_Nucleus_accumbens_basal_ganglia	14.1057	3.76898e-17	0.823828	-1.64454	2.45599	-0.285462	1.11606	3	0	0	0	0
Global efficiency	ENSG00000147642.16	SYBU	0.0137887	40	5	0.015	Testis	0.704356	Cells_Cultured_fibroblasts	24.4001	6.78389e-16	0.830243	-2.43238	2.43238	0.343868	1.44388	5	0	0	0	0
Global efficiency	ENSG00000261220.2	RP11-629O1.2	0.0138149	29	6	0.0235875	Spleen	0.941666	Artery_Coronary	16.3521	5.03009e-16	0.743877	-2.26378	1.55477	-0.25154	1.3683	6	0	0	0	0
Global efficiency	ENSG00000180509.11	KCNE1	0.0138532	26	3	0.00081	Kidney_Cortex	0.95	Minor_Salivary_Gland	19.5042	1.67873e-15	2.31423	-3.34935	3.34935	1.1786	2.51633	3	0	0	0	0
Global efficiency	ENSG00000133742.13	CA1	0.013869	5	4	0.0035	Colon_Transverse	0.29	Skin_Not_Sun_Exposed_Suprapubic	2.33372	2.01957e-16	0.160385	-1.3722	2.92003	0.127076	1.92586	4	0	0	0	0
Global efficiency	ENSG00000266826.2	CTD-2200P10.1	0.0138913	1	1	0.0138913	Testis	0.0138913	Testis	1	1	1	-2.46006	-2.46006	-2.46006	NA	1	0	0	0	0
Global efficiency	ENSG00000100678.18	SLC8A3	0.013912	25	8	0.0025	Artery_Tibial	0.986591	Heart_Atrial_Appendage	11.4218	6.02342e-18	0.626635	-3.02334	1.05921	-0.341092	0.927263	8	0	0	0	0
Global efficiency	ENSG00000117594.9	HSD11B1	0.0139145	30	3	0.0046	Brain_Hypothalamus	0.625306	Adipose_Subcutaneous	28.0028	2.68891e-15	0.956847	-2.83379	2.83379	2.4204	1.33591	3	0	0	0	0
Global efficiency	ENSG00000166140.17	ZFYVE19	0.013916	48	3	0.0376297	Brain_Cortex	0.989521	Muscle_Skeletal	41.0695	2.09935e-15	2.36481	-2.07887	1.01716	-0.0231254	0.795762	3	0	0	0	0
Global efficiency	ENSG00000143748.17	NVL	0.0139332	49	3	0.0150824	Cells_EBV-transformed_lymphocytes	0.948112	Spleen	34.4729	7.24896e-16	1.17387	-1.9863	2.43039	0.735376	1.50828	3	0	0	0	0
Global efficiency	ENSG00000107021.15	TBC1D13	0.0139343	44	4	0.000383549	Esophagus_Muscularis	0.79	Adipose_Visceral_Omentum	23.4983	3.86536e-16	2.54652	-0.345126	3.55115	1.11077	1.3824	4	0	0	0	0
Global efficiency	ENSG00000229108.1	MEOX2-AS1	0.0139521	28	1	0.014	Adipose_Subcutaneous	0.0523071	Artery_Tibial	27.136	1.12864e-15	27.136	-2.45726	-1.9406	-2.41884	0.122328	1	0	0	0	0
Global efficiency	ENSG00000151849.14	CENPJ	0.0139532	46	5	0.0013	Kidney_Cortex	0.988301	Pancreas	22.6327	6.24368e-16	1.73131	-3.21598	1.64972	-0.396072	1.32013	5	0	0	0	0
Global efficiency	ENSG00000272301.1	RP11-111M22.4	0.0140242	41	1	0.014	Adipose_Visceral_Omentum	0.51	Colon_Sigmoid	38.0077	5.90494e-16	38.0077	-2.45726	0.91209	-2.21849	0.860849	1	0	0	0	0
Global efficiency	ENSG00000139219.17	COL2A1	0.01403	8	4	0.00071	Brain_Hippocampus	0.69	Prostate	4.99959	5.59199e-18	0.361053	-0.643345	3.38569	0.233715	1.347	4	0	0	0	0
Global efficiency	ENSG00000143590.13	EFNA3	0.0140412	23	6	0.0027	Liver	0.91	Uterus	10.01	1.62167e-17	0.553801	-2.99998	2.99998	-0.296813	1.40134	6	0	0	0	0
Global efficiency	ENSG00000178531.5	CTXN1	0.0140502	47	6	0.00145597	Artery_Coronary	0.945649	Pancreas	16.527	5.88168e-16	1.25471	-3.18332	2.08782	0.277033	1.2207	6	0	0	0	0
Global efficiency	ENSG00000237523.1	LINC00857	0.014052	20	8	0.0024	Thyroid	0.99	Colon_Sigmoid	7.96481	7.28885e-18	0.272569	-2.78215	3.03567	1.26816	1.62393	8	0	0	0	0
Global efficiency	ENSG00000086300.15	SNX10	0.0140661	14	7	0.00226145	Esophagus_Mucosa	0.9	Brain_Frontal_Cortex_BA9	5.9552	3.90588e-18	0.29197	-0.125661	3.05356	1.23451	1.0973	7	0	0	0	0
Global efficiency	ENSG00000271334.5	LINC02104	0.0140915	17	1	0.013	Brain_Amygdala	0.119691	Heart_Atrial_Appendage	16.7267	2.54854e-17	16.7267	1.55607	2.48377	2.4292	0.224999	1	0	0	0	0
Global efficiency	ENSG00000113318.9	MSH3	0.0141819	49	5	0.00218882	Brain_Frontal_Cortex_BA9	0.730703	Kidney_Cortex	34.9003	3.37246e-15	1.25302	-1.89917	3.06334	1.70458	0.834888	5	0	0	0	0
Global efficiency	ENSG00000184730.10	APOBR	0.0141841	47	4	0.000669316	Thyroid	0.951844	Adrenal_Gland	25.6193	3.76482e-16	0.893435	-3.40185	3.14878	-0.441752	1.6845	4	0	0	0	0
Global efficiency	ENSG00000223572.9	CKMT1A	0.0142045	19	2	0.0037	Brain_Caudate_basal_ganglia	0.064	Skin_Not_Sun_Exposed_Suprapubic	17.8052	2.69114e-17	0.761461	-2.85425	2.90267	-0.0647097	2.86188	2	0	0	0	0
Global efficiency	ENSG00000187288.10	CIDEC	0.0142801	30	4	0.0093	Brain_Spinal_cord_cervical_c-1	0.92876	Brain_Caudate_basal_ganglia	17.8819	8.79628e-16	0.936042	-2.60082	2.60082	0.61632	1.52047	4	0	0	0	0
Global efficiency	ENSG00000020577.13	SAMD4A	0.0142867	40	4	0.006	Breast_Mammary_Tissue	0.705787	Muscle_Skeletal	33.0526	1.00104e-15	1.11464	-0.377521	2.74778	1.43205	0.704078	4	0	0	0	0
Global efficiency	ENSG00000171476.21	HOPX	0.0142882	46	9	0.0348576	Heart_Left_Ventricle	0.979199	Heart_Atrial_Appendage	15.1063	8.11923e-16	0.588946	-2.06196	2.11001	-0.266996	1.01564	9	0	0	0	0
Global efficiency	ENSG00000162086.14	ZNF75A	0.0143605	40	3	0.014	Artery_Coronary	0.71768	Minor_Salivary_Gland	30.8072	8.91295e-16	2.32138	-1.92684	2.45726	-0.513854	1.33348	3	0	0	0	0
Global efficiency	ENSG00000255823.4	MTRNR2L8	0.0143643	37	5	0.00351481	Artery_Aorta	0.607429	Skin_Sun_Exposed_Lower_leg	20.7447	3.9517e-16	0.875057	-2.91871	1.47579	-1.34744	0.845107	5	0	0	0	0
Global efficiency	ENSG00000128250.5	RFPL1	0.0144225	2	2	0.0036	Liver	0.56	Prostate	1.21737	0.782628	0.782628	-2.91124	-0.582842	-1.74704	1.64642	2	0	0	0	0
Global efficiency	ENSG00000140545.14	MFGE8	0.0144319	49	5	0.042	Breast_Mammary_Tissue	0.953672	Brain_Cerebellum	26.9962	9.64704e-16	1.59992	-1.36367	2.03352	0.437332	0.9456	5	0	0	0	0
Global efficiency	ENSG00000232956.8	SNHG15	0.0144581	49	5	0.000619968	Brain_Caudate_basal_ganglia	0.950955	Whole_Blood	30.6421	1.12325e-15	2.18675	-0.837922	3.42272	1.2616	1.29875	5	0	0	0	0
Global efficiency	ENSG00000198650.10	TAT	0.0144703	31	4	0.00614314	Testis	0.98569	Brain_Spinal_cord_cervical_c-1	16.5839	3.22195e-16	3.05355	-2.57583	2.74004	0.187357	1.34183	4	0	0	0	0
Global efficiency	ENSG00000248767.2	WI2-2373I1.1	0.0145154	1	1	0.0145154	Testis	0.0145154	Testis	1	1	1	-2.44425	-2.44425	-2.44425	NA	1	0	0	0	0
Global efficiency	ENSG00000221955.10	SLC12A8	0.0145881	30	14	0.000776661	Cells_Cultured_fibroblasts	0.956242	Brain_Hippocampus	7.44603	2.33256e-16	0.318717	-3.03567	3.36098	0.470075	1.16084	14	0	0	0	0
Global efficiency	ENSG00000136636.12	KCTD3	0.0147142	39	1	0.014	Brain_Nucleus_accumbens_basal_ganglia	0.28	Esophagus_Mucosa	38.0164	8.4074e-16	38.0164	-2.45726	2.45726	-1.25808	2.08361	1	0	0	0	0
Global efficiency	ENSG00000229613.1	LINC01501	0.0147191	3	2	0.026	Brain_Cerebellar_Hemisphere	0.791789	Testis	2.66139	0.0505185	0.288091	-2.22621	-0.263988	-1.24792	0.981124	2	0	0	0	0
Global efficiency	ENSG00000100300.17	TSPO	0.0147522	34	4	0.00234502	Colon_Sigmoid	0.899979	Testis	23.3459	2.28196e-15	1.10304	-2.87816	3.04265	-1.63365	1.34227	4	0	0	0	0
Global efficiency	ENSG00000076513.16	ANKRD13A	0.0147777	23	5	0.0032	Brain_Anterior_cingulate_cortex_BA24	0.713623	Prostate	12.6744	1.48185e-18	0.630369	-2.94784	2.60026	-1.35472	1.69988	5	0	0	0	0
Global efficiency	ENSG00000151923.17	TIAL1	0.0147884	40	3	0.00266128	Artery_Tibial	0.890879	Brain_Caudate_basal_ganglia	20.9512	8.4029e-16	3.05877	-2.81354	3.00437	1.79956	1.19395	3	0	0	0	0
Global efficiency	ENSG00000104490.17	NCALD	0.0148113	42	7	0.0056	Cells_Cultured_fibroblasts	0.874177	Brain_Cerebellum	22.4728	4.87945e-16	0.880334	-1.49737	2.77033	-0.162876	0.94692	7	0	0	0	0
Global efficiency	ENSG00000077312.8	SNRPA	0.0148735	36	4	0.011	Small_Intestine_Terminal_Ileum	0.51	Brain_Cerebellar_Hemisphere	22.0414	1.53118e-15	0.968302	-2.5427	2.29037	0.580222	1.311	4	0	0	0	0
Global efficiency	ENSG00000181092.9	ADIPOQ	0.014909	14	3	0.039	Adrenal_Gland	0.83	Adipose_Visceral_Omentum	10.0291	2.7577e-17	0.970105	-2.06419	2.06419	0.196919	1.59942	3	0	0	0	0
Global efficiency	ENSG00000189233.11	NUGGC	0.0149442	19	2	0.022	Adipose_Subcutaneous	0.345079	Liver	17.7226	1.6578e-17	0.99952	-2.29037	2.29037	-1.61757	1.56308	2	0	0	0	0
Global efficiency	ENSG00000095066.11	HOOK2	0.0149624	38	7	0.0024	Esophagus_Mucosa	0.855799	Cells_Cultured_fibroblasts	17.5798	2.94627e-16	0.727047	-2.17889	3.03567	-0.13532	1.85887	7	0	0	0	0
Global efficiency	ENSG00000143147.14	GPR161	0.0149713	48	6	0.00176667	Brain_Cortex	0.765223	Skin_Sun_Exposed_Lower_leg	30.1023	7.25162e-16	1.12051	-3.12689	1.98687	-1.55766	1.44691	6	0	0	0	0
Global efficiency	ENSG00000124237.5	C20orf85	0.015	1	1	0.015	Brain_Hypothalamus	0.015	Brain_Hypothalamus	1	1	1	2.43238	2.43238	2.43238	NA	1	0	0	0	0
Global efficiency	ENSG00000135226.17	UGT2B28	0.015	1	1	0.015	Liver	0.015	Liver	1	1	1	2.43238	2.43238	2.43238	NA	1	0	0	0	0
Global efficiency	ENSG00000116120.9	FARSB	0.015006	49	4	0.00241748	Brain_Anterior_cingulate_cortex_BA24	0.981937	Heart_Atrial_Appendage	30.1773	1.23636e-15	1.53116	-2.81751	3.03348	1.4295	1.12121	4	0	0	0	0
Global efficiency	ENSG00000143401.14	ANP32E	0.0150697	35	2	0.026	Esophagus_Muscularis	0.75	Kidney_Cortex	31.8672	6.18808e-16	2.15073	-2.22621	2.22621	-0.763851	1.94339	2	0	0	0	0
Global efficiency	ENSG00000154227.13	CERS3	0.0150707	39	8	0.00336361	Brain_Hypothalamus	0.982308	Brain_Cortex	13.9925	1.32641e-15	0.491303	-2.65631	2.93239	1.02033	1.51122	8	0	0	0	0
Global efficiency	ENSG00000264232.1	LINC01916	0.0150769	1	1	0.0150769	Muscle_Skeletal	0.0150769	Muscle_Skeletal	1	1	1	-2.43053	-2.43053	-2.43053	NA	1	0	0	0	0
Global efficiency	ENSG00000160445.10	ZER1	0.0150949	39	2	0.00475139	Heart_Atrial_Appendage	0.86	Brain_Anterior_cingulate_cortex_BA24	35.7045	1.50722e-15	2.54649	-2.82342	0.318639	-0.430492	0.695433	2	0	0	0	0
Global efficiency	ENSG00000237923.1	XXbac-BPG27H4.8	0.0151368	6	2	0.035	Testis	0.989087	Esophagus_Mucosa	4.77122	0.000185658	1.0171	-1.5141	2.10836	-0.333383	1.38603	2	0	0	0	0
Global efficiency	ENSG00000270972.1	RP11-326C3.15	0.0151561	48	3	0.00354336	Brain_Anterior_cingulate_cortex_BA24	0.77	Kidney_Cortex	36.7877	3.54038e-15	2.19703	-2.91619	0.576602	-1.34229	0.894728	3	0	0	0	0
Global efficiency	ENSG00000073169.13	SELENOO	0.0151918	47	4	0.000640165	Brain_Spinal_cord_cervical_c-1	0.89	Colon_Sigmoid	36.5886	6.37451e-16	1.30121	-3.414	1.5141	-2.40647	1.03445	4	0	0	0	0
Global efficiency	ENSG00000117222.13	RBBP5	0.0152609	48	4	0.00151933	Testis	0.989246	Brain_Anterior_cingulate_cortex_BA24	27.3653	1.13216e-15	1.6769	-2.84594	3.17097	-0.305643	1.43705	4	0	0	0	0
Global efficiency	ENSG00000065665.20	SEC61A2	0.015295	48	3	0.00175854	Kidney_Cortex	0.915205	Whole_Blood	35.8669	1.06917e-15	4.43159	-0.67449	3.12824	2.3659	1.12679	3	0	0	0	0
Global efficiency	ENSG00000172137.18	CALB2	0.0153083	9	5	0.00350615	Heart_Atrial_Appendage	0.18	Esophagus_Mucosa	3.76935	3.18817e-17	0.829322	-2.91948	2.40892	-0.554741	2.11707	5	0	0	0	0
Global efficiency	ENSG00000140519.12	RHCG	0.0153116	48	3	0.00168005	Artery_Tibial	0.645447	Colon_Transverse	34.4424	7.62071e-16	3.80909	-3.13818	3.14164	-0.140494	1.26193	3	0	0	0	0
Global efficiency	ENSG00000003987.13	MTMR7	0.0153234	41	15	0.00038	Esophagus_Muscularis	0.97	Whole_Blood	8.40171	1.95963e-16	0.289027	-3.5536	1.59819	-0.079007	0.952695	15	0	0	0	0
Global efficiency	ENSG00000138942.15	RNF185	0.0153876	43	3	0.00618342	Kidney_Cortex	0.97	Brain_Amygdala	34.9729	7.53777e-16	2.50215	-1.17167	2.73789	2.11222	0.938653	3	0	0	0	0
Global efficiency	ENSG00000236109.1	AC013402.3	0.0154021	1	1	0.0154021	Testis	0.0154021	Testis	1	1	1	2.42278	2.42278	2.42278	NA	1	0	0	0	0
Global efficiency	ENSG00000213759.9	UGT2B11	0.0154936	7	4	0.075	Colon_Sigmoid	0.76	Liver	3.6717	1.13148e-16	0.502062	-0.643345	1.78046	0.555565	0.94551	4	0	0	0	0
Global efficiency	ENSG00000189129.13	PLAC9	0.0155009	47	8	0.00056	Brain_Hypothalamus	0.970658	Adrenal_Gland	22.7758	2.15015e-15	0.764818	-0.915365	3.45028	1.49069	0.867405	8	0	0	0	0
Global efficiency	ENSG00000245848.2	CEBPA	0.0155068	9	7	0.04	Uterus	0.93424	Brain_Cerebellum	3.01609	9.57382e-18	0.150034	-2.05375	1.25357	-0.182094	1.14776	7	0	0	0	0
Global efficiency	ENSG00000099937.10	SERPIND1	0.0155266	46	3	0.00292685	Pancreas	0.75	Brain_Hippocampus	39.7121	1.00343e-15	2.32637	-2.97532	2.33159	-2.21148	1.11944	3	0	0	0	0
Global efficiency	ENSG00000124678.17	TCP11	0.0155297	39	4	0.0098	Breast_Mammary_Tissue	0.733466	Brain_Putamen_basal_ganglia	26.4098	1.34496e-15	0.924829	-2.19729	2.58281	0.42724	1.16892	4	0	0	0	0
Global efficiency	ENSG00000175573.6	C11orf68	0.0155369	46	3	0.00884508	Skin_Sun_Exposed_Lower_leg	0.45	Brain_Frontal_Cortex_BA9	26.7064	6.32626e-16	0.966425	-2.61798	1.01161	-0.565234	1.56974	3	0	0	0	0
Global efficiency	ENSG00000196449.3	YRDC	0.0156004	16	6	0.11	Brain_Putamen_basal_ganglia	0.863099	Testis	7.0435	3.10599e-32	0.487545	-1.55477	1.59819	0.0353365	1.11757	6	0	0	0	0
Global efficiency	ENSG00000139746.15	RBM26	0.015616	49	2	0.00253509	Brain_Hypothalamus	0.821529	Cells_Cultured_fibroblasts	42.2118	1.04765e-15	5.60532	0.225578	3.01912	1.53722	0.809042	2	0	0	0	0
Global efficiency	ENSG00000099617.3	EFNA2	0.0157058	3	2	0.014	Kidney_Cortex	0.14	Brain_Cerebellum	2.00031	2.32887e-17	0.999692	1.47579	2.45726	1.80295	0.566653	2	0	0	0	0
Global efficiency	ENSG00000166961.14	MS4A15	0.0157114	4	4	0.0211982	Lung	0.130293	Ovary	1.68871	0.324937	0.324937	-2.30444	1.51295	-1.3111	1.8831	4	0	0	0	0
Global efficiency	ENSG00000118292.8	C1orf54	0.015755	42	3	0.00250187	Testis	0.66	Brain_Putamen_basal_ganglia	33.2915	1.45475e-15	2.19176	-3.02312	1.98376	-1.76006	1.38117	3	0	0	0	0
Global efficiency	ENSG00000172733.11	PURG	0.0157589	20	3	0.022	Brain_Cortex	0.140983	Heart_Atrial_Appendage	18.0564	1.17153e-17	0.734651	-2.27343	2.29037	-1.43061	0.889444	3	0	0	0	0
Global efficiency	ENSG00000141551.14	CSNK1D	0.0157675	8	6	0.0081	Skin_Not_Sun_Exposed_Suprapubic	0.51491	Whole_Blood	3.33434	2.09738e-17	0.212525	-1.20036	2.64787	0.641187	1.28693	6	0	0	0	0
Global efficiency	ENSG00000231666.6	LINC01704	0.0157847	3	2	0.0052	Thyroid	0.38	Adipose_Subcutaneous	2.00824	1.80275e-16	0.991756	-2.79438	0.877896	-0.346194	2.12019	2	0	0	0	0
Global efficiency	ENSG00000103264.17	FBXO31	0.0158398	43	5	0.0084981	Brain_Substantia_nigra	0.83	Liver	26.2464	1.38682e-15	0.982559	-2.37054	2.63161	-0.487585	1.88397	5	0	0	0	0
Global efficiency	ENSG00000138685.13	FGF2	0.0158924	43	5	0.0149215	Muscle_Skeletal	0.696207	Liver	25.4331	4.48414e-16	1.04368	-2.43428	2.29026	-0.374488	1.21106	5	0	0	0	0
Global efficiency	ENSG00000109667.11	SLC2A9	0.0159065	47	6	0.00067	Brain_Amygdala	1	Ovary	17.7982	1.50699e-15	0.717698	-0.398855	3.40157	1.05827	1.22823	6	0	0	0	0
Global efficiency	ENSG00000227946.1	AC007383.3	0.0159538	36	5	0.0033	Brain_Hypothalamus	0.97	Esophagus_Gastroesophageal_Junction	25.1564	9.46137e-16	1.017	-2.93832	1.69015	-0.408929	0.86941	5	0	0	0	0
Global efficiency	ENSG00000167552.13	TUBA1A	0.0159904	28	2	0.021	Esophagus_Mucosa	0.076	Adrenal_Gland	26.9425	9.25233e-16	1.00148	-2.30798	1.77438	-1.67186	0.683266	2	0	0	0	0
Global efficiency	ENSG00000221883.2	ARIH2OS	0.016	28	1	0.016	Adipose_Subcutaneous	0.016	Artery_Coronary	28	5.192e-16	28	-2.40892	-2.40892	-2.40892	3.08148e-16	1	0	0	0	0
Global efficiency	ENSG00000166947.11	EPB42	0.016	1	1	0.016	Nerve_Tibial	0.016	Nerve_Tibial	1	1	1	2.40892	2.40892	2.40892	NA	1	0	0	0	0
Global efficiency	ENSG00000176571.11	CNBD1	0.016	1	1	0.016	Spleen	0.016	Spleen	1	1	1	-2.40892	-2.40892	-2.40892	NA	1	0	0	0	0
Global efficiency	ENSG00000229066.1	AC096649.3	0.016	1	1	0.016	Testis	0.016	Testis	1	1	1	2.40892	2.40892	2.40892	NA	1	0	0	0	0
Global efficiency	ENSG00000242802.6	AP5Z1	0.0160001	49	3	0.0048	Adipose_Subcutaneous	0.99	Brain_Amygdala	41.4104	2.0047e-15	1.77761	-0.627562	2.82016	1.31853	0.791137	3	0	0	0	0
Global efficiency	ENSG00000189280.3	GJB5	0.016012	32	6	0.0027	Heart_Atrial_Appendage	0.78	Thyroid	18.0167	3.38893e-16	0.645356	-1.3352	2.99998	0.951224	1.56087	6	0	0	0	0
Global efficiency	ENSG00000232311.1	RP1-249I4.2	0.0160274	28	1	0.016	Artery_Tibial	0.26	Artery_Aorta	26.9197	2.64653e-15	26.9197	-2.40892	-1.12639	-2.34992	0.240672	1	0	0	0	0
Global efficiency	ENSG00000174652.17	ZNF266	0.0160412	49	2	0.00349259	Brain_Substantia_nigra	0.48	Adipose_Subcutaneous	45.4607	1.51663e-15	2.07701	-2.92069	0.706303	-2.63911	0.527624	2	0	0	0	0
Global efficiency	ENSG00000153253.16	SCN3A	0.0161456	40	4	0.0106115	Thyroid	0.44	Adipose_Subcutaneous	32.9078	5.50773e-16	1.35109	-2.55524	2.51214	-1.34117	1.99887	4	0	0	0	0
Global efficiency	ENSG00000167749.11	KLK4	0.0162074	18	5	0.000440475	Testis	0.77	Cells_EBV-transformed_lymphocytes	12.6863	2.62222e-17	0.524257	-3.51456	-0.292375	-0.894144	0.877187	5	0	0	0	0
Global efficiency	ENSG00000213246.6	SUPT4H1	0.0162172	43	2	0.00218972	Vagina	0.86	Brain_Cerebellar_Hemisphere	40.1275	1.08663e-15	1.36269	-3.06322	0.176374	-2.73652	0.478116	2	0	0	0	0
Global efficiency	ENSG00000206560.11	ANKRD28	0.0162381	47	4	0.0039551	Skin_Not_Sun_Exposed_Suprapubic	0.702531	Stomach	26.0768	5.10973e-16	1.55172	-2.88172	2.10601	-0.366862	1.37695	4	0	0	0	0
Global efficiency	ENSG00000177479.19	ARIH2	0.016256	37	1	0.016	Cells_Cultured_fibroblasts	0.03	Adipose_Subcutaneous	36.9815	1.56693e-15	36.9815	2.17009	2.40892	2.40246	0.0392626	1	0	0	0	0
Global efficiency	ENSG00000168828.5	OR13J1	0.0162646	23	2	0.026	Nerve_Tibial	0.261292	Brain_Anterior_cingulate_cortex_BA24	14.9156	1.03705e-17	7.97676	-2.22621	1.5141	0.0287022	1.75062	2	0	0	0	0
Global efficiency	ENSG00000137822.12	TUBGCP4	0.0162981	48	3	0.00105079	Pancreas	0.919815	Colon_Sigmoid	32.0048	7.44635e-16	2.22135	-3.27656	2.92905	-1.62432	1.85405	3	0	0	0	0
Global efficiency	ENSG00000221946.7	FXYD7	0.016301	19	8	0.0014	Brain_Cortex	0.93	Muscle_Skeletal	10.503	1.8154e-19	0.641888	-1.3722	3.19465	0.156474	1.05377	8	0	0	0	0
Global efficiency	ENSG00000049540.16	ELN	0.0163285	26	6	0.0012	Liver	0.62	Adipose_Visceral_Omentum	12.2395	4.94123e-16	0.565505	-3.23888	1.64485	0.394647	0.964684	6	0	0	0	0
Global efficiency	ENSG00000267489.3	LINC01837	0.0164059	2	2	0.013	Spleen	0.15	Testis	1.00297	0.997034	0.997034	-2.48377	-1.43953	-1.96165	0.738388	2	0	0	0	0
Global efficiency	ENSG00000235158.1	AC087430.1	0.0164837	1	1	0.0164837	Testis	0.0164837	Testis	1	1	1	2.39802	2.39802	2.39802	NA	1	0	0	0	0
Global efficiency	ENSG00000123610.4	TNFAIP6	0.0165986	48	7	0.00293722	Brain_Hippocampus	0.867875	Brain_Cerebellar_Hemisphere	23.9773	1.03287e-15	0.990562	-2.97423	2.523	-1.07396	1.38443	7	0	0	0	0
Global efficiency	ENSG00000198917.12	SPOUT1	0.0166261	49	3	0.00135325	Skin_Sun_Exposed_Lower_leg	0.64	Brain_Frontal_Cortex_BA9	41.6286	1.15147e-15	2.63094	-3.20444	2.91124	-2.25089	1.6439	3	0	0	0	0
Global efficiency	ENSG00000174282.11	ZBTB4	0.0167444	49	3	0.00596914	Esophagus_Gastroesophageal_Junction	0.852657	Artery_Aorta	30.3392	7.77846e-16	4.48272	-2.6345	2.74947	-0.59894	1.54303	3	0	0	0	0
Global efficiency	ENSG00000119638.12	NEK9	0.0167519	48	3	0.00891057	Artery_Tibial	0.957687	Thyroid	25.3602	1.13285e-15	0.991838	-2.61547	2.60479	0.401049	1.87352	3	0	0	0	0
Global efficiency	ENSG00000167085.11	PHB	0.0167526	24	3	0.0045	Brain_Amygdala	0.84	Adipose_Visceral_Omentum	21.6473	2.21089e-17	0.940145	-2.8408	1.12639	0.0759402	0.687888	3	0	0	0	0
Global efficiency	ENSG00000262006.1	RP11-700H6.4	0.0167535	40	3	0.00098902	Adipose_Subcutaneous	0.431852	Stomach	26.4432	1.54319e-15	3.13753	-2.27308	3.29363	1.09965	1.89247	3	0	0	0	0
Global efficiency	ENSG00000197928.10	ZNF677	0.0168226	43	6	0.01	Vagina	0.988783	Colon_Transverse	19.9144	4.36315e-16	0.952341	-2.57583	2.48377	-0.18019	1.51853	6	0	0	0	0
Global efficiency	ENSG00000169045.17	HNRNPH1	0.0168291	34	2	0.00595762	Nerve_Tibial	0.51	Cells_Cultured_fibroblasts	30.3923	1.48861e-15	1.24865	-2.75011	0.658838	-2.27018	0.593111	2	0	0	0	0
Global efficiency	ENSG00000112473.17	SLC39A7	0.0168562	5	3	0.0061	Brain_Cerebellum	0.950353	Brain_Cerebellar_Hemisphere	3.2432	2.2065e-16	0.573682	-2.74236	0.266311	-0.462446	1.2798	3	0	0	0	0
Global efficiency	ENSG00000272024.1	RP11-546K22.3	0.0168925	38	3	0.002	Breast_Mammary_Tissue	0.864082	Lung	30.9402	1.14766e-15	1.36783	-2.10383	3.09023	-0.445841	0.861457	3	0	0	0	0
Global efficiency	ENSG00000213145.9	CRIP1	0.0169088	47	5	0.0011	Uterus	0.627189	Artery_Aorta	28.8619	5.93089e-16	0.970087	-3.26362	1.84939	-0.0298199	1.51722	5	0	0	0	0
Global efficiency	ENSG00000254084.1	KB-1930G5.4	0.0169952	3	2	0.0061	Prostate	0.36	Skin_Sun_Exposed_Lower_leg	2.02644	1.29996e-16	0.973561	-2.74236	-0.915365	-1.71957	0.932903	2	0	0	0	0
Global efficiency	ENSG00000131808.10	FSHB	0.017	2	1	0.017	Brain_Amygdala	0.017	Brain_Anterior_cingulate_cortex_BA24	2	3.3547e-17	2	2.38671	2.38671	2.38671	4.44089e-16	1	0	0	0	0
Global efficiency	ENSG00000255146.1	RP11-659P15.1	0.017	3	1	0.017	Brain_Cortex	0.017	Brain_Frontal_Cortex_BA9	3	2.11126e-48	3	-2.38671	-2.38671	-2.38671	4.44089e-16	1	0	0	0	0
Global efficiency	ENSG00000172969.7	FRG2C	0.017	3	1	0.017	Cells_Cultured_fibroblasts	0.017	Testis	3	2.11126e-48	3	-2.38671	2.38671	-0.795569	2.75593	1	0	0	0	0
Global efficiency	ENSG00000197272.2	IL27	0.0170484	32	3	0.0018	Kidney_Cortex	0.95935	Lung	21.159	7.88233e-16	0.825829	-3.12139	3.12139	-0.651079	1.68969	3	0	0	0	0
Global efficiency	ENSG00000121753.12	ADGRB2	0.0171446	23	5	0.003	Prostate	0.98	Pancreas	17.035	2.59052e-17	0.67488	-1.25357	2.96774	0.1396	0.786446	5	0	0	0	0
Global efficiency	ENSG00000146090.15	RASGEF1C	0.0171641	30	11	0.00154049	Thyroid	0.941504	Heart_Atrial_Appendage	8.12564	6.5517e-16	0.303745	-1.41001	3.16695	0.646086	1.244	11	0	0	0	0
Global efficiency	ENSG00000204539.3	CDSN	0.0173024	2	2	0.0687942	Skin_Not_Sun_Exposed_Suprapubic	0.710499	Skin_Sun_Exposed_Lower_leg	1.84602	0.153984	0.153984	-1.81977	-0.371187	-1.09548	1.0243	2	0	0	0	0
Global efficiency	ENSG00000087338.4	GMCL1	0.0173686	46	2	0.00369106	Brain_Spinal_cord_cervical_c-1	0.994869	Breast_Mammary_Tissue	28.7854	8.98723e-16	17.1734	-2.46066	2.90342	1.40226	1.5865	2	0	0	0	0
Global efficiency	ENSG00000105619.13	TFPT	0.017369	35	5	0.000662681	Whole_Blood	0.99	Brain_Hippocampus	17.7746	7.16192e-16	0.994103	-1.53306	3.40457	-0.216117	1.06707	5	0	0	0	0
Global efficiency	ENSG00000178202.12	KDELC2	0.0173827	48	2	0.0033584	Liver	0.990517	Adrenal_Gland	45.8814	1.79317e-15	2.03765	-2.93287	0.0599997	-0.141432	0.577984	2	0	0	0	0
Global efficiency	ENSG00000106144.19	CASP2	0.0173897	49	3	0.00187647	Spleen	0.575351	Brain_Caudate_basal_ganglia	32.5865	7.80968e-16	1.9048	-3.10912	2.36472	-0.803734	1.15342	3	0	0	0	0
Global efficiency	ENSG00000245532.7	NEAT1	0.0174073	49	1	0.0102575	Pituitary	0.0273456	Esophagus_Muscularis	48.2145	9.6444e-16	48.2145	2.20655	2.56702	2.35937	0.109863	1	0	0	0	0
Global efficiency	ENSG00000132518.6	GUCY2D	0.0174086	22	6	0.005	Colon_Transverse	0.84	Minor_Salivary_Gland	13.9992	7.59755e-17	0.665247	-1.83167	2.80703	-0.547282	1.18076	6	0	0	0	0
Global efficiency	ENSG00000086730.16	LAT2	0.0174284	9	6	0.00433403	Brain_Amygdala	0.7	Whole_Blood	3.93472	3.70501e-17	0.132067	-2.85277	-0.38532	-1.04927	0.801266	6	0	0	0	0
Global efficiency	ENSG00000144893.12	MED12L	0.0174526	25	7	0.00111786	Whole_Blood	0.79	Muscle_Skeletal	16.9052	4.17628e-17	0.806372	-3.25905	2.03352	-0.351584	0.981336	7	0	0	0	0
Global efficiency	ENSG00000129455.15	KLK8	0.0174706	22	6	0.0248982	Brain_Cerebellar_Hemisphere	0.920113	Skin_Not_Sun_Exposed_Suprapubic	10.2746	2.02682e-17	0.835273	-2.12007	2.24298	-0.655009	1.4596	6	0	0	0	0
Global efficiency	ENSG00000111859.16	NEDD9	0.0175553	37	5	0.0098	Cells_Cultured_fibroblasts	0.98	Thyroid	20.9794	5.56622e-16	0.831554	-1.28729	2.58281	1.0582	1.07145	5	0	0	0	0
Global efficiency	ENSG00000239474.6	KLHL41	0.0175718	45	4	0.0021	Cells_Cultured_fibroblasts	0.98	Adipose_Subcutaneous	32.7255	7.635e-16	1.13245	-3.07571	0.979035	0.0838298	0.62335	4	0	0	0	0
Global efficiency	ENSG00000176046.8	NUPR1	0.0175809	46	5	0.00354473	Nerve_Tibial	0.92334	Cells_EBV-transformed_lymphocytes	31.662	7.1208e-16	1.17026	-2.8943	2.91607	0.387072	2.34789	5	0	0	0	0
Global efficiency	ENSG00000174963.17	ZIC4	0.0176052	19	5	0.0076	Brain_Anterior_cingulate_cortex_BA24	0.592116	Artery_Coronary	10.1783	2.81951e-18	0.565837	-2.66934	1.77397	-1.2473	1.61665	5	0	0	0	0
Global efficiency	ENSG00000115233.11	PSMD14	0.0176568	47	3	0.00196945	Brain_Frontal_Cortex_BA9	0.874905	Brain_Cerebellum	33.5593	7.39978e-16	2.26933	-2.07485	3.0948	0.188749	1.54833	3	0	0	0	0
Global efficiency	ENSG00000073711.10	PPP2R3A	0.0176702	31	3	0.0049	Brain_Frontal_Cortex_BA9	0.592459	Nerve_Tibial	24.9265	6.24014e-16	0.910199	-2.81354	1.62978	-0.97644	1.44029	3	0	0	0	0
Global efficiency	ENSG00000126746.17	ZNF384	0.0176719	47	2	0.0068	Brain_Caudate_basal_ganglia	0.78	Brain_Putamen_basal_ganglia	37.5581	1.51634e-15	8.5254	-2.70648	0.279319	-1.45187	0.749064	2	0	0	0	0
Global efficiency	ENSG00000183060.15	LYSMD4	0.0176776	48	2	0.0978737	Thyroid	0.927897	Ovary	44.3301	4.37947e-15	1.62816	-1.65525	0.555107	-0.875913	0.541572	2	0	0	0	0
Global efficiency	ENSG00000104863.11	LIN7B	0.0177675	45	3	0.000733229	Esophagus_Gastroesophageal_Junction	0.704481	Esophagus_Mucosa	25.4585	8.21572e-16	2.83045	-3.37684	1.82501	-2.0098	1.1985	3	0	0	0	0
Global efficiency	ENSG00000121270.15	ABCC11	0.0178281	15	2	0.032	Brain_Cortex	0.956107	Brain_Caudate_basal_ganglia	9.39764	4.36801e-18	5.55125	-2.13208	2.14441	0.0397968	2.10359	2	0	0	0	0
Global efficiency	ENSG00000259590.1	RP11-20G13.3	0.0178788	2	2	0.0105248	Lung	0.17	Adipose_Visceral_Omentum	1.05774	0.942265	0.942265	-2.55809	-1.3722	-1.96515	0.83855	2	0	0	0	0
Global efficiency	ENSG00000196814.14	MVB12B	0.0179283	35	6	0.0011	Artery_Tibial	0.963319	Esophagus_Muscularis	16.8532	1.48571e-15	1.2251	-0.536588	3.26362	0.9936	0.894468	6	0	0	0	0
Global efficiency	ENSG00000138279.15	ANXA7	0.018	46	1	0.018	Brain_Cerebellar_Hemisphere	0.018	Adipose_Subcutaneous	46	1.83421e-15	46	-2.36562	2.36562	-0.205706	2.3827	1	0	0	0	0
Global efficiency	ENSG00000212659.1	KRTAP9-6	0.018	1	1	0.018	Skin_Not_Sun_Exposed_Suprapubic	0.018	Skin_Not_Sun_Exposed_Suprapubic	1	1	1	2.36562	2.36562	2.36562	NA	1	0	0	0	0
Global efficiency	ENSG00000228386.2	RP5-1125A11.4	0.018	1	1	0.018	Testis	0.018	Testis	1	1	1	2.36562	2.36562	2.36562	NA	1	0	0	0	0
Global efficiency	ENSG00000155463.12	OXA1L	0.0180035	49	4	0.012	Small_Intestine_Terminal_Ileum	0.925382	Nerve_Tibial	32.5778	2.04844e-15	1.19297	-2.51214	0.806421	-0.380569	1.08927	4	0	0	0	0
Global efficiency	ENSG00000161921.14	CXCL16	0.0180493	41	3	0.00221277	Kidney_Cortex	0.39	Adipose_Visceral_Omentum	33.8057	1.97859e-15	1.6013	-3.06008	-0.859617	-2.57336	0.665207	3	0	0	0	0
Global efficiency	ENSG00000254550.1	OMP	0.018156	3	2	0.018	Colon_Transverse	0.27	Esophagus_Mucosa	2.77794	2.18089e-16	0.22206	-2.36562	-1.10306	-1.94477	0.728937	2	0	0	0	0
Global efficiency	ENSG00000188293.5	IGFL1	0.0181705	3	3	0.042	Esophagus_Mucosa	0.32	Skin_Not_Sun_Exposed_Suprapubic	1.66838	0.443513	0.443513	-2.03352	1.03643	-0.000876327	1.76045	3	0	0	0	0
Global efficiency	ENSG00000087095.12	NLK	0.0181849	24	3	0.0044	Thyroid	0.79	Nerve_Tibial	21.0615	1.22024e-17	1.20092	-2.15707	2.84796	-0.257255	0.815887	3	0	0	0	0
Global efficiency	ENSG00000271427.1	RP11-188D8.1	0.0181961	39	2	0.00344742	Cells_Cultured_fibroblasts	0.37	Artery_Aorta	33.2457	8.54162e-16	2.40679	0.896473	2.92474	2.5719	0.531299	2	0	0	0	0
Global efficiency	ENSG00000184110.14	EIF3C	0.0181972	24	4	0.0055	Brain_Hypothalamus	0.72	Brain_Putamen_basal_ganglia	15.5749	5.5426e-19	0.738833	-2.77619	-0.358459	-1.44089	0.829376	4	0	0	0	0
Global efficiency	ENSG00000233128.1	LINC01794	0.0182192	3	2	0.0039	Testis	0.59	Skin_Sun_Exposed_Lower_leg	1.90693	0.0183735	1.0747	-2.88614	0.538836	-1.59587	1.8621	2	0	0	0	0
Global efficiency	ENSG00000186625.13	KATNA1	0.0182259	9	3	0.039	Brain_Cerebellum	0.077	Muscle_Skeletal	5.57315	2.30413e-18	0.978151	-1.88819	2.06419	1.56103	1.2977	3	0	0	0	0
Global efficiency	ENSG00000166333.13	ILK	0.0182427	42	4	0.00697844	Testis	0.99741	Lung	30.3533	1.16893e-15	2.25534	-2.69787	2.19729	-0.11396	1.15762	4	0	0	0	0
Global efficiency	ENSG00000249926.2	RP11-495K9.6	0.0182531	21	4	0.00730093	Thyroid	0.856375	Brain_Spinal_cord_cervical_c-1	15.6897	1.32641e-17	0.969626	-2.6828	1.43887	0.343392	0.940601	4	0	0	0	0
Global efficiency	ENSG00000188603.18	CLN3	0.0184244	43	4	0.00131569	Brain_Nucleus_accumbens_basal_ganglia	0.96512	Skin_Not_Sun_Exposed_Suprapubic	22.3804	1.69452e-16	1.81417	-3.19465	3.21253	-0.145717	2.30217	4	0	0	0	0
Global efficiency	ENSG00000072840.12	EVC	0.0185003	41	11	0.000862105	Adipose_Subcutaneous	0.79	Breast_Mammary_Tissue	14.2664	1.0691e-15	0.659018	-3.33204	-0.266311	-1.7372	0.590627	11	0	0	0	0
Global efficiency	ENSG00000166233.14	ARIH1	0.0185023	15	4	0.024	Ovary	0.92	Prostate	6.28043	2.94361e-33	0.982726	-1.88079	2.25713	0.125639	1.82612	4	0	0	0	0
Global efficiency	ENSG00000143315.6	PIGM	0.0185344	43	5	0.00098	Brain_Caudate_basal_ganglia	0.910508	Small_Intestine_Terminal_Ileum	21.3738	7.654e-16	1.45648	-3.29621	0.706303	-1.45177	1.4617	5	0	0	0	0
Global efficiency	ENSG00000101460.12	MAP1LC3A	0.0186497	47	2	0.0012	Brain_Amygdala	0.22	Whole_Blood	41.333	1.02765e-15	3.56548	1.22653	3.23888	2.60368	0.34046	2	0	0	0	0
Global efficiency	ENSG00000275302.1	CCL4	0.0187314	34	3	0.0023	Artery_Aorta	0.56	Brain_Amygdala	24.973	6.55785e-16	1.99372	-3.04848	3.04848	1.11106	1.17978	3	0	0	0	0
Global efficiency	ENSG00000168806.7	LCMT2	0.0187398	49	3	0.000940074	Nerve_Tibial	0.913693	Esophagus_Mucosa	41.085	1.38288e-15	1.55427	0.108382	3.30787	2.57284	0.693509	3	0	0	0	0
Global efficiency	ENSG00000152785.6	BMP3	0.0187445	16	6	0.0815428	Lung	0.999247	Colon_Transverse	8.96634	1.62763e-18	0.637673	-1.31058	1.7418	0.638199	0.836151	6	0	0	0	0
Global efficiency	ENSG00000183773.15	AIFM3	0.018759	27	13	0.0028	Pituitary	0.793708	Adrenal_Gland	7.57825	6.81591e-16	0.269951	-2.98888	2.79491	-0.0644933	1.38563	13	0	0	0	0
Global efficiency	ENSG00000138442.9	WDR12	0.0187616	34	2	0.0073555	Brain_Nucleus_accumbens_basal_ganglia	0.28	Cells_Cultured_fibroblasts	19.3682	5.69121e-16	13.575	-1.12639	2.68031	1.54814	0.932292	2	0	0	0	0
Global efficiency	ENSG00000183386.9	FHL3	0.0187639	40	2	0.00458035	Brain_Caudate_basal_ganglia	0.21	Minor_Salivary_Gland	34.7448	1.01929e-15	2.27474	-1.25357	2.83515	2.19626	0.62168	2	0	0	0	0
Global efficiency	ENSG00000096717.11	SIRT1	0.0187725	48	3	0.00108186	Pituitary	0.827819	Skin_Sun_Exposed_Lower_leg	34.7824	1.27413e-15	2.78897	-3.26833	0.2175	-2.53901	0.789271	3	0	0	0	0
Global efficiency	ENSG00000058453.16	CROCC	0.0188083	44	2	0.008	Minor_Salivary_Gland	0.526133	Cells_Cultured_fibroblasts	37.4944	1.11802e-15	2.03404	-2.65207	1.63895	-1.49807	0.694775	2	0	0	0	0
Global efficiency	ENSG00000112164.5	GLP1R	0.0188101	24	6	0.00023	Brain_Cerebellar_Hemisphere	0.964397	Pancreas	13.6393	1.86902e-17	0.701536	-3.68356	3.68356	-1.33397	1.92059	6	0	0	0	0
Global efficiency	ENSG00000078674.17	PCM1	0.0188418	49	6	0.0182667	Testis	0.912944	Cells_Cultured_fibroblasts	27.2949	2.55772e-15	1.06695	-2.36017	1.61376	-0.507021	1.14172	6	0	0	0	0
Global efficiency	ENSG00000126243.8	LRFN3	0.0188818	45	3	0.00203845	Brain_Spinal_cord_cervical_c-1	0.97	Heart_Left_Ventricle	34.809	2.99449e-16	2.07975	-0.755415	3.08457	2.45216	1.03497	3	0	0	0	0
Global efficiency	ENSG00000164885.12	CDK5	0.0188848	24	4	0.000910182	Brain_Hypothalamus	0.91	Brain_Substantia_nigra	19.1502	5.07185e-19	0.923456	-1.31058	3.31691	-0.219381	1.2077	4	0	0	0	0
Global efficiency	ENSG00000187010.19	RHD	0.0189359	49	1	0.0104097	Esophagus_Muscularis	0.0641021	Brain_Caudate_basal_ganglia	48.785	1.04616e-15	48.785	-2.56191	-1.85147	-2.34145	0.121516	1	0	0	0	0
Global efficiency	ENSG00000227021.1	AC007557.3	0.0189433	1	1	0.0189433	Testis	0.0189433	Testis	1	1	1	2.34664	2.34664	2.34664	NA	1	0	0	0	0
Global efficiency	ENSG00000186329.9	TMEM212	0.0190149	1	1	0.0190149	Testis	0.0190149	Testis	1	1	1	-2.34524	-2.34524	-2.34524	NA	1	0	0	0	0
Global efficiency	ENSG00000161013.16	MGAT4B	0.0190411	30	5	0.011235	Muscle_Skeletal	0.936087	Adipose_Visceral_Omentum	18.3776	7.45921e-16	1.76363	-2.18349	2.5353	-0.72285	1.16816	5	0	0	0	0
Global efficiency	ENSG00000196376.10	SLC35F1	0.0190871	31	7	0.00105752	Brain_Cerebellar_Hemisphere	0.894627	Colon_Transverse	16.6712	6.2021e-16	0.657315	-2.70163	3.27476	-0.0438203	1.59688	7	0	0	0	0
Global efficiency	ENSG00000140365.15	COMMD4	0.0191176	49	1	0.00101078	Testis	0.0516507	Cells_Cultured_fibroblasts	47.1172	3.19158e-15	47.1172	-3.28751	2.29037	-2.20711	0.678077	1	0	0	0	0
Global efficiency	ENSG00000158882.14	TOMM40L	0.0191346	37	4	0.00042266	Kidney_Cortex	0.800813	Whole_Blood	29.0467	1.37076e-15	0.9861	-3.52552	2.77619	-1.57724	1.99187	4	0	0	0	0
Global efficiency	ENSG00000134294.13	SLC38A2	0.019208	30	3	0.00384903	Ovary	0.92	Adrenal_Gland	27.8629	1.15295e-15	0.957222	-0.448729	2.89028	2.29735	0.725134	3	0	0	0	0
Global efficiency	ENSG00000143028.8	SYPL2	0.0192188	49	3	0.0013906	Heart_Left_Ventricle	0.702613	Thyroid	36.2021	1.46183e-15	1.31698	-2.60082	3.1966	2.15771	1.48912	3	0	0	0	0
Global efficiency	ENSG00000174456.13	C12orf76	0.0192439	48	4	0.00109743	Breast_Mammary_Tissue	0.949336	Skin_Not_Sun_Exposed_Suprapubic	31.9883	5.77189e-16	1.90046	-2.92465	3.26428	0.731694	1.53216	4	0	0	0	0
Global efficiency	ENSG00000102984.14	ZNF821	0.0192685	48	4	0.00353334	Small_Intestine_Terminal_Ileum	0.850655	Brain_Amygdala	21.1222	4.13113e-16	1.57243	-2.90495	2.91707	0.222578	1.84727	4	0	0	0	0
Global efficiency	ENSG00000126603.8	GLIS2	0.0192703	21	7	0.015	Brain_Hippocampus	0.38	Adipose_Subcutaneous	9.31448	8.29833e-18	0.65762	-2.43238	2.18349	0.607411	1.09071	7	0	0	0	0
Global efficiency	ENSG00000174206.12	C12orf66	0.0193437	5	3	0.13	Thyroid	0.62	Stomach	2.54528	2.69101e-17	0.444942	-0.974114	1.5141	-0.285165	1.03386	3	0	0	0	0
Global efficiency	ENSG00000101197.12	BIRC7	0.0193504	41	5	0.000465869	Adipose_Visceral_Omentum	0.97	Pituitary	21.1754	9.29037e-16	2.3522	-3.49965	0.751096	-2.10417	1.00914	5	0	0	0	0
Global efficiency	ENSG00000215041.9	NEURL4	0.0193684	30	6	0.0085	Kidney_Cortex	0.82	Brain_Cerebellum	18.3771	1.74801e-15	0.960406	-2.63154	2.51214	0.556446	1.24644	6	0	0	0	0
Global efficiency	ENSG00000165061.14	ZMAT4	0.0193713	34	9	0.0082	Colon_Sigmoid	0.754562	Thyroid	15.3234	6.02008e-16	0.685679	-2.64372	1.84868	0.127586	1.26321	9	0	0	0	0
Global efficiency	ENSG00000187961.13	KLHL17	0.0194505	46	3	0.00293554	Heart_Left_Ventricle	0.704736	Muscle_Skeletal	37.8614	1.45905e-15	1.47989	-2.97441	-0.378936	-2.0946	0.533834	3	0	0	0	0
Global efficiency	ENSG00000204580.13	DDR1	0.019474	46	8	0.000464152	Colon_Transverse	0.7	Muscle_Skeletal	21.5358	8.07817e-16	0.787455	-3.50063	1.59819	-1.86182	1.3623	8	0	0	0	0
Global efficiency	ENSG00000213672.7	NCKIPSD	0.0194943	49	1	0.00895563	Nerve_Tibial	0.0290728	Cells_EBV-transformed_lymphocytes	47.8116	1.29158e-15	47.8116	2.1825	2.61374	2.30882	0.0914	1	0	0	0	0
Global efficiency	ENSG00000111846.16	GCNT2	0.0195164	32	9	0.000566849	Thyroid	0.814191	Heart_Left_Ventricle	12.7258	1.1486e-15	0.598869	-2.8943	3.447	-0.200142	1.7471	9	0	0	0	0
Global efficiency	ENSG00000113262.14	GRM6	0.0195432	40	4	0.011	Brain_Frontal_Cortex_BA9	0.91	Adipose_Subcutaneous	27.2247	6.17435e-16	2.733	-2.08576	2.5427	-0.448259	1.08301	4	0	0	0	0
Global efficiency	ENSG00000161640.15	SIGLEC11	0.0196212	31	4	0.0077	Esophagus_Gastroesophageal_Junction	0.922079	Small_Intestine_Terminal_Ileum	24.4667	5.23079e-16	0.864477	-0.896473	2.66495	0.422849	0.666375	4	0	0	0	0
Global efficiency	ENSG00000169242.11	EFNA1	0.019661	48	5	0.0042	Artery_Coronary	0.979939	Adipose_Subcutaneous	28.4361	3.90341e-16	1.19258	-2.53787	2.86274	-0.753188	1.47401	5	0	0	0	0
Global efficiency	ENSG00000196470.11	SIAH1	0.0196663	4	3	0.0088	Esophagus_Mucosa	0.683847	Brain_Cerebellar_Hemisphere	2.14776	0.0554823	0.770461	-2.61973	1.20036	0.0114931	1.78781	3	0	0	0	0
Global efficiency	ENSG00000118898.15	PPL	0.0196989	33	5	0.019	Esophagus_Muscularis	0.922317	Testis	23.2305	3.78814e-16	0.814804	-2.10836	2.34553	-0.348268	1.05261	5	0	0	0	0
Global efficiency	ENSG00000283787.1	PRR33	0.0197289	42	3	0.0031	Esophagus_Gastroesophageal_Junction	0.820814	Brain_Hypothalamus	28.528	5.33581e-16	1.87811	-2.95764	1.59819	-0.0752818	1.8679	3	0	0	0	0
Global efficiency	ENSG00000128159.11	TUBGCP6	0.0197313	46	5	0.000491787	Artery_Coronary	0.9227	Minor_Salivary_Gland	30.422	2.93749e-15	1.63635	-3.48519	1.22176	-2.28027	0.86984	5	0	0	0	0
Global efficiency	ENSG00000156574.9	NODAL	0.0197375	44	6	0.0140032	Skin_Sun_Exposed_Lower_leg	0.577697	Brain_Spinal_cord_cervical_c-1	22.1927	1.32911e-15	1.39293	-2.18349	2.45718	0.593718	1.56582	6	0	0	0	0
Global efficiency	ENSG00000181222.15	POLR2A	0.0198136	47	3	0.00695594	Heart_Atrial_Appendage	0.850521	Skin_Sun_Exposed_Lower_leg	29.9833	7.74776e-16	5.28012	-2.17009	2.69895	-0.0806453	1.58534	3	0	0	0	0
Global efficiency	ENSG00000224715.1	CITF22-49D8.1	0.019859	5	5	0.0094	Testis	0.59	Nerve_Tibial	1.37752	0.654937	0.654937	0.538836	2.59715	1.54186	0.740172	5	0	0	0	0
Global efficiency	ENSG00000143185.3	XCL2	0.0198633	8	4	0.0028	Pituitary	0.38	Artery_Aorta	4.05395	4.66536e-17	0.653896	-2.98888	0.877896	-1.27182	1.80894	4	0	0	0	0
Global efficiency	ENSG00000226741.1	CTA-929C8.6	0.0198969	1	1	0.0198969	Testis	0.0198969	Testis	1	1	1	2.32829	2.32829	2.32829	NA	1	0	0	0	0
Global efficiency	ENSG00000161896.11	IP6K3	0.0199274	49	5	0.0022	Brain_Substantia_nigra	0.989926	Uterus	22.9428	8.55658e-16	0.995809	-1.49382	3.06181	-0.28006	0.870377	5	0	0	0	0
Global efficiency	ENSG00000135999.11	EPC2	0.0199301	7	3	0.0075	Whole_Blood	0.76	Minor_Salivary_Gland	5.13711	2.73195e-18	0.861754	-0.643345	2.67379	0.517516	1.11334	3	0	0	0	0
Global efficiency	ENSG00000164129.11	NPY5R	0.0199398	45	4	0.000875104	Muscle_Skeletal	0.94	Lung	28.3594	8.25049e-16	3.2889	-3.32788	1.85905	-1.65251	1.08503	4	0	0	0	0
Global efficiency	ENSG00000232645.5	LINC01431	0.0199431	17	2	0.021	Brain_Cerebellum	0.83	Pancreas	15.7221	1.04975e-17	0.780545	-2.30798	0.214702	-0.617117	0.657892	2	0	0	0	0
Global efficiency	ENSG00000167676.4	PLIN4	0.0199665	36	6	0.011	Adipose_Subcutaneous	0.77	Colon_Sigmoid	22.6026	8.12508e-16	0.871913	-2.5427	2.05375	-0.141201	1.67522	6	0	0	0	0
Global efficiency	ENSG00000261320.1	RP11-297D21.2	0.02	1	1	0.02	Pancreas	0.02	Pancreas	1	1	1	-2.32635	-2.32635	-2.32635	NA	1	0	0	0	0
Global efficiency	ENSG00000225391.5	NHEG1	0.02	1	1	0.02	Skin_Sun_Exposed_Lower_leg	0.02	Skin_Sun_Exposed_Lower_leg	1	1	1	-2.32635	-2.32635	-2.32635	NA	1	0	0	0	0
Global efficiency	ENSG00000143369.14	ECM1	0.0200505	46	5	0.0057	Spleen	0.901717	Brain_Putamen_basal_ganglia	25.5706	6.15044e-16	1.50882	-2.76456	2.76456	0.0868127	1.51963	5	0	0	0	0
Global efficiency	ENSG00000156103.15	MMP16	0.0200677	44	4	0.0051	Esophagus_Mucosa	0.61	Brain_Caudate_basal_ganglia	31.5565	1.00587e-15	1.20215	-0.738847	2.80065	1.81407	1.24775	4	0	0	0	0
Global efficiency	ENSG00000168288.12	MMADHC	0.0200966	42	2	0.024	Brain_Amygdala	0.63	Cells_Cultured_fibroblasts	38.7242	9.34415e-16	2.15399	-2.25713	1.45061	-2.05747	0.730571	2	0	0	0	0
Global efficiency	ENSG00000115163.14	CENPA	0.0202005	16	4	0.03	Colon_Sigmoid	0.63	Heart_Left_Ventricle	10.8548	7.29702e-20	0.587541	-2.17009	1.54513	-0.291571	1.40807	4	0	0	0	0
Global efficiency	ENSG00000272892.1	RP11-57G10.8	0.0202073	22	2	0.0063	Testis	0.96	Brain_Caudate_basal_ganglia	18.4382	1.43292e-17	3.0629	-2.73174	2.70648	-1.7787	1.66062	2	0	0	0	0
Global efficiency	ENSG00000110203.8	FOLR3	0.0202134	40	5	0.046	Colon_Transverse	0.89317	Kidney_Cortex	17.6921	3.37188e-16	1.14468	-1.99539	1.99539	-0.144806	1.44394	5	0	0	0	0
Global efficiency	ENSG00000267834.1	RP11-167N5.5	0.0202795	35	3	0.00189525	Prostate	0.63	Brain_Nucleus_accumbens_basal_ganglia	29.8841	9.11038e-16	1.26519	-3.07025	3.10617	2.52513	1.28821	3	0	0	0	0
Global efficiency	ENSG00000128268.11	MGAT3	0.0203317	46	4	0.00119057	Muscle_Skeletal	0.59	Liver	38.5083	1.36007e-15	1.50394	-3.24113	2.83336	-1.54246	1.2337	4	0	0	0	0
Global efficiency	ENSG00000150687.11	PRSS23	0.0203444	27	9	0.0338502	Thyroid	0.82	Artery_Aorta	10.3492	1.57761e-16	0.419673	-1.84526	2.12185	0.558326	1.25503	9	0	0	0	0
Global efficiency	ENSG00000178974.9	FBXO34	0.0203623	46	2	0.00421762	Artery_Tibial	0.883469	Prostate	28.8307	5.47473e-16	16.1865	-2.84796	2.86141	-1.23321	1.64621	2	0	0	0	0
Global efficiency	ENSG00000070610.14	GBA2	0.0204362	23	2	0.096	Brain_Cortex	0.818386	Adipose_Visceral_Omentum	21.053	9.64887e-18	1.17343	-0.841621	1.66456	0.423721	0.786168	2	0	0	0	0
Global efficiency	ENSG00000173171.14	MTX1	0.02044	36	2	0.00561696	Ovary	0.13	Brain_Cortex	31.647	1.24958e-15	3.34904	1.5141	2.76934	1.78225	0.446933	2	0	0	0	0
Global efficiency	ENSG00000196209.12	SIRPB2	0.0204958	47	3	0.0586196	Uterus	0.999016	Stomach	40.633	9.50933e-16	1.51732	-0.287414	1.89104	0.49069	0.59939	3	0	0	0	0
Global efficiency	ENSG00000128656.13	CHN1	0.0205034	41	5	0.00257103	Adrenal_Gland	0.767049	Skin_Sun_Exposed_Lower_leg	20.3346	5.68404e-16	0.980378	-3.01485	2.63154	-0.206781	2.0793	5	0	0	0	0
Global efficiency	ENSG00000256166.1	XXbac-BPG248L24.13	0.0205084	2	2	0.00544937	Prostate	0.729182	Testis	1.20328	0.796721	0.796721	-0.346213	2.7792	1.21649	2.21	2	0	0	0	0
Global efficiency	ENSG00000105246.5	EBI3	0.0205765	18	4	0.00356575	Kidney_Cortex	0.61	Brain_Anterior_cingulate_cortex_BA24	10.1336	1.136e-18	0.902287	-1.20036	2.91422	0.241943	1.08066	4	0	0	0	0
Global efficiency	ENSG00000197165.10	SULT1A2	0.0205796	48	3	0.000502253	Heart_Left_Ventricle	0.965528	Lung	38.1923	1.97359e-15	2.70115	-3.47955	1.10306	-2.60521	0.994501	3	0	0	0	0
Global efficiency	ENSG00000169375.15	SIN3A	0.0206381	7	6	0.00096	Spleen	0.53	Minor_Salivary_Gland	2.9664	1.97654e-16	0.470432	-3.30199	2.78821	-1.10243	2.39885	6	0	0	0	0
Global efficiency	ENSG00000104960.15	PTOV1	0.0206503	41	2	0.000361863	Testis	0.67	Small_Intestine_Terminal_Ileum	30.9715	1.19315e-15	8.01788	-3.56644	-0.426148	-2.25391	0.842355	2	0	0	0	0
Global efficiency	ENSG00000174529.7	TMEM81	0.0206937	47	4	0.0075	Kidney_Cortex	0.985126	Minor_Salivary_Gland	34.6827	7.6059e-16	1.91643	-2.67379	2.16604	0.173391	0.764349	4	0	0	0	0
Global efficiency	ENSG00000116641.17	DOCK7	0.0207333	47	5	0.00472159	Minor_Salivary_Gland	0.923602	Breast_Mammary_Tissue	25.3926	9.52153e-16	0.94282	-2.82544	2.12308	-0.606294	1.41617	5	0	0	0	0
Global efficiency	ENSG00000062650.17	WAPL	0.0207603	40	3	0.0015	Skin_Not_Sun_Exposed_Suprapubic	0.84	Minor_Salivary_Gland	26.8356	5.60418e-16	1.57644	-3.17468	0.658838	-1.65349	1.31528	3	0	0	0	0
Global efficiency	ENSG00000110315.6	RNF141	0.0207841	49	7	0.000100132	Artery_Tibial	0.973712	Brain_Caudate_basal_ganglia	25.5767	2.5011e-15	1.08318	-2.14811	3.89027	0.745964	1.34333	7	0	0	0	0
Global efficiency	ENSG00000135297.15	MTO1	0.0207969	48	3	0.00114012	Whole_Blood	0.382417	Brain_Anterior_cingulate_cortex_BA24	37.1486	1.61293e-15	2.05128	0.873452	3.25345	2.02756	0.626365	3	0	0	0	0
Global efficiency	ENSG00000117616.17	RSRP1	0.0208019	3	1	0.02	Cells_Cultured_fibroblasts	0.0226169	Testis	2.99816	5.49434e-17	2.99816	-2.32635	2.27984	-0.79095	2.65939	1	0	0	0	0
Global efficiency	ENSG00000196584.2	XRCC2	0.0208355	48	1	0.016164	Liver	0.18	Stomach	46.8867	1.65932e-15	46.8867	-2.40519	-1.34075	-2.27982	0.149675	1	0	0	0	0
Global efficiency	ENSG00000238156.1	RP11-415D17.4	0.021	1	1	0.021	Testis	0.021	Testis	1	1	1	2.30798	2.30798	2.30798	NA	1	0	0	0	0
Global efficiency	ENSG00000064607.16	SUGP2	0.0210378	48	6	0.000317595	Brain_Cerebellum	0.97228	Brain_Nucleus_accumbens_basal_ganglia	21.6336	8.80923e-16	1.06546	-3.60051	0.400685	-0.769128	0.740162	6	0	0	0	0
Global efficiency	ENSG00000139899.10	CBLN3	0.0210396	48	3	0.000905823	Adipose_Subcutaneous	0.870142	Liver	41.3765	2.51397e-15	1.40998	-3.31825	0.528389	-2.66848	0.777775	3	0	0	0	0
Global efficiency	ENSG00000168228.14	ZCCHC4	0.0211292	23	3	0.0675403	Lung	0.71152	Esophagus_Muscularis	17.3505	1.99336e-17	0.796167	-1.82806	0.553385	-1.32415	0.622158	3	0	0	0	0
Global efficiency	ENSG00000256684.1	RP11-49K4.2	0.0211354	1	1	0.0211354	Testis	0.0211354	Testis	1	1	1	-2.30556	-2.30556	-2.30556	NA	1	0	0	0	0
Global efficiency	ENSG00000267719.1	LINC02078	0.021142	6	3	0.0088239	Brain_Cerebellar_Hemisphere	0.39	Spleen	3.91036	1.35115e-16	0.371632	-0.859617	2.6188	0.98476	1.5622	3	0	0	0	0
Global efficiency	ENSG00000160446.18	ZDHHC12	0.0211583	24	3	0.012	Artery_Tibial	0.441351	Thyroid	16.0512	9.54925e-20	0.950717	-2.51214	0.859617	-1.55659	1.47046	3	0	0	0	0
Global efficiency	ENSG00000133110.14	POSTN	0.0211694	20	8	0.0014	Adipose_Subcutaneous	0.73	Lung	7.58786	8.96462e-18	0.271248	-2.91124	3.19465	0.660095	2.1861	8	0	0	0	0
Global efficiency	ENSG00000169592.14	INO80E	0.0211992	45	2	0.00644354	Brain_Hypothalamus	0.13	Vagina	40.9379	1.48404e-15	3.02995	1.5141	2.72431	2.15788	0.432253	2	0	0	0	0
Global efficiency	ENSG00000162819.11	BROX	0.0212101	47	2	0.0055	Ovary	0.993064	Esophagus_Mucosa	41.5844	1.49208e-15	5.16855	-2.77619	0.694176	0.0136553	0.998203	2	0	0	0	0
Global efficiency	ENSG00000272512.1	RP11-54O7.17	0.0212542	48	2	0.0038002	Cells_EBV-transformed_lymphocytes	0.359566	Heart_Left_Ventricle	43.9025	1.17602e-15	2.71806	-2.89429	-0.916193	-2.49169	0.323288	2	0	0	0	0
Global efficiency	ENSG00000138615.5	CILP	0.0212836	28	5	0.0038	Brain_Cerebellar_Hemisphere	0.961065	Liver	14.7039	2.82753e-16	0.517184	-2.8943	2.8943	-0.795103	1.86416	5	0	0	0	0
Global efficiency	ENSG00000162241.12	SLC25A45	0.0212986	38	6	0.013	Muscle_Skeletal	0.92	Kidney_Cortex	23.706	8.79862e-16	0.848474	-2.19729	2.48377	0.875877	1.01557	6	0	0	0	0
Global efficiency	ENSG00000124102.4	PI3	0.0212989	16	2	0.0058	Brain_Hippocampus	0.73	Heart_Atrial_Appendage	11.7051	4.11393e-31	4.03207	-2.75888	2.75888	0.376089	1.43104	2	0	0	0	0
Global efficiency	ENSG00000255250.1	CTD-2005H7.2	0.0213228	16	4	0.00120189	Artery_Coronary	0.364125	Uterus	11.8137	1.15927e-16	0.767452	0.907533	3.23843	2.37558	0.578819	4	0	0	0	0
Global efficiency	ENSG00000102854.15	MSLN	0.0213712	44	5	0.00162807	Esophagus_Mucosa	0.994058	Breast_Mammary_Tissue	26.1919	5.38567e-16	0.975312	-3.15083	1.22653	-1.18341	1.32853	5	0	0	0	0
Global efficiency	ENSG00000105647.16	PIK3R2	0.021374	34	6	0.00297923	Cells_Cultured_fibroblasts	0.93	Brain_Spinal_cord_cervical_c-1	16.2961	8.38461e-16	0.610916	-2.63962	2.96987	0.200741	1.31395	6	0	0	0	0
Global efficiency	ENSG00000172640.3	OR10AD1	0.0213754	39	7	0.01	Brain_Amygdala	0.859688	Brain_Putamen_basal_ganglia	15.9961	7.09878e-16	0.79718	-2.38671	2.57583	1.12503	1.20665	7	0	0	0	0
Global efficiency	ENSG00000104447.12	TRPS1	0.0214247	31	4	0.0133122	Muscle_Skeletal	0.66	Artery_Coronary	25.0645	6.00915e-16	0.994792	-2.47531	2.10836	-0.795021	1.00501	4	0	0	0	0
Global efficiency	ENSG00000028310.17	BRD9	0.021434	18	3	0.015	Brain_Amygdala	0.494727	Brain_Caudate_basal_ganglia	15.9601	5.06975e-18	0.995442	-2.43238	1.90331	-0.675394	0.75881	3	0	0	0	0
Global efficiency	ENSG00000261193.1	RP11-863P13.5	0.0214858	13	5	0.0013	Brain_Amygdala	0.66	Brain_Frontal_Cortex_BA9	6.94853	9.68874e-18	0.239632	-1.31058	3.21598	-0.67898	1.20591	5	0	0	0	0
Global efficiency	ENSG00000119684.15	MLH3	0.0215292	48	3	0.00304903	Brain_Nucleus_accumbens_basal_ganglia	0.811931	Brain_Spinal_cord_cervical_c-1	33.8846	1.22671e-15	3.28202	-2.73685	2.96275	0.0846771	1.39499	3	0	0	0	0
Global efficiency	ENSG00000157087.17	ATP2B2	0.0215469	43	5	0.00264286	Adipose_Visceral_Omentum	0.642817	Skin_Not_Sun_Exposed_Suprapubic	30.4356	7.04345e-16	1.53826	-1.4958	3.00649	-0.12729	1.46777	5	0	0	0	0
Global efficiency	ENSG00000203791.14	METTL10	0.0215973	49	2	0.0040215	Cells_EBV-transformed_lymphocytes	0.0391648	Brain_Cerebellar_Hemisphere	45.5294	4.50055e-15	1.78592	2.06245	2.87647	2.62461	0.194055	2	0	0	0	0
Global efficiency	ENSG00000233379.1	RP11-318G21.4	0.0215998	4	2	0.0097	Brain_Putamen_basal_ganglia	0.46	Brain_Caudate_basal_ganglia	3.26967	0.00395928	0.643952	0.738847	2.58634	1.62365	0.978158	2	0	0	0	0
Global efficiency	ENSG00000232903.2	LINC01166	0.0217022	42	7	0.0138787	Ovary	0.997765	Prostate	16.8696	2.09555e-16	0.699839	-2.46039	2.44969	0.0179958	1.24122	7	0	0	0	0
Global efficiency	ENSG00000187513.8	GJA4	0.021789	29	4	0.0068	Artery_Aorta	0.63	Adipose_Visceral_Omentum	17.7745	8.87988e-16	1.23728	-2.70648	2.14441	-0.397973	1.06336	4	0	0	0	0
Global efficiency	ENSG00000106665.15	CLIP2	0.0219914	48	4	0.00283477	Artery_Aorta	0.905855	Spleen	30.7136	9.96804e-16	1.04221	-2.48377	2.98511	1.66071	1.15716	4	0	0	0	0
Global efficiency	ENSG00000239572.1	RP11-451B8.1	0.022	2	1	0.022	Brain_Frontal_Cortex_BA9	0.022	Brain_Frontal_Cortex_BA9	2	3.53145e-16	2	2.29037	2.29037	2.29037	0	1	0	0	0	0
Global efficiency	ENSG00000146872.17	TLK2	0.0220403	9	2	0.0056	Pituitary	0.048	Artery_Coronary	8.49436	1.23201e-18	0.505641	-2.77033	2.55624	1.07475	1.97431	2	0	0	0	0
Global efficiency	ENSG00000144476.5	ACKR3	0.0220489	14	6	0.0072	Adipose_Visceral_Omentum	0.724668	Pancreas	5.36289	2.16509e-17	0.497568	-2.68745	2.05375	-0.146864	2.00849	6	0	0	0	0
Global efficiency	ENSG00000146830.9	GIGYF1	0.0220629	49	2	0.0099	Brain_Cerebellar_Hemisphere	0.981099	Skin_Not_Sun_Exposed_Suprapubic	44.7943	2.40579e-15	2.5105	0.0236905	2.5793	0.781331	0.600304	2	0	0	0	0
Global efficiency	ENSG00000137054.15	POLR1E	0.0221069	37	6	0.00937529	Skin_Sun_Exposed_Lower_leg	0.809791	Breast_Mammary_Tissue	14.9158	8.553e-16	0.74867	-2.59806	1.95996	-0.833536	1.07709	6	0	0	0	0
Global efficiency	ENSG00000115840.13	SLC25A12	0.0222152	42	6	0.00912927	Spleen	0.99	Brain_Caudate_basal_ganglia	20.7732	6.59979e-16	0.772834	-2.01409	2.60718	0.447393	1.12961	6	0	0	0	0
Global efficiency	ENSG00000166348.18	USP54	0.0222189	49	1	0.00704336	Artery_Aorta	0.0313041	Skin_Sun_Exposed_Lower_leg	47.1241	1.16715e-15	47.1241	-2.69479	2.69436	-1.05267	2.01166	1	0	0	0	0
Global efficiency	ENSG00000117479.12	SLC19A2	0.0222296	24	6	0.015	Brain_Cortex	0.84	Adipose_Subcutaneous	12.8019	1.01917e-17	0.504709	-1.28155	2.43238	0.684755	1.24883	6	0	0	0	0
Global efficiency	ENSG00000196943.12	NOP9	0.0222431	33	4	0.00134197	Heart_Atrial_Appendage	0.6	Colon_Sigmoid	22.7505	8.87146e-16	1.00216	-3.20685	2.7114	-1.53701	1.56727	4	0	0	0	0
Global efficiency	ENSG00000241878.11	PISD	0.0222645	48	6	0.0018307	Whole_Blood	0.805414	Skin_Sun_Exposed_Lower_leg	27.1583	7.9192e-16	1.08097	-3.11641	2.54383	0.92182	1.11677	6	0	0	0	0
Global efficiency	ENSG00000236320.3	SLFN14	0.0223187	12	5	0.058	Colon_Transverse	0.97	Nerve_Tibial	5.519	1.59989e-17	0.374557	-1.40507	1.8957	0.439073	1.17035	5	0	0	0	0
Global efficiency	ENSG00000118298.10	CA14	0.0223457	45	2	0.025	Adipose_Subcutaneous	0.374373	Brain_Cerebellum	38.7092	7.57604e-16	5.16421	-2.2414	2.2414	1.16073	1.81044	2	0	0	0	0
Global efficiency	ENSG00000271967.1	RP11-134K13.4	0.0223639	48	2	0.00104672	Liver	0.136674	Brain_Anterior_cingulate_cortex_BA24	43.4693	1.22275e-15	1.98687	1.48829	3.27766	2.40672	0.400467	2	0	0	0	0
Global efficiency	ENSG00000205682.2	RP11-798L4.1	0.0223799	4	2	0.046	Adrenal_Gland	0.31	Skin_Not_Sun_Exposed_Suprapubic	2.74978	5.85808e-33	1.25022	-1.99539	1.99539	0.507611	1.73146	2	0	0	0	0
Global efficiency	ENSG00000148483.8	TMEM236	0.0224408	13	5	0.00567035	Cells_Cultured_fibroblasts	0.63	Pituitary	9.63624	5.59648e-17	0.455727	-2.76626	0.690309	-1.16487	0.903407	5	0	0	0	0
Global efficiency	ENSG00000278816.1	RP5-1116H23.4	0.0224469	34	4	0.037	Brain_Hypothalamus	0.98461	Minor_Salivary_Gland	22.8048	5.8526e-16	2.10763	-2.08576	1.9863	-0.292658	0.978877	4	0	0	0	0
Global efficiency	ENSG00000263893.2	CTD-3010D24.3	0.0224923	6	4	0.04	Pancreas	0.77	Small_Intestine_Terminal_Ileum	4.22737	2.2406e-16	0.164189	-2.05375	1.93492	-0.722872	1.57629	4	0	0	0	0
Global efficiency	ENSG00000130540.13	SULT4A1	0.0224992	47	4	0.0135214	Brain_Frontal_Cortex_BA9	0.953121	Kidney_Cortex	25.3108	7.35207e-16	1.99826	-2.34554	2.46973	0.738186	1.43037	4	0	0	0	0
Global efficiency	ENSG00000137098.13	SPAG8	0.0225936	42	5	0.00319106	Adipose_Subcutaneous	0.8	Esophagus_Mucosa	28.1249	7.76102e-16	0.988191	-1.88079	2.94871	0.797226	0.900904	5	0	0	0	0
Global efficiency	ENSG00000109193.10	SULT1E1	0.0226107	15	5	0.01	Adipose_Subcutaneous	0.870229	Skin_Not_Sun_Exposed_Suprapubic	7.71012	5.33187e-18	0.73037	-2.57583	1.34075	-0.137164	1.67374	5	0	0	0	0
Global efficiency	ENSG00000260743.1	RP11-255C15.3	0.0226736	46	4	0.0024	Small_Intestine_Terminal_Ileum	0.696892	Brain_Caudate_basal_ganglia	35.4351	1.16395e-15	1.51937	0.389519	3.03567	1.27623	0.661606	4	0	0	0	0
Global efficiency	ENSG00000091656.15	ZFHX4	0.0227122	42	2	0.0064	Brain_Putamen_basal_ganglia	0.55407	Artery_Tibial	34.1587	7.28314e-16	4.60646	-2.72655	2.72655	2.18101	1.11656	2	0	0	0	0
Global efficiency	ENSG00000198643.6	FAM3D	0.0228029	26	3	0.011	Brain_Hippocampus	0.96	Esophagus_Mucosa	21.2941	2.07702e-15	0.971053	-2.5427	2.14441	0.719524	0.796666	3	0	0	0	0
Global efficiency	ENSG00000177733.6	HNRNPA0	0.0228142	19	5	0.005	Nerve_Tibial	0.380156	Adrenal_Gland	9.31102	9.90534e-19	0.770689	-2.80703	1.03643	-0.91218	1.41179	5	0	0	0	0
Global efficiency	ENSG00000132792.18	CTNNBL1	0.0228237	29	5	0.0597171	Skin_Sun_Exposed_Lower_leg	0.726043	Pituitary	18.031	1.75081e-15	0.761833	-1.88288	1.20036	-0.488196	0.909585	5	0	0	0	0
Global efficiency	ENSG00000114650.18	SCAP	0.0228492	49	5	0.0061	Adrenal_Gland	0.953913	Esophagus_Mucosa	28.4002	8.14304e-16	1.59513	-2.74236	2.74236	-0.0171189	1.35041	5	0	0	0	0
Global efficiency	ENSG00000162148.10	PPP1R32	0.022998	44	4	0.0045	Heart_Atrial_Appendage	0.55	Brain_Amygdala	26.1783	6.16421e-16	1.18886	-2.8408	1.59819	-0.973452	1.80036	4	0	0	0	0
Global efficiency	ENSG00000255289.1	RP11-91I20.1	0.023	1	1	0.023	Testis	0.023	Testis	1	1	1	-2.27343	-2.27343	-2.27343	NA	1	0	0	0	0
Global efficiency	ENSG00000081479.12	LRP2	0.023	4	1	0.023	Liver	0.023	Brain_Amygdala	4	3.92663e-80	4	-2.27343	2.27343	1.13672	2.27343	1	0	0	0	0
Global efficiency	ENSG00000171811.13	CFAP46	0.0230524	39	9	0.00812125	Brain_Putamen_basal_ganglia	0.999274	Heart_Left_Ventricle	17.1513	5.74771e-16	0.732538	-2.64699	1.85182	-0.157031	1.03475	9	0	0	0	0
Global efficiency	ENSG00000266970.1	RP11-806H10.4	0.023056	46	3	0.0142797	Brain_Hippocampus	0.997508	Brain_Frontal_Cortex_BA9	36.0269	1.32546e-15	2.796	-0.628006	2.45015	0.55351	0.774154	3	0	0	0	0
Global efficiency	ENSG00000181754.6	AMIGO1	0.0230896	49	2	0.00870293	Adrenal_Gland	0.656357	Brain_Cortex	45.2367	1.96577e-15	1.69553	0.444949	2.62351	1.89287	0.463251	2	0	0	0	0
Global efficiency	ENSG00000178795.9	GDPD4	0.0231386	27	4	0.0042	Brain_Hypothalamus	0.734365	Adrenal_Gland	12.1062	2.10271e-16	1.09803	0.339325	2.86274	1.37833	0.620819	4	0	0	0	0
Global efficiency	ENSG00000170791.17	CHCHD7	0.0232368	49	2	0.0058188	Whole_Blood	0.76	Adrenal_Gland	43.1827	1.24739e-15	4.85529	-2.75782	2.67567	-0.343803	0.845222	2	0	0	0	0
Global efficiency	ENSG00000197461.13	PDGFA	0.0232711	39	9	0.00656308	Testis	0.91	Heart_Left_Ventricle	20.0867	1.9479e-15	0.746108	-1.88819	2.71824	0.864091	1.09009	9	0	0	0	0
Global efficiency	ENSG00000161179.13	YDJC	0.0232919	47	2	0.0058	Cells_EBV-transformed_lymphocytes	0.728266	Brain_Caudate_basal_ganglia	31.5047	9.42308e-16	13.7448	-2.43567	2.75888	0.686583	1.55146	2	0	0	0	0
Global efficiency	ENSG00000137821.11	LRRC49	0.0233035	9	2	0.019	Brain_Putamen_basal_ganglia	0.04	Brain_Cerebellum	6.37615	1.16755e-17	2.4238	-2.34553	-2.05375	-2.24266	0.13351	2	0	0	0	0
Global efficiency	ENSG00000084734.8	GCKR	0.0233185	11	4	0.01	Heart_Atrial_Appendage	0.54	Spleen	6.16292	1.36257e-17	0.450581	-2.57583	1.65957	-0.682744	1.60626	4	0	0	0	0
Global efficiency	ENSG00000185090.14	MANEAL	0.0233242	19	3	0.0028	Brain_Spinal_cord_cervical_c-1	0.29	Pituitary	9.8638	1.99733e-18	1.37755	-2.98888	2.98888	-1.18178	1.90927	3	0	0	0	0
Global efficiency	ENSG00000078795.16	PKD2L2	0.0233528	38	4	0.0483079	Brain_Cerebellar_Hemisphere	0.717342	Brain_Cerebellum	23.296	5.64509e-16	2.32526	-1.97465	1.88079	-0.161438	1.41445	4	0	0	0	0
Global efficiency	ENSG00000125089.16	SH3TC1	0.0233745	35	5	0.0014	Stomach	0.94	Artery_Aorta	19.307	1.87481e-15	0.999973	-0.439913	3.19465	1.34879	1.1102	5	0	0	0	0
Global efficiency	ENSG00000241316.6	SUCLG2-AS1	0.0234074	48	2	0.00484598	Small_Intestine_Terminal_Ileum	0.12	Liver	44.122	1.33949e-15	3.49123	1.55477	2.8171	2.5412	0.290652	2	0	0	0	0
Global efficiency	ENSG00000265369.3	PCAT18	0.0234807	13	4	0.00101562	Brain_Putamen_basal_ganglia	0.93	Brain_Spinal_cord_cervical_c-1	6.87616	1.583e-17	0.260885	-3.28616	0.67449	-1.63226	1.52944	4	0	0	0	0
Global efficiency	ENSG00000174446.12	SNAPC5	0.0234813	49	4	0.0015	Brain_Amygdala	0.930242	Colon_Sigmoid	30.2691	9.0409e-16	1.26558	-3.17468	-0.0875407	-1.11151	0.858494	4	0	0	0	0
Global efficiency	ENSG00000125971.16	DYNLRB1	0.0235383	29	2	0.004	Artery_Tibial	1	Cells_Cultured_fibroblasts	25.6999	6.59811e-16	2.47274	-2.75329	2.87816	1.9168	1.03106	2	0	0	0	0
Global efficiency	ENSG00000123094.15	RASSF8	0.0235392	44	7	0.00184937	Skin_Not_Sun_Exposed_Suprapubic	0.733149	Artery_Aorta	17.7401	4.18632e-16	0.941163	-3.11341	1.93125	-0.549696	1.09869	7	0	0	0	0
Global efficiency	ENSG00000223432.1	RP11-62L18.3	0.0235457	3	2	0.045	Brain_Substantia_nigra	0.513451	Brain_Spinal_cord_cervical_c-1	2.78395	1.58583e-16	0.216048	0.653474	2.00465	1.55426	0.780104	2	0	0	0	0
Global efficiency	ENSG00000251573.2	LINC02106	0.0235825	9	3	0.0640085	Brain_Nucleus_accumbens_basal_ganglia	0.69	Adipose_Visceral_Omentum	6.77597	3.24556e-18	0.387842	-1.20036	1.85212	0.254547	0.911802	3	0	0	0	0
Global efficiency	ENSG00000163431.12	LMOD1	0.0236116	35	5	0.000840115	Adipose_Subcutaneous	0.36	Esophagus_Gastroesophageal_Junction	21.3037	1.23957e-15	0.944352	-1.97737	3.33923	1.96298	1.61318	5	0	0	0	0
Global efficiency	ENSG00000140264.19	SERF2	0.0236306	32	2	0.013	Small_Intestine_Terminal_Ileum	0.918751	Skin_Not_Sun_Exposed_Suprapubic	21.9069	5.9212e-16	10.0887	-2.48377	2.48377	-0.322712	1.52657	2	0	0	0	0
Global efficiency	ENSG00000114541.14	FRMD4B	0.0236536	17	10	0.0013	Uterus	0.962927	Heart_Left_Ventricle	4.98186	2.17021e-17	0.354452	-3.21598	3.21598	0.269517	1.94338	10	0	0	0	0
Global efficiency	ENSG00000248428.1	CTC-551A13.1	0.0236743	1	1	0.0236743	Testis	0.0236743	Testis	1	1	1	2.26237	2.26237	2.26237	NA	1	0	0	0	0
Global efficiency	ENSG00000277632.1	CCL3	0.0237117	12	3	0.038	Skin_Sun_Exposed_Lower_leg	0.74	Brain_Anterior_cingulate_cortex_BA24	10.3727	2.88903e-17	0.526426	-0.568052	2.07485	0.846695	0.727066	3	0	0	0	0
Global efficiency	ENSG00000157992.12	KRTCAP3	0.0237368	45	2	0.00354084	Brain_Hippocampus	0.1	Brain_Cerebellum	34.753	6.42362e-16	10.0886	-2.91641	2.43238	-2.16338	1.05892	2	0	0	0	0
Global efficiency	ENSG00000187609.15	EXD3	0.0237974	43	6	0.000818154	Nerve_Tibial	0.984869	Heart_Left_Ventricle	20.9958	7.44631e-16	1.47534	-3.34658	0.163658	-1.81392	0.930637	6	0	0	0	0
Global efficiency	ENSG00000179397.17	C1orf101	0.0238377	46	5	0.0179907	Adipose_Visceral_Omentum	0.993576	Minor_Salivary_Gland	27.6729	1.37748e-15	0.98953	-2.11353	2.36581	0.557524	0.751321	5	0	0	0	0
Global efficiency	ENSG00000170606.14	HSPA4	0.0238606	47	4	0.00135046	Liver	0.99	Spleen	31.6343	1.2307e-15	3.04515	-3.20504	2.30798	0.366588	1.62627	4	0	0	0	0
Global efficiency	ENSG00000120322.3	PCDHB8	0.0239498	27	5	0.0163638	Adipose_Visceral_Omentum	0.64	Brain_Hippocampus	16.9243	4.70414e-16	0.713992	-2.4007	1.15035	0.179665	1.14158	5	0	0	0	0
Global efficiency	ENSG00000227713.1	AC116609.1	0.024	1	1	0.024	Testis	0.024	Testis	1	1	1	2.25713	2.25713	2.25713	NA	1	0	0	0	0
Global efficiency	ENSG00000261703.1	LINC02168	0.024	1	1	0.024	Testis	0.024	Testis	1	1	1	-2.25713	-2.25713	-2.25713	NA	1	0	0	0	0
Global efficiency	ENSG00000115216.13	NRBP1	0.0240052	44	2	0.016	Lung	0.11	Adipose_Visceral_Omentum	42.0807	1.38405e-15	1.83666	1.59819	2.40892	2.08879	0.368946	2	0	0	0	0
Global efficiency	ENSG00000204084.12	INPP5B	0.024009	49	3	0.0014	Kidney_Cortex	0.8	Brain_Cerebellum	36.5013	3.59053e-15	3.26371	-0.899078	3.19465	1.72651	0.845236	3	0	0	0	0
Global efficiency	ENSG00000174943.9	KCTD13	0.0241981	41	2	0.00628598	Esophagus_Mucosa	0.88	Uterus	35.2415	5.71922e-16	4.35066	-2.73248	2.7114	-1.72913	1.80463	2	0	0	0	0
Global efficiency	ENSG00000226383.6	LINC01876	0.0241984	32	3	0.0054	Uterus	0.953095	Esophagus_Muscularis	24.4183	1.21217e-15	1.92391	-2.78215	0.0588203	-1.43092	0.944307	3	0	0	0	0
Global efficiency	ENSG00000130529.15	TRPM4	0.024346	48	4	0.00174493	Brain_Cerebellar_Hemisphere	0.985426	Adrenal_Gland	33.3862	3.28337e-15	1.19924	-2.21152	3.13053	-0.185174	0.96512	4	0	0	0	0
Global efficiency	ENSG00000103351.12	CLUAP1	0.0244436	49	1	0.00831088	Small_Intestine_Terminal_Ileum	0.0415423	Thyroid	46.7893	4.6259e-15	46.7893	-2.63917	-2.03808	-2.21354	0.170243	1	0	0	0	0
Global efficiency	ENSG00000270547.5	LINC01235	0.0245043	31	3	0.0026	Brain_Cerebellum	0.491175	Minor_Salivary_Gland	27.5125	1.19666e-15	0.994601	-3.01145	3.01145	-1.08681	0.851723	3	0	0	0	0
Global efficiency	ENSG00000121578.12	B4GALT4	0.0245104	49	6	0.00194442	Thyroid	0.972624	Whole_Blood	28.1257	1.65355e-15	1.12701	-3.09859	1.36505	-1.0015	1.09648	6	0	0	0	0
Global efficiency	ENSG00000197386.10	HTT	0.0245601	42	7	0.00108209	Cells_EBV-transformed_lymphocytes	0.96	Brain_Cerebellar_Hemisphere	13.4878	3.11143e-16	0.490701	-3.26827	3.17468	1.1021	1.65597	7	0	0	0	0
Global efficiency	ENSG00000259222.2	RP11-809H16.5	0.0245652	2	2	0.0067	Brain_Putamen_basal_ganglia	0.9	Pituitary	1.1367	0.8633	0.8633	-0.125661	2.7114	1.29287	2.0061	2	0	0	0	0
Global efficiency	ENSG00000203722.7	RAET1G	0.0245956	41	2	0.0043	Muscle_Skeletal	0.6	Skin_Sun_Exposed_Lower_leg	34.5808	7.7567e-16	4.95772	-2.85527	2.85527	1.42416	1.32869	2	0	0	0	0
Global efficiency	ENSG00000174579.3	MSL2	0.0246411	47	5	0.000605945	Skin_Not_Sun_Exposed_Suprapubic	0.968669	Colon_Transverse	24.0388	4.41176e-16	1.50119	-3.42894	2.19729	-0.716164	1.75489	5	0	0	0	0
Global efficiency	ENSG00000185864.16	NPIPB4	0.0246727	23	5	0.0013393	Artery_Tibial	0.88	Heart_Atrial_Appendage	13.8261	9.70925e-19	0.481527	-0.150969	3.20742	1.85456	0.884651	5	0	0	0	0
Global efficiency	ENSG00000130413.15	STK33	0.0246771	49	7	0.00658454	Nerve_Tibial	0.973181	Thyroid	16.7218	8.10586e-16	0.761399	-2.71716	2.41765	-0.966106	1.18289	7	0	0	0	0
Global efficiency	ENSG00000120645.11	IQSEC3	0.0247662	39	5	0.0064	Brain_Cortex	0.811991	Brain_Cerebellum	25.3119	2.47725e-15	1.60701	-2.64185	2.72655	-0.627717	1.4304	5	0	0	0	0
Global efficiency	ENSG00000128849.10	CGNL1	0.0248531	41	9	0.00583755	Artery_Aorta	0.97	Heart_Atrial_Appendage	18.502	8.22808e-16	0.783245	-2.75677	2.21152	-1.06446	1.26761	9	0	0	0	0
Global efficiency	ENSG00000169826.7	CSGALNACT2	0.0248553	49	2	0.0241775	Muscle_Skeletal	0.930905	Brain_Hippocampus	45.3353	1.66838e-15	2.79694	-0.218527	2.2543	0.722814	0.612514	2	0	0	0	0
Global efficiency	ENSG00000029639.10	TFB1M	0.024866	48	5	0.00533202	Artery_Aorta	0.94	Breast_Mammary_Tissue	28.1835	6.56741e-16	1.41887	-1.76836	2.78626	1.06377	1.09801	5	0	0	0	0
Global efficiency	ENSG00000145777.14	TSLP	0.0248848	44	1	0.0117469	Skin_Not_Sun_Exposed_Suprapubic	0.117358	Nerve_Tibial	43.0929	2.67711e-15	43.0929	-2.51966	2.21152	-2.12144	0.679053	1	0	0	0	0
Global efficiency	ENSG00000102921.7	N4BP1	0.0248964	42	3	0.0068	Adipose_Subcutaneous	0.8	Small_Intestine_Terminal_Ileum	32.4597	9.20509e-16	2.79566	-2.70648	2.70648	0.763981	2.16099	3	0	0	0	0
Global efficiency	ENSG00000105254.11	TBCB	0.024908	41	4	0.00393546	Esophagus_Muscularis	0.516775	Heart_Atrial_Appendage	22.6949	7.15887e-16	1.35884	-2.88329	-0.648325	-1.98865	0.649755	4	0	0	0	0
Global efficiency	ENSG00000131480.8	AOC2	0.0249589	47	1	0.025	Brain_Nucleus_accumbens_basal_ganglia	0.52	Thyroid	44.0201	1.67628e-15	44.0201	-2.2414	2.2414	1.98244	0.931357	1	0	0	0	0
Global efficiency	ENSG00000136270.13	TBRG4	0.0249974	47	3	0.00510381	Cells_EBV-transformed_lymphocytes	0.897601	Muscle_Skeletal	36.9785	1.35455e-15	1.49812	-0.347129	2.80041	1.72159	0.942517	3	0	0	0	0
Global efficiency	ENSG00000234977.1	AC074389.7	0.025	1	1	0.025	Testis	0.025	Testis	1	1	1	-2.2414	-2.2414	-2.2414	NA	1	0	0	0	0
Global efficiency	ENSG00000258416.1	RP11-526N18.1	0.025	1	1	0.025	Testis	0.025	Testis	1	1	1	-2.2414	-2.2414	-2.2414	NA	1	0	0	0	0
Global efficiency	ENSG00000177981.10	ASB8	0.025007	41	3	0.01	Uterus	0.999482	Cells_Cultured_fibroblasts	33.5802	3.30891e-15	1.25161	-2.57583	2.57583	-0.0190316	0.917059	3	0	0	0	0
Global efficiency	ENSG00000275763.3	C18orf65	0.0250247	24	2	0.02	Liver	0.16	Adipose_Visceral_Omentum	21.0049	5.29304e-19	2.62148	-1.40507	2.32635	-0.132809	1.55816	2	0	0	0	0
Global efficiency	ENSG00000148840.10	PPRC1	0.0251021	43	4	0.032	Brain_Hippocampus	0.58628	Brain_Frontal_Cortex_BA9	34.4293	8.9951e-16	1.61008	-2.14441	2.14441	-0.792412	1.75422	4	0	0	0	0
Global efficiency	ENSG00000132698.14	RAB25	0.0251661	32	3	0.013	Adrenal_Gland	0.978595	Brain_Nucleus_accumbens_basal_ganglia	24.3099	4.19105e-16	1.8634	-2.48377	2.48377	-0.917255	2.03217	3	0	0	0	0
Global efficiency	ENSG00000228162.1	AC097713.3	0.0251787	6	3	0.0108854	Breast_Mammary_Tissue	0.72	Brain_Hippocampus	4.0577	1.41604e-16	0.779856	-0.358459	2.54636	1.9328	1.13993	3	0	0	0	0
Global efficiency	ENSG00000270210.1	RP11-373D23.3	0.0252626	47	3	0.0018	Brain_Putamen_basal_ganglia	0.98	Brain_Spinal_cord_cervical_c-1	34.4123	1.13066e-15	1.18723	0.0250689	3.12139	1.91538	1.01855	3	0	0	0	0
Global efficiency	ENSG00000139436.20	GIT2	0.0252834	49	3	0.00232715	Brain_Hippocampus	0.913378	Skin_Not_Sun_Exposed_Suprapubic	34.9434	8.55145e-16	2.80112	-3.04496	1.07903	-0.819992	1.30464	3	0	0	0	0
Global efficiency	ENSG00000092199.17	HNRNPC	0.025331	6	4	0.0062	Artery_Coronary	0.8	Esophagus_Mucosa	3.46416	0.00698232	0.502691	0.253347	2.73701	2.03571	0.906717	4	0	0	0	0
Global efficiency	ENSG00000185739.13	SRL	0.025351	37	4	0.0035	Spleen	0.903622	Pituitary	27.4882	7.30298e-16	1.00973	-2.52537	2.92003	-1.09939	1.19908	4	0	0	0	0
Global efficiency	ENSG00000089057.14	SLC23A2	0.0253722	23	12	0.05	Skin_Not_Sun_Exposed_Suprapubic	0.98	Artery_Aorta	6.49296	2.59044e-18	0.402555	-1.95996	1.85747	-0.159085	1.09875	12	0	0	0	0
Global efficiency	ENSG00000081019.13	RSBN1	0.0253816	45	3	0.0235668	Pancreas	0.11	Esophagus_Mucosa	35.2985	6.99637e-16	2.16672	-2.26412	1.59819	0.518637	1.63147	3	0	0	0	0
Global efficiency	ENSG00000162814.10	SPATA17	0.0253858	39	5	0.00233868	Prostate	0.930737	Lung	21.7291	4.90336e-16	0.9309	-3.04347	1.40507	-0.846679	0.959232	5	0	0	0	0
Global efficiency	ENSG00000237720.1	AC011995.1	0.0254292	6	2	0.01	Brain_Hypothalamus	0.340856	Brain_Nucleus_accumbens_basal_ganglia	4.89142	1.86779e-16	0.997227	-2.57583	-0.952475	-1.2281	0.660298	2	0	0	0	0
Global efficiency	ENSG00000143493.12	INTS7	0.0254564	48	3	0.00223687	Testis	0.930138	Vagina	33.4395	1.20735e-15	3.13266	-2.32635	3.05684	1.3676	1.57789	3	0	0	0	0
Global efficiency	ENSG00000164047.4	CAMP	0.0254665	19	4	0.0026	Adipose_Subcutaneous	0.97	Nerve_Tibial	13.8308	1.32212e-17	0.581168	-0.282615	3.01145	2.12086	1.27183	4	0	0	0	0
Global efficiency	ENSG00000170043.11	TRAPPC1	0.0255023	41	4	0.0129384	Pancreas	0.89	Adipose_Subcutaneous	20.305	2.93755e-16	3.6119	-2.48546	2.21152	-0.950364	1.44885	4	0	0	0	0
Global efficiency	ENSG00000228716.6	DHFR	0.0255101	48	4	0.0162504	Cells_Cultured_fibroblasts	0.991378	Thyroid	32.7088	1.08965e-15	1.39248	-1.83712	2.40324	0.855735	1.07158	4	0	0	0	0
Global efficiency	ENSG00000154957.13	ZNF18	0.0255548	42	3	0.0067	Esophagus_Gastroesophageal_Junction	0.75	Brain_Hippocampus	18.5888	7.25942e-16	5.19157	-2.7114	1.15035	-1.10369	1.28771	3	0	0	0	0
Global efficiency	ENSG00000115593.14	SMYD1	0.0255615	40	4	0.019	Testis	0.99671	Colon_Sigmoid	24.3869	7.78474e-16	1.06928	-2.05631	2.34553	-0.588703	1.53044	4	0	0	0	0
Global efficiency	ENSG00000196230.12	TUBB	0.0256418	32	2	0.014269	Artery_Tibial	0.621235	Minor_Salivary_Gland	26.5778	1.55481e-15	5.42225	-2.45042	1.84252	0.611088	1.09344	2	0	0	0	0
Global efficiency	ENSG00000168631.12	DPCR1	0.025672	14	4	0.0384327	Lung	0.55	Minor_Salivary_Gland	10.7502	1.78055e-19	0.708035	-2.07021	1.60028	0.858383	0.884497	4	0	0	0	0
Global efficiency	ENSG00000269998.1	LINC01930	0.0256927	11	2	0.028	Cells_Cultured_fibroblasts	0.11	Brain_Frontal_Cortex_BA9	10.0001	1.39244e-17	0.99992	1.59819	2.19729	1.65266	0.180633	2	0	0	0	0
Global efficiency	ENSG00000100249.4	C22orf31	0.0257838	21	6	0.0061	Breast_Mammary_Tissue	0.279375	Brain_Cerebellum	9.7837	2.25978e-18	0.329612	-2.74236	1.78661	-0.782955	1.73764	6	0	0	0	0
Global efficiency	ENSG00000182541.17	LIMK2	0.0258283	40	6	0.000351653	Esophagus_Muscularis	0.936805	Skin_Sun_Exposed_Lower_leg	17.5227	4.93499e-16	0.968791	-3.57394	2.17009	-0.933905	1.88752	6	0	0	0	0
Global efficiency	ENSG00000141452.9	C18orf8	0.0258289	49	3	0.00656268	Small_Intestine_Terminal_Ileum	0.371231	Liver	37.5247	1.11678e-15	3.47026	-2.64372	2.71826	1.8163	0.789548	3	0	0	0	0
Global efficiency	ENSG00000131142.13	CCL25	0.0259209	15	6	0.00118576	Nerve_Tibial	0.97	Cells_EBV-transformed_lymphocytes	7.00118	9.90009e-18	0.439925	-3.24228	0.706303	-1.43007	1.60994	6	0	0	0	0
Global efficiency	ENSG00000099994.10	SUSD2	0.0259267	49	3	0.0392539	Whole_Blood	0.851459	Testis	42.7242	1.97176e-15	1.64935	-1.20036	2.06152	1.0279	0.58583	3	0	0	0	0
Global efficiency	ENSG00000172053.17	QARS	0.026	7	1	0.026	Kidney_Cortex	0.026	Adipose_Subcutaneous	7	4.10646e-84	7	-2.22621	2.22621	0.954091	2.17256	1	0	0	0	0
Global efficiency	ENSG00000237312.1	RP11-475C16.2	0.026	1	1	0.026	Testis	0.026	Testis	1	1	1	2.22621	2.22621	2.22621	NA	1	0	0	0	0
Global efficiency	ENSG00000206072.12	SERPINB11	0.0260898	4	2	0.02	Pituitary	0.047	Testis	3.06071	1.41173e-17	0.891768	1.9863	2.32635	2.21112	0.160344	2	0	0	0	0
Global efficiency	ENSG00000132911.4	NMUR2	0.0261403	25	2	0.012	Thyroid	0.13	Brain_Caudate_basal_ganglia	23.0904	1.2971e-17	1.88744	-2.51214	1.5141	-1.00793	1.31779	2	0	0	0	0
Global efficiency	ENSG00000119965.12	C10orf88	0.0262153	49	4	0.033	Prostate	0.885669	Brain_Cortex	31.6547	1.03942e-15	2.61642	-2.13208	2.05375	-0.599513	1.29461	4	0	0	0	0
Global efficiency	ENSG00000213903.8	LTB4R	0.0262316	45	2	0.0054	Brain_Caudate_basal_ganglia	0.12	Artery_Aorta	41.3218	7.96314e-16	2.26606	-2.78215	-1.55477	-2.22542	0.431151	2	0	0	0	0
Global efficiency	ENSG00000110455.13	ACCS	0.026325	49	2	0.00380579	Brain_Cerebellum	0.425851	Liver	44.7203	3.01403e-15	2.26623	0.796311	2.89383	2.15316	0.430461	2	0	0	0	0
Global efficiency	ENSG00000143702.15	CEP170	0.0263493	43	2	0.00441911	Skin_Not_Sun_Exposed_Suprapubic	0.96	Brain_Cerebellum	37.1879	1.17145e-15	3.07685	-2.84658	1.55477	-1.18068	1.00454	2	0	0	0	0
Global efficiency	ENSG00000148814.17	LRRC27	0.0263623	49	3	0.00172872	Brain_Caudate_basal_ganglia	0.867192	Whole_Blood	39.8932	3.3982e-15	1.50123	-3.13327	2.6983	-1.96752	0.968582	3	0	0	0	0
Global efficiency	ENSG00000277893.1	SRD5A2	0.0263802	6	3	0.00638434	Brain_Cerebellum	0.7	Uterus	3.38546	6.66898e-33	0.911603	-0.38532	2.72736	1.17505	1.07603	3	0	0	0	0
Global efficiency	ENSG00000258815.1	RP11-408B11.2	0.0263898	1	1	0.0263898	Prostate	0.0263898	Prostate	1	1	1	-2.22043	-2.22043	-2.22043	NA	1	0	0	0	0
Global efficiency	ENSG00000136286.14	MYO1G	0.0264289	35	4	0.0049	Adipose_Visceral_Omentum	0.94	Small_Intestine_Terminal_Ileum	24.6889	2.33119e-16	0.852151	-2.81354	2.81354	1.47603	1.97495	4	0	0	0	0
Global efficiency	ENSG00000139223.2	ANP32D	0.0264453	6	3	0.02	Cells_EBV-transformed_lymphocytes	0.664136	Adrenal_Gland	4.697	2.12542e-17	0.306585	-2.32635	1.34075	0.157962	1.35032	3	0	0	0	0
Global efficiency	ENSG00000139629.15	GALNT6	0.0264603	45	8	0.012	Cells_Cultured_fibroblasts	0.985206	Brain_Caudate_basal_ganglia	18.9859	8.80772e-16	0.797803	-2.51214	1.64575	-0.674503	1.10686	8	0	0	0	0
Global efficiency	ENSG00000272360.1	RP11-359I18.5	0.0264851	45	2	0.00574766	Minor_Salivary_Gland	0.12	Brain_Caudate_basal_ganglia	41.7943	1.39359e-15	1.9058	-2.38896	2.76184	2.36952	0.760011	2	0	0	0	0
Global efficiency	ENSG00000070366.13	SMG6	0.0265339	38	4	0.0036	Colon_Transverse	0.730149	Kidney_Cortex	26.1949	3.74132e-16	0.907425	-0.841621	2.91124	1.11077	0.908141	4	0	0	0	0
Global efficiency	ENSG00000196091.13	MYBPC1	0.0265491	31	3	0.0109029	Brain_Frontal_Cortex_BA9	0.19	Ovary	28.1857	3.91296e-16	0.980569	-1.31058	2.5458	1.83006	0.609457	3	0	0	0	0
Global efficiency	ENSG00000100105.17	PATZ1	0.0265514	47	4	0.000999797	Esophagus_Mucosa	0.889475	Brain_Amygdala	28.3074	6.56635e-16	2.74903	-0.553385	3.29058	1.70469	0.796167	4	0	0	0	0
Global efficiency	ENSG00000135457.9	TFCP2	0.026581	48	5	0.00412191	Vagina	0.930626	Brain_Nucleus_accumbens_basal_ganglia	27.2652	9.07938e-16	0.936972	-2.24204	2.86868	0.658935	1.40965	5	0	0	0	0
Global efficiency	ENSG00000125149.11	C16orf70	0.0265943	48	4	0.00318807	Brain_Anterior_cingulate_cortex_BA24	0.577374	Heart_Atrial_Appendage	33.1754	5.84962e-16	1.99894	-1.31058	2.949	1.54771	0.936399	4	0	0	0	0
Global efficiency	ENSG00000142675.17	CNKSR1	0.0266122	46	3	0.00293834	Pancreas	0.95	Liver	33.8599	7.86891e-16	1.93901	-2.97412	1.38232	-1.51725	0.746987	3	0	0	0	0
Global efficiency	ENSG00000159208.15	CIART	0.0267267	9	2	0.0098	Colon_Transverse	0.11	Esophagus_Gastroesophageal_Junction	7.75432	7.10056e-19	1.24568	-2.58281	-1.59819	-2.45311	0.326237	2	0	0	0	0
Global efficiency	ENSG00000204186.7	ZDBF2	0.0267436	31	3	0.0012	Nerve_Tibial	0.969079	Cells_Cultured_fibroblasts	24.5666	3.28444e-16	1.11181	-0.0387637	3.23888	1.06398	0.787541	3	0	0	0	0
Global efficiency	ENSG00000180543.4	TSPYL5	0.0267457	49	3	0.00938504	Brain_Nucleus_accumbens_basal_ganglia	0.996454	Minor_Salivary_Gland	38.1933	2.10317e-15	2.55296	-1.20036	2.5977	1.06634	0.919466	3	0	0	0	0
Global efficiency	ENSG00000116544.11	DLGAP3	0.0267462	14	5	0.0028	Brain_Cerebellar_Hemisphere	1	Esophagus_Mucosa	10.0316	6.5115e-17	0.641086	-2.98888	2.57583	0.0846529	1.18754	5	0	0	0	0
Global efficiency	ENSG00000138386.16	NAB1	0.026794	43	5	0.000101468	Adipose_Subcutaneous	0.95	Brain_Hypothalamus	22.3757	2.00634e-15	0.926031	-2.15707	3.88705	1.03377	1.11805	5	0	0	0	0
Global efficiency	ENSG00000007866.19	TEAD3	0.0268967	24	5	0.0072	Esophagus_Muscularis	0.97	Artery_Coronary	10.346	5.04818e-17	0.631018	-2.13208	2.68745	0.149099	1.34654	5	0	0	0	0
Global efficiency	ENSG00000256540.1	RP11-598F7.6	0.026905	36	6	0.03	Brain_Frontal_Cortex_BA9	0.946314	Brain_Cortex	22.3219	2.11068e-15	0.953975	-2.09693	2.17009	0.511892	1.06311	6	0	0	0	0
Global efficiency	ENSG00000118705.16	RPN2	0.0269579	47	4	0.02	Kidney_Cortex	0.932769	Brain_Substantia_nigra	25.6647	1.3115e-15	2.27634	-1.28155	2.32635	0.240127	1.34907	4	0	0	0	0
Global efficiency	ENSG00000137411.16	VARS2	0.0269912	49	4	0.00217044	Colon_Transverse	0.98429	Spleen	39.2189	2.19922e-15	1.37825	-0.870751	3.06586	1.16695	0.805431	4	0	0	0	0
Global efficiency	ENSG00000258169.1	LINC00485	0.027	1	1	0.027	Testis	0.027	Testis	1	1	1	2.21152	2.21152	2.21152	NA	1	0	0	0	0
Global efficiency	ENSG00000251080.1	RP11-415C15.1	0.027	1	1	0.027	Testis	0.027	Testis	1	1	1	-2.21152	-2.21152	-2.21152	NA	1	0	0	0	0
Global efficiency	ENSG00000278146.1	RP11-327J17.8	0.027	5	1	0.027	Artery_Coronary	0.027	Nerve_Tibial	5	7.31098e-34	5	-2.21152	-2.21152	-2.21152	2.22045e-16	1	0	0	0	0
Global efficiency	ENSG00000148634.15	HERC4	0.0270442	48	4	0.0021	Esophagus_Mucosa	0.63	Adrenal_Gland	26.876	4.99183e-16	1.23794	-3.07571	2.33141	-1.00876	1.36097	4	0	0	0	0
Global efficiency	ENSG00000086991.12	NOX4	0.0270476	33	4	0.0051	Adipose_Subcutaneous	0.868978	Uterus	20.5432	8.13784e-16	1.86252	-2.80065	2.76456	-0.111272	1.68489	4	0	0	0	0
Global efficiency	ENSG00000206559.7	ZCWPW2	0.0270765	25	2	0.0072	Adipose_Visceral_Omentum	0.29	Artery_Coronary	20.9167	1.06338e-17	4.03267	-2.68745	2.68745	1.08254	1.10499	2	0	0	0	0
Global efficiency	ENSG00000012822.15	CALCOCO1	0.0270769	44	2	0.00877707	Adipose_Visceral_Omentum	0.746109	Testis	34.0299	8.28027e-16	8.97269	-0.323774	2.62062	0.986223	0.838979	2	0	0	0	0
Global efficiency	ENSG00000213445.9	SIPA1	0.0270801	48	4	0.000825612	Artery_Aorta	0.995793	Minor_Salivary_Gland	33.5815	8.18294e-16	2.78575	-3.34406	0.490973	-1.06707	1.086	4	0	0	0	0
Global efficiency	ENSG00000157895.11	C12orf43	0.027088	49	3	0.0138013	Brain_Cerebellar_Hemisphere	0.958466	Cells_EBV-transformed_lymphocytes	43.0038	4.24703e-15	2.01901	-2.46239	-0.0520792	-1.4243	0.620073	3	0	0	0	0
Global efficiency	ENSG00000274478.1	RP11-58A18.2	0.0271728	9	5	0.020913	Adipose_Subcutaneous	0.939324	Artery_Tibial	5.30654	1.97657e-16	0.366706	-2.30955	2.04353	-1.18263	1.41216	5	0	0	0	0
Global efficiency	ENSG00000159674.11	SPON2	0.0272934	36	5	0.00510507	Brain_Caudate_basal_ganglia	0.668321	Whole_Blood	20.051	4.18393e-16	0.732213	-2.80033	2.51214	-0.848709	1.11111	5	0	0	0	0
Global efficiency	ENSG00000166197.16	NOLC1	0.0273041	36	4	0.00255377	Whole_Blood	0.839357	Heart_Atrial_Appendage	18.7904	4.73258e-16	0.90448	-2.50925	3.0169	-1.21913	1.35554	4	0	0	0	0
Global efficiency	ENSG00000229495.1	RP11-173D14.3	0.0273267	2	2	0.011	Pituitary	0.83	Ovary	1.39419	0.605806	0.605806	-2.5427	-0.214702	-1.3787	1.64614	2	0	0	0	0
Global efficiency	ENSG00000149658.17	YTHDF1	0.027329	31	4	0.037	Brain_Caudate_basal_ganglia	0.75	Skin_Sun_Exposed_Lower_leg	22.7518	2.1239e-15	0.99767	-2.08576	0.568052	-0.361734	0.875961	4	0	0	0	0
Global efficiency	ENSG00000154310.16	TNIK	0.0274016	30	12	0.03	Stomach	0.89	Brain_Hippocampus	11.9034	6.34432e-16	0.51378	-2.10836	2.17009	0.385897	1.64122	12	0	0	0	0
Global efficiency	ENSG00000147485.12	PXDNL	0.0274137	32	5	0.00049	Artery_Aorta	0.840751	Heart_Atrial_Appendage	22.7218	2.22444e-15	0.780033	-3.48616	3.48616	1.71543	2.112	5	0	0	0	0
Global efficiency	ENSG00000174151.14	CYB561D1	0.02745	46	4	0.00128148	Artery_Aorta	0.857596	Adipose_Subcutaneous	24.0559	3.73642e-16	0.837105	-3.2201	2.92905	-0.308373	2.03686	4	0	0	0	0
Global efficiency	ENSG00000132965.9	ALOX5AP	0.0274845	42	5	0.03	Muscle_Skeletal	0.946054	Brain_Caudate_basal_ganglia	17.3146	6.38662e-16	1.9541	-2.17009	1.68494	-0.37129	1.28251	5	0	0	0	0
Global efficiency	ENSG00000131067.16	GGT7	0.0276014	49	2	0.00490336	Muscle_Skeletal	0.98112	Liver	38.2749	1.33523e-15	9.53382	-2.72143	2.81331	0.749793	1.2565	2	0	0	0	0
Global efficiency	ENSG00000171956.6	FOXB1	0.0276501	2	2	0.0326471	Ovary	0.049	Brain_Nucleus_accumbens_basal_ganglia	1.17688	0.823119	0.823119	1.96859	2.1364	2.05249	0.118656	2	0	0	0	0
Global efficiency	ENSG00000128422.15	KRT17	0.0276676	13	4	0.12	Artery_Tibial	0.53	Brain_Caudate_basal_ganglia	10.0744	1.45738e-17	0.732758	-1.55477	1.47579	-0.24707	0.909738	4	0	0	0	0
Global efficiency	ENSG00000105976.14	MET	0.0276684	42	5	0.021	Colon_Sigmoid	0.77	Esophagus_Mucosa	17.0583	3.52134e-16	1.84097	-2.30798	1.85218	-0.246267	1.28898	5	0	0	0	0
Global efficiency	ENSG00000134014.16	ELP3	0.0277085	49	1	0.0163019	Heart_Left_Ventricle	0.215937	Muscle_Skeletal	46.4426	1.87902e-15	46.4426	1.2374	2.40209	2.1407	0.21661	1	0	0	0	0
Global efficiency	ENSG00000128052.8	KDR	0.0277237	42	6	0.0056	Vagina	0.987962	Testis	24.1409	8.02605e-16	0.918787	-2.77033	1.15035	-0.48274	1.29876	6	0	0	0	0
Global efficiency	ENSG00000112339.14	HBS1L	0.0277483	44	3	0.0017	Brain_Hippocampus	0.437867	Testis	35.3254	3.46132e-15	2.75247	-1.3722	3.13818	1.85545	0.912863	3	0	0	0	0
Global efficiency	ENSG00000272829.1	XXbac-B135H6.18	0.0277786	30	4	0.00026	Kidney_Cortex	0.89	Adipose_Visceral_Omentum	24.032	2.26831e-15	1.01517	-1.81191	3.6522	0.609922	0.804499	4	0	0	0	0
Global efficiency	ENSG00000029364.11	SLC39A9	0.0277903	41	4	0.0017	Brain_Frontal_Cortex_BA9	0.951178	Pancreas	30.8228	9.60682e-16	1.08485	-3.13818	1.29454	0.293074	0.918749	4	0	0	0	0
Global efficiency	ENSG00000136327.6	NKX2-8	0.0277938	10	3	0.01	Brain_Hippocampus	0.23	Brain_Nucleus_accumbens_basal_ganglia	7.37391	1.01471e-33	0.98176	-2.57583	2.57583	1.67338	1.55801	3	0	0	0	0
Global efficiency	ENSG00000174233.11	ADCY6	0.0278404	49	6	0.000960587	Ovary	0.924127	Brain_Hypothalamus	17.4404	3.39324e-16	1.41163	-3.30182	2.3272	-0.999203	1.55111	6	0	0	0	0
Global efficiency	ENSG00000096696.13	DSP	0.0278705	42	9	0.0018852	Thyroid	0.98	Brain_Spinal_cord_cervical_c-1	13.5941	2.79885e-16	0.531611	-3.10775	0.390539	-0.793265	1.24369	9	0	0	0	0
Global efficiency	ENSG00000150938.9	CRIM1	0.0279429	24	13	0.00485119	Brain_Cerebellum	0.98	Brain_Amygdala	6.40205	4.36099e-18	0.247054	-2.81675	2.70163	1.13817	1.30336	13	0	0	0	0
Global efficiency	ENSG00000151881.14	TMEM267	0.027972	45	5	0.00104396	Breast_Mammary_Tissue	0.958959	Testis	20.9163	3.20985e-16	1.01909	-3.2784	1.28155	-0.318868	1.28802	5	0	0	0	0
Global efficiency	ENSG00000156042.17	CFAP70	0.0279938	45	1	0.0241141	Adipose_Subcutaneous	0.0340915	Cells_Cultured_fibroblasts	44.6777	1.02788e-15	44.6777	-2.25531	-2.11899	-2.18965	0.0214376	1	0	0	0	0
Global efficiency	ENSG00000122728.6	TAF1L	0.028	1	1	0.028	Testis	0.028	Testis	1	1	1	2.19729	2.19729	2.19729	NA	1	0	0	0	0
Global efficiency	ENSG00000223811.1	RP11-437J19.1	0.028	1	1	0.028	Cells_Cultured_fibroblasts	0.028	Cells_Cultured_fibroblasts	1	1	1	2.19729	2.19729	2.19729	NA	1	0	0	0	0
Global efficiency	ENSG00000204365.5	C10orf126	0.028	1	1	0.028	Testis	0.028	Testis	1	1	1	-2.19729	-2.19729	-2.19729	NA	1	0	0	0	0
Global efficiency	ENSG00000231626.1	AC013402.4	0.028	1	1	0.028	Testis	0.028	Testis	1	1	1	-2.19729	-2.19729	-2.19729	NA	1	0	0	0	0
Global efficiency	ENSG00000265927.1	CTD-2532D12.5	0.028	1	1	0.028	Testis	0.028	Testis	1	1	1	-2.19729	-2.19729	-2.19729	NA	1	0	0	0	0
Global efficiency	ENSG00000269931.1	RP5-1069C8.3	0.028	1	1	0.028	Testis	0.028	Testis	1	1	1	2.19729	2.19729	2.19729	NA	1	0	0	0	0
Global efficiency	ENSG00000000457.13	SCYL3	0.0280112	48	3	0.0180698	Brain_Cerebellum	0.888752	Brain_Cortex	34.6097	1.18148e-15	4.33679	-2.36419	1.05812	-0.57526	1.09263	3	0	0	0	0
Global efficiency	ENSG00000143771.11	CNIH4	0.0280263	49	2	0.00152731	Brain_Putamen_basal_ganglia	0.983151	Esophagus_Gastroesophageal_Junction	39.6537	7.448e-16	8.1932	-3.16944	1.60153	0.136995	1.20414	2	0	0	0	0
Global efficiency	ENSG00000125388.19	GRK4	0.0280711	49	2	0.054499	Brain_Putamen_basal_ganglia	0.829607	Brain_Amygdala	45.931	1.14058e-15	1.85898	-1.92285	0.345126	-0.994894	0.512376	2	0	0	0	0
Global efficiency	ENSG00000171608.15	PIK3CD	0.0280899	33	4	0.00328677	Esophagus_Gastroesophageal_Junction	0.7	Esophagus_Mucosa	19.9152	7.82158e-16	0.984547	-2.72143	2.93956	1.68892	1.46829	4	0	0	0	0
Global efficiency	ENSG00000186575.17	NF2	0.0281676	48	4	0.00158072	Stomach	0.94	Brain_Anterior_cingulate_cortex_BA24	31.9754	8.45791e-16	2.29486	-3.15944	1.41839	-1.69395	0.914527	4	0	0	0	0
Global efficiency	ENSG00000230013.1	RP11-217B7.3	0.0282143	5	2	0.0442491	Adrenal_Gland	0.22267	Testis	3.20327	1.13029e-16	1.75804	-2.01172	-1.21946	-1.72254	0.393268	2	0	0	0	0
Global efficiency	ENSG00000182117.5	NOP10	0.0282439	48	6	0.00457435	Adipose_Visceral_Omentum	0.95913	Heart_Atrial_Appendage	18.8517	7.56846e-16	0.658735	-2.83557	2.06117	-0.827475	1.22246	6	0	0	0	0
Global efficiency	ENSG00000126259.19	KIRREL2	0.0282566	7	2	0.013	Brain_Amygdala	0.29	Brain_Cerebellum	6.00115	1.15399e-17	0.99885	-2.48377	2.48377	-0.860809	2.34334	2	0	0	0	0
Global efficiency	ENSG00000114302.15	PRKAR2A	0.0282894	49	2	0.021	Adipose_Subcutaneous	0.941006	Artery_Aorta	38.1805	6.2642e-16	10.5954	-2.30798	2.08601	0.121398	1.32109	2	0	0	0	0
Global efficiency	ENSG00000273765.1	RP11-370I10.11	0.0282942	40	4	0.0151666	Muscle_Skeletal	0.86	Whole_Blood	23.484	5.90646e-16	1.4053	-2.30798	2.42838	0.953532	1.20256	4	0	0	0	0
Global efficiency	ENSG00000120162.9	MOB3B	0.0282979	29	4	0.0031	Lung	0.979286	Muscle_Skeletal	17.9985	5.63532e-16	1.42994	-2.95764	2.95764	-0.0942887	1.28062	4	0	0	0	0
Global efficiency	ENSG00000250786.1	SNHG18	0.028375	49	3	0.00143786	Vagina	0.819939	Thyroid	33.5326	3.29935e-15	4.12448	-0.227624	3.18694	2.10925	0.851694	3	0	0	0	0
Global efficiency	ENSG00000224429.7	LINC00539	0.0283912	34	10	0.0064	Brain_Anterior_cingulate_cortex_BA24	0.996872	Brain_Cerebellum	13.5823	1.29295e-15	0.456867	-2.72655	1.12639	-0.541007	0.868866	10	0	0	0	0
Global efficiency	ENSG00000183287.13	CCBE1	0.0284459	43	13	0.00048	Brain_Cerebellar_Hemisphere	0.98	Adipose_Visceral_Omentum	14.3973	1.0099e-15	0.57109	-3.49168	3.49168	-0.102368	2.15026	13	0	0	0	0
Global efficiency	ENSG00000204866.8	IGFL2	0.0285434	31	3	0.00635596	Lung	0.611943	Esophagus_Mucosa	23.5065	3.6183e-16	1.55887	-2.72883	0.507303	-1.31451	0.628769	3	0	0	0	0
Global efficiency	ENSG00000167528.12	ZNF641	0.0285995	48	5	0.0211122	Brain_Cerebellum	0.998936	Adrenal_Gland	28.112	1.08839e-15	1.87729	-2.30597	1.20036	-0.700434	0.937371	5	0	0	0	0
Global efficiency	ENSG00000118707.9	TGIF2	0.0286083	46	2	0.012	Artery_Coronary	0.943509	Esophagus_Mucosa	44.3408	5.98205e-16	1.65921	-2.51214	2.51214	1.86219	1.62116	2	0	0	0	0
Global efficiency	ENSG00000050344.8	NFE2L3	0.0286902	19	6	0.0156784	Brain_Nucleus_accumbens_basal_ganglia	0.6	Adipose_Visceral_Omentum	8.93515	2.4614e-17	0.661489	-1.28155	2.41632	0.357118	1.3678	6	0	0	0	0
Global efficiency	ENSG00000249346.6	LINC01016	0.028695	5	5	0.0048	Lung	0.32	Testis	1.91551	0.357468	0.357468	-2.82016	-0.994458	-1.82685	0.674365	5	0	0	0	0
Global efficiency	ENSG00000127603.23	MACF1	0.028838	48	2	0.00627721	Esophagus_Mucosa	0.396514	Stomach	37.1733	4.92062e-16	8.09114	-1.94313	2.73294	1.25435	0.81897	2	0	0	0	0
Global efficiency	ENSG00000166946.13	CCNDBP1	0.0288967	39	3	0.0059417	Heart_Atrial_Appendage	0.69	Thyroid	31.4763	9.90193e-16	1.91761	-2.18349	2.75098	2.07236	1.18716	3	0	0	0	0
Global efficiency	ENSG00000115514.11	TXNDC9	0.0289266	33	2	0.092	Adrenal_Gland	0.924895	Colon_Sigmoid	30.1428	6.00031e-16	2.78083	-1.31058	1.68494	1.30105	0.822371	2	0	0	0	0
Global efficiency	ENSG00000137288.9	UQCC2	0.0289587	47	5	0.0037	Vagina	0.898712	Esophagus_Mucosa	26.2124	2.17803e-15	0.951024	-1.91529	2.90267	0.930064	0.965661	5	0	0	0	0
Global efficiency	ENSG00000188573.7	FBLL1	0.0289688	48	2	0.00799152	Brain_Hippocampus	0.941184	Spleen	40.7346	8.25451e-16	5.99027	-2.65243	-0.0737824	-1.93608	0.650082	2	0	0	0	0
Global efficiency	ENSG00000260823.1	RP11-249C24.10	0.029	1	1	0.029	Adipose_Visceral_Omentum	0.029	Adipose_Visceral_Omentum	1	1	1	2.18349	2.18349	2.18349	NA	1	0	0	0	0
Global efficiency	ENSG00000196099.4	OR6M1	0.029	1	1	0.029	Pancreas	0.029	Pancreas	1	1	1	-2.18349	-2.18349	-2.18349	NA	1	0	0	0	0
Global efficiency	ENSG00000165837.11	ERICH6B	0.0290007	26	3	0.00802511	Adrenal_Gland	0.77	Brain_Amygdala	19.2625	3.86635e-16	1.39389	-2.65101	0.292375	-2.12202	0.557806	3	0	0	0	0
Global efficiency	ENSG00000251221.1	LINC01337	0.0290228	8	5	0.0012	Spleen	0.67	Liver	4.42897	3.02015e-17	0.225992	-1.28155	3.23888	1.22102	1.49492	5	0	0	0	0
Global efficiency	ENSG00000136010.13	ALDH1L2	0.0291144	43	3	0.0112617	Skin_Not_Sun_Exposed_Suprapubic	0.89	Artery_Tibial	32.045	4.88143e-16	2.61259	-2.53447	2.49586	-0.387577	1.9434	3	0	0	0	0
Global efficiency	ENSG00000080839.11	RBL1	0.0291673	49	3	0.00222013	Brain_Cerebellar_Hemisphere	0.875362	Cells_Cultured_fibroblasts	31.8693	4.42555e-16	6.79754	-3.05909	0.568052	-2.04933	1.12499	3	0	0	0	0
Global efficiency	ENSG00000179119.14	SPTY2D1	0.0293266	42	4	0.014	Brain_Caudate_basal_ganglia	0.994189	Artery_Aorta	28.4677	1.4935e-15	1.61877	-2.45726	1.85919	-0.313738	0.810378	4	0	0	0	0
Global efficiency	ENSG00000183571.10	PGPEP1L	0.0293978	41	5	0.0072	Ovary	0.899183	Esophagus_Gastroesophageal_Junction	25.1473	2.46078e-15	1.05572	-1.08403	2.68745	0.906794	0.764335	5	0	0	0	0
Global efficiency	ENSG00000153814.11	JAZF1	0.0294099	48	7	0.000237301	Colon_Sigmoid	0.787692	Brain_Cortex	23.7852	1.4001e-15	0.848025	-3.67559	2.86315	-1.12233	1.77821	7	0	0	0	0
Global efficiency	ENSG00000167004.12	PDIA3	0.0294188	44	2	0.00862967	Brain_Spinal_cord_cervical_c-1	0.17572	Whole_Blood	23.7276	3.4946e-16	20.0625	-2.27277	2.62639	1.38098	1.38024	2	0	0	0	0
Global efficiency	ENSG00000091947.9	TMEM101	0.0295071	47	4	0.0130067	Brain_Frontal_Cortex_BA9	0.2	Artery_Aorta	37.1924	1.6549e-15	1.57275	-1.28155	2.48359	1.72449	0.524939	4	0	0	0	0
Global efficiency	ENSG00000117519.15	CNN3	0.0295137	38	6	0.0239663	Brain_Cerebellar_Hemisphere	0.91	Brain_Caudate_basal_ganglia	22.5242	7.01417e-16	1.47598	-2.25767	2.08576	0.723613	1.26388	6	0	0	0	0
Global efficiency	ENSG00000182575.7	NXPH3	0.0295142	46	9	0.0138735	Brain_Frontal_Cortex_BA9	0.870299	Brain_Nucleus_accumbens_basal_ganglia	17.6599	2.01801e-16	0.750937	-2.46052	1.956	-0.661065	1.10405	9	0	0	0	0
Global efficiency	ENSG00000224404.1	LL22NC03-13G6.2	0.0296198	4	2	0.029	Brain_Anterior_cingulate_cortex_BA24	0.061	Brain_Cortex	3.04696	1.99395e-48	0.95304	-2.18349	-1.8735	-2.10599	0.154996	2	0	0	0	0
Global efficiency	ENSG00000158874.11	APOA2	0.0296263	20	2	0.010611	Artery_Aorta	0.14	Adipose_Subcutaneous	19.0103	4.36883e-18	0.989687	-1.47579	2.55525	1.51685	0.80358	2	0	0	0	0
Global efficiency	ENSG00000140632.16	GLYR1	0.0297164	43	7	0.015	Brain_Cerebellar_Hemisphere	0.963334	Adrenal_Gland	19.096	1.27295e-15	1.30494	-2.36562	2.43238	-0.0541009	1.27189	7	0	0	0	0
Global efficiency	ENSG00000152404.15	CWF19L2	0.0297588	49	3	0.0114978	Pancreas	0.99536	Brain_Amygdala	41.0093	2.0952e-15	2.34621	-2.52719	2.24517	0.845819	0.795435	3	0	0	0	0
Global efficiency	ENSG00000165091.15	TMC1	0.0297668	28	4	0.0284197	Brain_Cortex	0.902908	Testis	17.6951	4.52102e-16	0.778457	-2.02594	2.19144	-0.515502	1.11846	4	0	0	0	0
Global efficiency	ENSG00000007376.7	RPUSD1	0.029829	44	4	0.0265008	Lung	0.788029	Thyroid	35.2856	3.47578e-15	1.25353	-1.17499	2.21879	0.908915	0.762175	4	0	0	0	0
Global efficiency	ENSG00000166913.12	YWHAB	0.0299683	48	2	0.00641293	Brain_Caudate_basal_ganglia	0.0626133	Esophagus_Muscularis	43.4036	2.63834e-15	4.27799	-2.72588	-1.86193	-2.3677	0.251646	2	0	0	0	0
Global efficiency	ENSG00000138380.17	CARF	0.0300312	49	4	0.00517094	Adrenal_Gland	0.846657	Vagina	36.4337	1.83225e-15	2.06162	-1.43953	2.79619	1.72884	1.05164	4	0	0	0	0
Global efficiency	ENSG00000136280.15	CCM2	0.0300481	49	5	0.000516311	Vagina	0.893631	Brain_Nucleus_accumbens_basal_ganglia	25.9753	9.16822e-16	1.28619	-2.96774	3.47215	1.29497	1.52833	5	0	0	0	0
Global efficiency	ENSG00000185088.13	RPS27L	0.0300621	48	2	0.000185762	Skin_Sun_Exposed_Lower_leg	0.71	Cells_EBV-transformed_lymphocytes	42.0825	1.73718e-15	4.05997	-0.371856	3.73763	2.34398	0.872765	2	0	0	0	0
Global efficiency	ENSG00000112297.14	AIM1	0.0301589	23	10	0.0091	Whole_Blood	0.98	Breast_Mammary_Tissue	8.58457	6.45775e-18	0.315574	-1.12639	2.60827	0.331834	0.921291	10	0	0	0	0
Global efficiency	ENSG00000204310.12	AGPAT1	0.0301654	44	5	0.0027	Artery_Tibial	0.97424	Colon_Sigmoid	24.3459	6.58889e-16	1.41871	-1.67318	2.99998	0.924027	1.38971	5	0	0	0	0
Global efficiency	ENSG00000115241.10	PPM1G	0.0301828	32	1	0.026	Adipose_Visceral_Omentum	0.11	Artery_Aorta	30.4603	2.99761e-15	30.4603	1.59819	2.22621	2.11743	0.182351	1	0	0	0	0
Global efficiency	ENSG00000204525.16	HLA-C	0.0302328	49	3	0.0347462	Muscle_Skeletal	0.983696	Lung	37.9075	3.72192e-15	1.87914	-1.59819	2.1113	0.632063	0.868908	3	0	0	0	0
Global efficiency	ENSG00000144596.12	GRIP2	0.0302523	32	6	0.00289717	Pancreas	0.995901	Vagina	21.8376	2.12889e-15	0.72843	-2.97844	2.51214	0.153056	0.8898	6	0	0	0	0
Global efficiency	ENSG00000138286.14	FAM149B1	0.0302655	48	1	0.025	Esophagus_Mucosa	0.045	Brain_Putamen_basal_ganglia	46.8125	1.98426e-15	46.8125	2.00465	2.2414	2.13924	0.0687962	1	0	0	0	0
Global efficiency	ENSG00000126267.8	COX6B1	0.0302862	48	3	0.083	Cells_EBV-transformed_lymphocytes	0.870348	Brain_Caudate_basal_ganglia	37.5472	9.73125e-16	1.5227	-1.73354	1.40507	-0.631158	0.620014	3	0	0	0	0
Global efficiency	ENSG00000248533.1	CTD-2130F23.1	0.0303395	2	2	0.012	Brain_Cerebellar_Hemisphere	0.61	Testis	1.12267	0.87733	0.87733	-2.51214	-0.510073	-1.51111	1.41568	2	0	0	0	0
Global efficiency	ENSG00000196337.11	CGB7	0.030364	23	6	0.00343474	Colon_Transverse	0.910643	Thyroid	11.9948	6.17396e-18	0.433888	-2.24607	2.92589	-0.0513987	1.15765	6	0	0	0	0
Global efficiency	ENSG00000104537.16	ANXA13	0.0303696	31	5	0.0098	Artery_Coronary	0.974214	Brain_Substantia_nigra	18.8304	4.27202e-16	0.900835	-2.58281	2.58281	-0.430765	1.59137	5	0	0	0	0
Global efficiency	ENSG00000237643.1	RP11-462G2.1	0.0303733	12	3	0.0068	Testis	0.97221	Colon_Transverse	6.90387	4.35352e-17	0.805797	-2.70648	1.40507	-0.0755225	1.21706	3	0	0	0	0
Global efficiency	ENSG00000100644.16	HIF1A	0.0303734	38	2	0.038	Artery_Tibial	0.12	Brain_Hippocampus	36.1223	4.33253e-16	1.38459	-1.65957	2.07485	-0.926068	1.3535	2	0	0	0	0
Global efficiency	ENSG00000088832.16	FKBP1A	0.0303789	42	7	0.00094444	Artery_Aorta	0.853942	Testis	24.1808	2.33796e-15	0.947577	-1.20036	3.30658	1.93031	1.62955	7	0	0	0	0
Global efficiency	ENSG00000104760.16	FGL1	0.0304534	41	7	0.005	Testis	0.96	Artery_Tibial	19.5797	5.51553e-16	0.773848	-2.80703	1.17499	0.0130229	0.664175	7	0	0	0	0
Global efficiency	ENSG00000198933.9	TBKBP1	0.030464	45	2	0.033	Brain_Hypothalamus	0.9879	Brain_Cerebellar_Hemisphere	41.9688	1.00538e-15	2.09941	-2.13208	1.95136	1.47564	0.678705	2	0	0	0	0
Global efficiency	ENSG00000108759.3	KRT32	0.0305597	7	3	0.05	Skin_Sun_Exposed_Lower_leg	0.86	Esophagus_Mucosa	5.77874	0.00796658	0.275637	-1.72238	1.95996	-0.374165	1.34671	3	0	0	0	0
Global efficiency	ENSG00000171201.10	SMR3B	0.0305952	5	3	0.00308614	Thyroid	0.86	Testis	2.39699	2.21343e-16	0.957091	-2.95903	0.176374	-0.85534	1.22761	3	0	0	0	0
Global efficiency	ENSG00000271780.1	RP11-1017G21.5	0.0306063	49	2	0.0754209	Esophagus_Mucosa	0.993544	Brain_Caudate_basal_ganglia	43.6798	1.95938e-15	2.29778	-0.655126	1.7779	0.571	0.594547	2	0	0	0	0
Global efficiency	ENSG00000187889.12	C1orf168	0.0307124	23	8	0.00083	Heart_Left_Ventricle	0.709051	Colon_Transverse	8.56533	7.5578e-18	0.541355	-2.16849	3.34259	0.550629	1.53707	8	0	0	0	0
Global efficiency	ENSG00000185885.15	IFITM1	0.0307299	43	6	0.000330075	Prostate	0.777643	Brain_Putamen_basal_ganglia	26.8179	2.53501e-15	1.16243	-3.59048	1.76241	-2.16704	1.0752	6	0	0	0	0
Global efficiency	ENSG00000188786.9	MTF1	0.0307722	43	4	0.00027	Pancreas	0.5	Brain_Nucleus_accumbens_basal_ganglia	21.5831	7.13014e-16	2.44449	-3.6425	0.67449	-1.69198	1.07332	4	0	0	0	0
Global efficiency	ENSG00000161021.11	MAML1	0.0307731	44	4	0.06	Minor_Salivary_Gland	0.894926	Nerve_Tibial	29.2204	2.86091e-15	1.44193	-1.27533	1.88079	-0.159069	1.0697	4	0	0	0	0
Global efficiency	ENSG00000183853.17	KIRREL	0.0307756	10	6	0.0019	Artery_Tibial	0.967505	Spleen	5.81046	2.03628e-16	0.234583	-3.10543	0.999902	-0.282537	1.08755	6	0	0	0	0
Global efficiency	ENSG00000184163.3	C1QTNF12	0.0307848	44	5	0.0129241	Thyroid	1	Adrenal_Gland	21.2933	4.18004e-16	0.860832	-2.48585	2.32038	-0.461367	1.0955	5	0	0	0	0
Global efficiency	ENSG00000143374.16	TARS2	0.0307943	47	3	0.0025507	Brain_Anterior_cingulate_cortex_BA24	0.62391	Artery_Tibial	33.6837	8.04523e-16	1.55578	-3.01726	1.81191	-1.72817	1.229	3	0	0	0	0
Global efficiency	ENSG00000204928.2	GRXCR2	0.0309215	4	3	0.0048	Skin_Not_Sun_Exposed_Suprapubic	0.687963	Esophagus_Mucosa	2.17576	1.06584e-16	0.356548	-2.82016	0.412463	-1.20656	1.86323	3	0	0	0	0
Global efficiency	ENSG00000102595.19	UGGT2	0.0309252	48	3	0.0250572	Skin_Not_Sun_Exposed_Suprapubic	0.992033	Adipose_Subcutaneous	28.3436	2.42842e-15	3.43539	-2.24052	2.0944	0.12876	1.38238	3	0	0	0	0
Global efficiency	ENSG00000082701.14	GSK3B	0.0309617	34	2	0.0042	Kidney_Cortex	0.54	Small_Intestine_Terminal_Ileum	30.004	6.99488e-16	2.09729	-2.86274	-0.612813	-1.72399	0.361219	2	0	0	0	0
Global efficiency	ENSG00000235858.1	RP11-36D19.8	0.031	1	1	0.031	Testis	0.031	Testis	1	1	1	-2.15707	-2.15707	-2.15707	NA	1	0	0	0	0
Global efficiency	ENSG00000116478.11	HDAC1	0.0310159	48	3	0.00239571	Heart_Atrial_Appendage	0.56	Lung	38.9451	1.09547e-15	3.03844	-3.03621	-0.582842	-1.77847	0.526294	3	0	0	0	0
Global efficiency	ENSG00000122882.10	ECD	0.0310376	38	1	0.031	Adipose_Subcutaneous	0.0323959	Breast_Mammary_Tissue	37.9979	7.31987e-16	37.9979	-2.15707	-2.13949	-2.15653	0.00288186	1	0	0	0	0
Global efficiency	ENSG00000182168.14	UNC5C	0.0310445	21	8	0.018	Brain_Frontal_Cortex_BA9	0.887156	Breast_Mammary_Tissue	12.2954	6.02857e-18	0.416083	-2.36562	2.36562	0.665113	1.34419	8	0	0	0	0
Global efficiency	ENSG00000163131.10	CTSS	0.031073	49	3	0.01	Kidney_Cortex	0.87	Brain_Spinal_cord_cervical_c-1	41.43	1.17994e-15	1.42567	-2.57583	-0.163658	-1.53948	0.619505	3	0	0	0	0
Global efficiency	ENSG00000130595.17	TNNT3	0.031132	42	6	0.00327497	Whole_Blood	0.97	Thyroid	21.3073	5.07071e-16	0.899833	-2.87991	2.94068	-0.629739	1.93152	6	0	0	0	0
Global efficiency	ENSG00000125648.14	SLC25A23	0.0311396	49	8	0.0074	Brain_Cerebellum	0.97817	Stomach	16.4371	1.37728e-15	0.803612	-2.67829	1.75652	-0.535285	1.30295	8	0	0	0	0
Global efficiency	ENSG00000230023.2	RP11-10N16.2	0.0311759	9	5	0.0084	Skin_Not_Sun_Exposed_Suprapubic	0.81	Brain_Cerebellar_Hemisphere	4.60719	7.10881e-17	0.319459	-2.63555	2.05375	0.243026	1.34379	5	0	0	0	0
Global efficiency	ENSG00000174749.5	C4orf32	0.0311834	49	2	0.0023116	Brain_Cerebellar_Hemisphere	0.262069	Esophagus_Mucosa	44.0394	1.74167e-15	2.89038	-3.04697	2.75888	2.14239	1.27183	2	0	0	0	0
Global efficiency	ENSG00000255524.7	NPIPB8	0.0311912	3	2	0.023	Ovary	0.144622	Testis	1.99613	0.00417711	0.999696	1.45879	2.27343	1.95889	0.437871	2	0	0	0	0
Global efficiency	ENSG00000133059.16	DSTYK	0.0311956	49	4	0.0157291	Brain_Amygdala	0.987546	Vagina	36.2388	2.35259e-15	2.3434	-2.41514	1.40906	-0.621169	0.757857	4	0	0	0	0
Global efficiency	ENSG00000272374.1	RP3-329A5.8	0.0312128	8	3	0.015	Thyroid	0.474768	Testis	5.86015	1.27324e-18	0.873625	-1.73354	2.43238	0.566437	1.69256	3	0	0	0	0
Global efficiency	ENSG00000166033.11	HTRA1	0.0312838	44	8	0.000396541	Lung	0.89	Pancreas	20.4136	5.04638e-16	0.916267	-3.54238	3.16048	-1.03164	1.81602	8	0	0	0	0
Global efficiency	ENSG00000197142.10	ACSL5	0.0313037	39	5	0.0037	Brain_Spinal_cord_cervical_c-1	0.92	Cells_EBV-transformed_lymphocytes	21.8039	1.2774e-15	0.983931	-2.90267	1.6954	-0.850112	1.15669	5	0	0	0	0
Global efficiency	ENSG00000235180.1	LINC00601	0.0313099	12	4	0.019	Brain_Substantia_nigra	0.72	Breast_Mammary_Tissue	8.31263	4.13056e-17	0.865429	-1.47579	2.34553	1.72859	1.25972	4	0	0	0	0
Global efficiency	ENSG00000265808.3	SEC22B	0.031325	27	4	0.00572053	Skin_Not_Sun_Exposed_Suprapubic	0.997966	Cells_Cultured_fibroblasts	16.6777	2.21029e-16	1.05818	-0.818246	2.76338	0.707193	0.700981	4	0	0	0	0
Global efficiency	ENSG00000160803.7	UBQLN4	0.0313304	27	5	0.0088	Brain_Anterior_cingulate_cortex_BA24	0.73	Skin_Sun_Exposed_Lower_leg	17.953	2.32563e-16	0.97189	-2.61973	0.994458	-0.932084	0.820817	5	0	0	0	0
Global efficiency	ENSG00000101343.14	CRNKL1	0.0313455	44	7	0.0204615	Liver	0.82	Breast_Mammary_Tissue	24.0534	8.35807e-16	0.81667	-1.91273	2.31778	1.32227	1.11232	7	0	0	0	0
Global efficiency	ENSG00000121903.14	ZSCAN20	0.0314363	34	3	0.0046	Skin_Not_Sun_Exposed_Suprapubic	0.853681	Artery_Aorta	26.5975	6.33399e-16	1.48036	0.184424	2.83379	2.50227	0.449393	3	0	0	0	0
Global efficiency	ENSG00000040199.18	PHLPP2	0.0314574	49	4	0.0181341	Spleen	0.755273	Prostate	36.0842	6.78867e-16	1.45078	-2.36287	1.30401	-1.04605	1.14762	4	0	0	0	0
Global efficiency	ENSG00000164902.13	PHAX	0.0315424	39	6	0.0117979	Brain_Nucleus_accumbens_basal_ganglia	0.44	Pancreas	20.4723	6.59135e-16	0.794409	-2.51813	2.45726	-1.42532	0.835321	6	0	0	0	0
Global efficiency	ENSG00000075218.18	GTSE1	0.0315901	47	4	0.00680314	Brain_Hypothalamus	0.883606	Esophagus_Gastroesophageal_Junction	16.8005	2.78818e-16	6.79489	-2.70633	2.02338	-0.077317	1.57242	4	0	0	0	0
Global efficiency	ENSG00000268186.1	CTC-241F20.4	0.0315938	1	1	0.0315938	Thyroid	0.0315938	Thyroid	1	1	1	-2.14951	-2.14951	-2.14951	NA	1	0	0	0	0
Global efficiency	ENSG00000156284.5	CLDN8	0.0316541	9	2	0.0660377	Prostate	0.915702	Thyroid	8.39477	2.96389e-18	0.435681	-1.82501	1.83817	0.658666	1.52042	2	0	0	0	0
Global efficiency	ENSG00000161180.10	CCDC116	0.0316794	47	2	0.063	Brain_Cortex	0.941737	Nerve_Tibial	37.8042	1.29586e-15	6.12061	-1.67978	1.85919	0.743704	1.02954	2	0	0	0	0
Global efficiency	ENSG00000119640.8	ACYP1	0.0317442	48	3	0.0150393	Brain_Anterior_cingulate_cortex_BA24	0.904384	Spleen	35.6968	9.31619e-16	3.77326	-2.43143	1.97351	-0.711273	0.937293	3	0	0	0	0
Global efficiency	ENSG00000140044.12	JDP2	0.0317532	6	5	0.013	Esophagus_Gastroesophageal_Junction	0.665766	Esophagus_Mucosa	2.24543	1.15311e-18	0.490926	-1.91888	2.48377	0.719656	1.70568	5	0	0	0	0
Global efficiency	ENSG00000167291.15	TBC1D16	0.0317717	42	9	0.0306177	Brain_Cortex	0.96	Skin_Sun_Exposed_Lower_leg	20.3453	4.28547e-16	0.681973	-2.16201	2.10836	-1.16595	1.17531	9	0	0	0	0
Global efficiency	ENSG00000132953.16	XPO4	0.0318724	46	4	0.000659613	Artery_Aorta	0.63	Kidney_Cortex	34.5527	1.5492e-15	1.7799	-3.40584	1.29777	-2.61754	0.901449	4	0	0	0	0
Global efficiency	ENSG00000260151.1	RP11-748L13.6	0.0318998	2	2	0.014	Testis	0.128025	Thyroid	1.82929	0.170707	0.170707	1.52193	2.45726	1.9896	0.661377	2	0	0	0	0
Global efficiency	ENSG00000105261.7	OVOL3	0.0319097	13	2	0.0097	Testis	0.83	Skin_Not_Sun_Exposed_Suprapubic	11.2669	1.91216e-33	1.73312	-2.58634	0.214702	-0.53549	0.886723	2	0	0	0	0
Global efficiency	ENSG00000253343.1	CTD-3023L14.3	0.0319549	1	1	0.0319549	Testis	0.0319549	Testis	1	1	1	2.14497	2.14497	2.14497	NA	1	0	0	0	0
Global efficiency	ENSG00000092020.10	PPP2R3C	0.0319907	49	4	0.00124805	Brain_Substantia_nigra	0.422544	Uterus	32.951	1.1402e-15	2.14005	-3.22766	3.21598	-0.373658	2.53557	4	0	0	0	0
Global efficiency	ENSG00000230962.1	LINC01520	0.032	1	1	0.032	Testis	0.032	Testis	1	1	1	-2.14441	-2.14441	-2.14441	NA	1	0	0	0	0
Global efficiency	ENSG00000275481.1	RP11-474P2.6	0.0320285	42	5	0.00567166	Whole_Blood	0.71	Adipose_Visceral_Omentum	19.7763	7.21203e-16	0.978693	-2.73518	2.76618	-0.164471	2.08895	5	0	0	0	0
Global efficiency	ENSG00000112539.14	C6orf118	0.0320674	19	4	0.00227599	Brain_Hippocampus	0.999747	Testis	12.0988	2.61278e-17	0.440831	-3.05163	0.542577	-0.639437	0.799099	4	0	0	0	0
Global efficiency	ENSG00000273565.1	CTD-3075F15.1	0.0320837	3	2	0.0063	Minor_Salivary_Gland	0.77	Brain_Caudate_basal_ganglia	1.99894	0.0225924	0.978463	0.292375	2.73174	1.83596	1.34252	2	0	0	0	0
Global efficiency	ENSG00000100304.12	TTLL12	0.0321216	49	4	0.00900066	Minor_Salivary_Gland	0.992896	Prostate	36.9784	3.6388e-15	1.69825	-0.89752	2.61203	1.0067	0.807203	4	0	0	0	0
Global efficiency	ENSG00000169925.16	BRD3	0.0321708	47	4	0.0094	Pituitary	0.882278	Pancreas	34.7121	1.92725e-15	1.28067	-2.59715	0.426148	-0.765855	0.580833	4	0	0	0	0
Global efficiency	ENSG00000112499.12	SLC22A2	0.032276	7	3	0.092304	Esophagus_Muscularis	0.11	Esophagus_Gastroesophageal_Junction	3.6777	6.65455e-18	0.951425	-1.59819	1.68337	0.269829	1.74739	3	0	0	0	0
Global efficiency	ENSG00000164715.5	LMTK2	0.0323029	49	5	0.00452334	Vagina	0.993466	Colon_Sigmoid	32.6823	1.40755e-15	1.26482	-1.58231	2.83915	0.148216	1.18074	5	0	0	0	0
Global efficiency	ENSG00000229140.8	CCDC26	0.0323306	1	1	0.0323306	Spleen	0.0323306	Spleen	1	1	1	-2.1403	-2.1403	-2.1403	NA	1	0	0	0	0
Global efficiency	ENSG00000021826.14	CPS1	0.0323576	41	3	0.00870158	Spleen	0.88	Brain_Nucleus_accumbens_basal_ganglia	32.3648	2.35913e-15	2.38275	-2.62356	1.98988	-1.64684	0.984355	3	0	0	0	0
Global efficiency	ENSG00000162650.16	ATXN7L2	0.0323785	42	4	0.00188099	Esophagus_Muscularis	0.809475	Pancreas	27.2791	1.44933e-15	2.88531	-3.10841	2.70648	-0.934963	2.07824	4	0	0	0	0
Global efficiency	ENSG00000114948.12	ADAM23	0.0324459	42	6	0.000976159	Testis	0.956848	Brain_Cerebellum	23.3278	1.90459e-15	0.808434	-3.29731	0.214702	-1.68755	0.813453	6	0	0	0	0
Global efficiency	ENSG00000127993.15	RBM48	0.032494	49	3	0.00265934	Esophagus_Mucosa	0.717192	Ovary	41.9331	8.59849e-16	2.21077	-3.0046	0.946903	-2.51	0.738117	3	0	0	0	0
Global efficiency	ENSG00000146094.13	DOK3	0.0325161	49	3	0.0037954	Adipose_Subcutaneous	0.940427	Brain_Frontal_Cortex_BA9	25.1677	6.65133e-16	3.80659	-2.89468	1.64587	-1.28504	1.4483	3	0	0	0	0
Global efficiency	ENSG00000145087.12	STXBP5L	0.0325247	18	4	0.002	Pituitary	0.870144	Thyroid	10.5857	2.14604e-17	0.77605	-3.09023	1.08032	0.358814	1.07049	4	0	0	0	0
Global efficiency	ENSG00000024862.17	CCDC28A	0.0325799	49	5	0.0246149	Nerve_Tibial	0.967204	Testis	22.6773	4.88381e-16	0.818223	-2.24739	2.2362	-1.02506	1.15236	5	0	0	0	0
Global efficiency	ENSG00000181929.11	PRKAG1	0.0326038	29	1	0.0237761	Testis	0.033	Brain_Cerebellar_Hemisphere	28.9882	1.22166e-15	28.9882	-2.26073	2.13208	-0.372037	2.14125	1	0	0	0	0
Global efficiency	ENSG00000248771.5	LINC01207	0.0326636	8	2	0.35	Pancreas	0.50396	Lung	7.44337	1.7867e-17	0.556531	-0.934589	0.934589	-0.297472	0.882848	2	0	0	0	0
Global efficiency	ENSG00000226149.5	RP1-69D17.4	0.0326678	8	4	0.00463457	Testis	1	Adrenal_Gland	5.17917	3.74356e-17	0.521058	-0.600435	2.83139	0.323677	1.0466	4	0	0	0	0
Global efficiency	ENSG00000114455.13	HHLA2	0.0326969	14	2	0.066	Brain_Putamen_basal_ganglia	0.71	Pancreas	13.4278	1.16404e-17	0.503527	-1.83842	1.83842	0.238743	1.76279	2	0	0	0	0
Global efficiency	ENSG00000121644.18	DESI2	0.0327047	21	8	0.0027	Cells_EBV-transformed_lymphocytes	0.59	Lung	6.10987	2.83816e-17	0.653078	-2.99998	1.40507	-0.39721	1.37329	8	0	0	0	0
Global efficiency	ENSG00000160908.14	ZNF394	0.0327099	47	2	0.013453	Spleen	0.55	Adipose_Visceral_Omentum	42.661	9.86868e-16	3.41112	-2.47155	1.00819	-0.728588	0.677182	2	0	0	0	0
Global efficiency	ENSG00000267215.1	RP11-685A21.1	0.0327498	1	1	0.0327498	Testis	0.0327498	Testis	1	1	1	2.13514	2.13514	2.13514	NA	1	0	0	0	0
Global efficiency	ENSG00000187166.1	H1FNT	0.0327506	48	3	0.00437959	Brain_Putamen_basal_ganglia	0.953871	Brain_Substantia_nigra	31.9148	1.06897e-15	2.91073	-2.84944	0.146538	-1.60978	0.664058	3	0	0	0	0
Global efficiency	ENSG00000267467.3	APOC4	0.0327759	12	5	0.0061	Brain_Nucleus_accumbens_basal_ganglia	0.98	Small_Intestine_Terminal_Ileum	4.91015	1.59203e-18	0.815894	-2.27343	2.74236	-0.166443	2.00511	5	0	0	0	0
Global efficiency	ENSG00000133997.11	MED6	0.0328448	28	7	0.00424943	Breast_Mammary_Tissue	0.884804	Skin_Sun_Exposed_Lower_leg	11.5563	6.32791e-16	0.391197	-2.85903	1.21588	-1.41095	0.939501	7	0	0	0	0
Global efficiency	ENSG00000226250.1	LINC00408	0.033	1	1	0.033	Testis	0.033	Testis	1	1	1	-2.13208	-2.13208	-2.13208	NA	1	0	0	0	0
Global efficiency	ENSG00000238034.1	RP5-1185K9.1	0.033	2	1	0.033	Breast_Mammary_Tissue	0.033	Breast_Mammary_Tissue	2	3.3547e-17	2	-2.13208	-2.13208	-2.13208	0	1	0	0	0	0
Global efficiency	ENSG00000122359.17	ANXA11	0.0330475	49	11	0.000511377	Ovary	0.948388	Breast_Mammary_Tissue	19.6474	6.38968e-16	0.671234	-3.31322	3.47473	-1.05185	1.76848	11	0	0	0	0
Global efficiency	ENSG00000169814.12	BTD	0.0330489	30	4	0.00315065	Skin_Sun_Exposed_Lower_leg	0.93	Kidney_Cortex	19.0381	7.91742e-16	1.27052	0.0878448	2.95264	1.1469	1.0752	4	0	0	0	0
Global efficiency	ENSG00000171234.13	UGT2B7	0.0331022	15	2	0.12	Kidney_Cortex	0.585503	Cells_EBV-transformed_lymphocytes	13.2129	7.85871e-17	1.32799	-1.55477	1.55477	0.675684	1.10884	2	0	0	0	0
Global efficiency	ENSG00000170802.15	FOXN2	0.0331202	48	1	0.0244892	Whole_Blood	0.88	Liver	45.7782	1.13765e-15	45.7782	-2.24937	-0.150969	-2.06214	0.293682	1	0	0	0	0
Global efficiency	ENSG00000241598.5	KRTAP5-4	0.0331248	4	3	0.0145017	Brain_Cerebellum	0.82	Brain_Cerebellar_Hemisphere	2.15643	1.54948e-33	0.839338	-2.44459	2.29037	0.590923	2.24519	3	0	0	0	0
Global efficiency	ENSG00000114638.7	UPK1B	0.0331807	18	6	0.0091	Vagina	0.991623	Cells_Cultured_fibroblasts	7.39416	1.6741e-17	0.285569	-0.823894	2.60827	0.592521	0.892694	6	0	0	0	0
Global efficiency	ENSG00000147955.16	SIGMAR1	0.0332379	49	2	0.0520535	Brain_Cerebellar_Hemisphere	0.998915	Stomach	44.9274	8.18978e-16	4.05135	-1.29357	1.94269	0.150376	0.76305	2	0	0	0	0
Global efficiency	ENSG00000007372.21	PAX6	0.0333228	19	1	0.0194391	Pancreas	0.035	Brain_Amygdala	18.839	2.03735e-17	18.839	-2.337	2.10836	-1.89846	0.971708	1	0	0	0	0
Global efficiency	ENSG00000131061.13	ZNF341	0.0334132	47	2	0.0340823	Liver	0.803441	Breast_Mammary_Tissue	35.5246	5.24472e-16	10.66	-2.04353	2.1191	0.971627	1.45784	2	0	0	0	0
Global efficiency	ENSG00000251210.5	RP11-168E17.1	0.033431	1	1	0.033431	Testis	0.033431	Testis	1	1	1	-2.12687	-2.12687	-2.12687	NA	1	0	0	0	0
Global efficiency	ENSG00000166405.14	RIC3	0.0335016	47	6	0.000640015	Stomach	0.873941	Lung	20.5964	1.5526e-15	1.31091	-3.41406	1.28155	-1.71148	0.988386	6	0	0	0	0
Global efficiency	ENSG00000175602.3	CCDC85B	0.0335538	21	3	0.0052	Brain_Spinal_cord_cervical_c-1	0.78	Thyroid	18.4373	2.96097e-18	0.98305	-2.79438	-0.279319	-2.56918	0.623357	3	0	0	0	0
Global efficiency	ENSG00000168096.14	ANKS3	0.0336182	32	5	0.0101911	Brain_Caudate_basal_ganglia	0.978491	Thyroid	25.5103	9.11175e-16	0.905473	-0.994458	2.56928	-0.103716	0.739853	5	0	0	0	0
Global efficiency	ENSG00000070010.18	UFD1L	0.0336411	48	3	0.0044	Testis	0.65	Adipose_Visceral_Omentum	30.1485	1.35592e-15	4.3671	-2.84796	-0.453762	-1.19234	0.855594	3	0	0	0	0
Global efficiency	ENSG00000000460.16	C1orf112	0.0337177	39	7	0.000472705	Muscle_Skeletal	1	Adipose_Subcutaneous	17.4815	6.89609e-16	0.709985	-3.49577	1.5141	-1.13648	1.6417	7	0	0	0	0
Global efficiency	ENSG00000167080.8	B4GALNT2	0.0337581	11	4	0.0021923	Lung	0.76	Adrenal_Gland	6.60525	6.62633e-17	0.374789	-3.06286	3.04466	1.10667	2.1022	4	0	0	0	0
Global efficiency	ENSG00000111358.13	GTF2H3	0.0337879	49	3	0.014	Artery_Tibial	0.768687	Stomach	31.2632	9.4013e-16	1.36606	-2.45726	2.45726	-0.972787	1.74469	3	0	0	0	0
Global efficiency	ENSG00000087269.15	NOP14	0.0338097	33	2	0.025	Heart_Left_Ventricle	0.930741	Brain_Putamen_basal_ganglia	28.9716	6.11508e-16	3.05394	-1.25357	2.2414	-0.140287	0.861292	2	0	0	0	0
Global efficiency	ENSG00000244625.5	MIATNB	0.0339187	46	3	0.0093	Brain_Amygdala	0.811647	Testis	34.6804	2.03995e-15	2.16779	0.238302	2.60082	1.46257	0.685886	3	0	0	0	0
Global efficiency	ENSG00000266472.5	MRPS21	0.0339865	49	3	0.00294633	Brain_Nucleus_accumbens_basal_ganglia	0.287859	Cells_EBV-transformed_lymphocytes	38.4833	1.18514e-15	1.35943	1.06283	2.97328	2.54475	0.375338	3	0	0	0	0
Global efficiency	ENSG00000218819.4	TDRD15	0.034	1	1	0.034	Pituitary	0.034	Pituitary	1	1	1	-2.12007	-2.12007	-2.12007	NA	1	0	0	0	0
Global efficiency	ENSG00000157680.15	DGKI	0.0340064	40	3	0.0253048	Esophagus_Muscularis	0.36	Brain_Hippocampus	34.5979	6.89658e-16	1.21385	-1.56434	2.23672	0.470164	1.09979	3	0	0	0	0
Global efficiency	ENSG00000075089.9	ACTR6	0.0340142	47	4	0.00342023	Heart_Atrial_Appendage	0.992607	Nerve_Tibial	29.0909	8.79878e-16	1.92511	-1.33417	2.92721	0.780036	1.08971	4	0	0	0	0
Global efficiency	ENSG00000251637.6	RP11-119D9.1	0.0340384	19	4	0.0026839	Kidney_Cortex	0.54	Breast_Mammary_Tissue	11.761	7.74133e-18	0.920751	-3.0018	2.87816	-1.47937	1.84303	4	0	0	0	0
Global efficiency	ENSG00000010438.16	PRSS3	0.03406	47	6	0.001	Brain_Hippocampus	0.91	Pituitary	16.9729	4.41229e-16	0.970601	-3.29053	1.69637	0.175628	1.13574	6	0	0	0	0
Global efficiency	ENSG00000139648.6	KRT71	0.0340688	4	4	0.136079	Spleen	0.78	Brain_Spinal_cord_cervical_c-1	1.91248	0.0650462	0.0650462	-0.927532	1.49055	0.212938	1.04903	4	0	0	0	0
Global efficiency	ENSG00000125968.8	ID1	0.0341485	23	1	0.00599428	Esophagus_Gastroesophageal_Junction	0.041	Brain_Frontal_Cortex_BA9	22.5984	2.17431e-18	22.5984	2.04353	2.74809	2.10556	0.145205	1	0	0	0	0
Global efficiency	ENSG00000239941.1	RP11-246A10.1	0.034155	4	2	0.0098	Vagina	0.49	Artery_Aorta	3.10583	0.00590001	0.840118	-2.58281	-0.690309	-1.28804	0.888978	2	0	0	0	0
Global efficiency	ENSG00000129559.12	NEDD8	0.0341767	40	4	0.0048652	Brain_Hippocampus	0.98	Vagina	26.2333	8.25494e-16	1.01403	-2.81583	2.21152	0.602022	1.86495	4	0	0	0	0
Global efficiency	ENSG00000223855.1	HRAT92	0.0341844	49	1	0.00677927	Brain_Nucleus_accumbens_basal_ganglia	0.165714	Brain_Cerebellar_Hemisphere	46.8239	1.08918e-15	46.8239	-2.7075	2.49632	-1.96966	0.700637	1	0	0	0	0
Global efficiency	ENSG00000165389.6	SPTSSA	0.0342261	29	8	0.00432825	Esophagus_Mucosa	0.89	Stomach	12.6786	3.83275e-16	0.434808	-1.01522	2.85319	0.787878	1.28171	8	0	0	0	0
Global efficiency	ENSG00000179097.5	HTR1F	0.0342573	21	7	0.0039	Adipose_Subcutaneous	0.87	Skin_Not_Sun_Exposed_Suprapubic	10.7187	1.97942e-17	0.670845	-0.974114	2.88614	1.23996	0.894955	7	0	0	0	0
Global efficiency	ENSG00000156049.6	GNA14	0.0342934	36	6	0.00842471	Muscle_Skeletal	0.955472	Thyroid	26.674	5.98623e-16	0.981543	-2.63456	1.17499	-0.956282	0.864865	6	0	0	0	0
Global efficiency	ENSG00000213516.9	RBMXL1	0.0342947	45	3	0.00129225	Nerve_Tibial	0.99	Brain_Hypothalamus	34.9469	7.45184e-16	1.34533	-3.21769	-0.0125335	-1.4489	0.962085	3	0	0	0	0
Global efficiency	ENSG00000256287.1	RP11-664H17.1	0.0343282	9	4	0.05	Artery_Coronary	0.862548	Adipose_Subcutaneous	5.68262	1.03293e-16	0.383084	-0.581444	1.95996	0.81041	0.895215	4	0	0	0	0
Global efficiency	ENSG00000186976.14	EFCAB6	0.0343333	48	3	0.0045668	Heart_Atrial_Appendage	0.36	Brain_Hippocampus	41.0136	2.92968e-15	1.65215	-2.8361	-0.915365	-2.4767	0.436516	3	0	0	0	0
Global efficiency	ENSG00000167377.17	ZNF23	0.0343498	49	3	0.00432557	Brain_Frontal_Cortex_BA9	0.876769	Cells_Cultured_fibroblasts	38.5127	2.69652e-15	3.0629	-2.85339	-0.155067	-1.7192	0.769398	3	0	0	0	0
Global efficiency	ENSG00000166482.11	MFAP4	0.0344191	46	3	0.00374937	Nerve_Tibial	0.5	Artery_Aorta	26.2933	3.74072e-16	5.84415	-2.89851	-0.67449	-1.19703	0.811757	3	0	0	0	0
Global efficiency	ENSG00000005339.14	CREBBP	0.0344264	42	3	0.0064	Ovary	0.8	Adipose_Subcutaneous	37.8208	9.22641e-16	1.29967	-2.72655	1.65463	0.216171	0.591965	3	0	0	0	0
Global efficiency	ENSG00000144560.14	VGLL4	0.034493	11	9	0.00996904	Pancreas	0.948532	Muscle_Skeletal	2.33202	2.65212e-17	0.639558	-2.5769	1.83167	-0.254561	1.51732	9	0	0	0	0
Global efficiency	ENSG00000122515.14	ZMIZ2	0.0345192	46	3	0.00227351	Brain_Cerebellum	0.994098	Minor_Salivary_Gland	25.2603	1.01995e-15	1.62339	-3.05196	1.34075	-1.05231	0.919093	3	0	0	0	0
Global efficiency	ENSG00000242190.1	RP11-142L1.1	0.0345564	1	1	0.0345564	Testis	0.0345564	Testis	1	1	1	2.11352	2.11352	2.11352	NA	1	0	0	0	0
Global efficiency	ENSG00000073614.12	KDM5A	0.0345812	43	3	0.00735854	Muscle_Skeletal	0.99	Colon_Transverse	30.9684	6.69413e-16	2.78104	-2.66061	2.68017	0.276513	1.1758	3	0	0	0	0
Global efficiency	ENSG00000267065.2	LINC02080	0.0347185	39	2	0.00597006	Brain_Hypothalamus	0.980945	Breast_Mammary_Tissue	35.4789	7.95588e-16	1.90489	-2.74942	-0.0238844	-2.0973	0.591489	2	0	0	0	0
Global efficiency	ENSG00000282418.1	RP11-496N12.9	0.0347346	3	3	0.00508481	Artery_Tibial	0.19	Colon_Sigmoid	2.16368	0.129875	0.129875	-1.31058	2.80161	1.18159	2.19044	3	0	0	0	0
Global efficiency	ENSG00000075651.15	PLD1	0.0347564	48	8	0.00704719	Cells_EBV-transformed_lymphocytes	0.929353	Vagina	14.6877	8.20822e-16	0.562946	-2.69461	2.45726	-0.0983966	1.50581	8	0	0	0	0
Global efficiency	ENSG00000141519.14	CCDC40	0.0347674	48	1	0.0172217	Vagina	0.217545	Muscle_Skeletal	45.3206	2.55837e-15	45.3206	1.23308	2.38194	2.04915	0.220911	1	0	0	0	0
Global efficiency	ENSG00000080345.17	RIF1	0.0347919	49	2	0.000987367	Thyroid	0.23	Whole_Blood	40.0954	8.40233e-16	5.56639	-3.2941	1.20036	-2.2797	0.579129	2	0	0	0	0
Global efficiency	ENSG00000278730.1	RP11-147L13.11	0.0348077	46	4	0.00042942	Skin_Sun_Exposed_Lower_leg	0.998879	Esophagus_Muscularis	31.4895	1.65316e-15	1.87549	-2.40394	3.52131	2.17868	1.34005	4	0	0	0	0
Global efficiency	ENSG00000118369.12	USP35	0.0348196	47	8	0.0206193	Cells_Cultured_fibroblasts	0.960607	Esophagus_Muscularis	19.0865	6.62687e-16	0.84219	-2.31488	1.89635	-0.224947	1.10996	8	0	0	0	0
Global efficiency	ENSG00000184588.17	PDE4B	0.0348439	30	5	0.031	Stomach	0.89	Adrenal_Gland	19.6614	1.54135e-15	0.955274	-2.15707	1.74914	0.663144	0.6893	5	0	0	0	0
Global efficiency	ENSG00000188338.14	SLC38A3	0.0348989	42	3	0.0237902	Brain_Cortex	0.37	Adipose_Visceral_Omentum	37.1318	1.13603e-15	1.64762	-2.2605	2.19729	-0.250249	1.78436	3	0	0	0	0
Global efficiency	ENSG00000158525.15	CPA5	0.0349243	17	6	0.0038	Brain_Hypothalamus	0.97	Small_Intestine_Terminal_Ileum	6.95756	1.53391e-17	0.240994	-2.8943	2.8943	0.498551	1.45745	6	0	0	0	0
Global efficiency	ENSG00000279072.1	RP13-580B18.4	0.035	1	1	0.035	Testis	0.035	Testis	1	1	1	2.10836	2.10836	2.10836	NA	1	0	0	0	0
Global efficiency	ENSG00000118523.5	CTGF	0.035	1	1	0.035	Heart_Left_Ventricle	0.035	Heart_Left_Ventricle	1	1	1	2.10836	2.10836	2.10836	NA	1	0	0	0	0
Global efficiency	ENSG00000140379.7	BCL2A1	0.035	8	1	0.035	Kidney_Cortex	0.035	Brain_Cortex	8	7.0644e-33	8	-2.10836	2.10836	1.58127	1.49083	1	0	0	0	0
Global efficiency	ENSG00000155545.19	MIER3	0.0350046	39	5	0.00678847	Skin_Sun_Exposed_Lower_leg	0.9	Colon_Sigmoid	16.2521	9.19421e-16	0.83749	-2.70705	1.43653	-1.06445	1.14228	5	0	0	0	0
Global efficiency	ENSG00000171604.11	CXXC5	0.0350191	46	4	0.0120785	Liver	0.9	Muscle_Skeletal	34.664	5.962e-16	1.19957	-1.78661	2.50984	1.31411	1.27684	4	0	0	0	0
Global efficiency	ENSG00000262772.1	LINC01977	0.0350519	18	4	0.00394499	Vagina	0.95	Thyroid	10.6465	9.88534e-18	0.594363	-2.88253	1.55477	0.51079	1.16886	4	0	0	0	0
Global efficiency	ENSG00000197417.7	SHPK	0.0351153	49	2	0.0414365	Liver	0.99641	Pancreas	43.033	4.24159e-15	2.76438	-2.03914	-0.004499	-1.0327	0.593353	2	0	0	0	0
Global efficiency	ENSG00000275765.5	RP11-54C4.3	0.0351376	49	2	0.0679796	Brain_Anterior_cingulate_cortex_BA24	0.992435	Artery_Aorta	40.3834	7.93722e-16	7.78926	-1.80965	1.82514	0.0236124	1.103	2	0	0	0	0
Global efficiency	ENSG00000006071.12	ABCC8	0.0351418	46	4	0.0014	Ovary	0.888811	Lung	33.6122	2.19398e-15	1.29591	-3.19465	-0.139809	-1.80157	0.668093	4	0	0	0	0
Global efficiency	ENSG00000234745.10	HLA-B	0.0351789	46	10	0.0271583	Cells_EBV-transformed_lymphocytes	0.999556	Pituitary	22.2772	2.07957e-15	0.81279	-2.20924	2.12007	-0.31241	0.901613	10	0	0	0	0
Global efficiency	ENSG00000260484.1	RP11-1081M5.2	0.0351848	10	3	0.19	Nerve_Tibial	0.675524	Artery_Tibial	7.79965	2.99794e-18	0.81703	-0.841621	1.31058	-0.00351851	0.915701	3	0	0	0	0
Global efficiency	ENSG00000135968.20	GCC2	0.0351864	44	5	0.00111689	Lung	0.835083	Adrenal_Gland	27.1546	1.08897e-15	1.70878	-3.2593	2.61614	-1.89955	1.46171	5	0	0	0	0
Global efficiency	ENSG00000100296.13	THOC5	0.0351936	39	4	0.092	Brain_Amygdala	0.95739	Skin_Sun_Exposed_Lower_leg	29.4947	2.38435e-15	0.986343	-1.5141	1.68494	0.52965	0.750746	4	0	0	0	0
Global efficiency	ENSG00000095397.13	WHRN	0.0351986	47	5	0.00355736	Testis	0.959508	Brain_Cortex	27.095	2.64835e-15	1.58044	-2.91496	1.22137	-1.40384	1.00803	5	0	0	0	0
Global efficiency	ENSG00000273038.2	RP11-479G22.8	0.035219	49	2	0.00331112	Brain_Cerebellar_Hemisphere	0.38	Vagina	42.4663	2.4749e-15	3.04473	-2.93727	-0.877896	-2.32518	0.330563	2	0	0	0	0
Global efficiency	ENSG00000108018.15	SORCS1	0.0352545	7	6	0.001	Skin_Not_Sun_Exposed_Suprapubic	0.98	Brain_Cerebellar_Hemisphere	2.46493	0.01032	0.0978614	-0.306154	3.29053	1.13716	1.2716	6	0	0	0	0
Global efficiency	ENSG00000076706.16	MCAM	0.0352661	29	4	0.00297837	Small_Intestine_Terminal_Ileum	0.66	Ovary	24.3061	2.11933e-15	0.961992	-2.58991	2.96996	1.87781	1.58727	4	0	0	0	0
Global efficiency	ENSG00000261161.1	RP11-58A18.1	0.035392	4	2	0.01	Artery_Tibial	0.032	Artery_Coronary	3.67508	0.00142371	0.248854	-2.57583	-2.14441	-2.44666	0.204694	2	0	0	0	0
Global efficiency	ENSG00000260780.1	RP11-580I1.1	0.0354637	3	3	0.0059	Ovary	0.7	Testis	1.28273	0.60509	0.60509	0.38532	2.75329	1.48306	1.19337	3	0	0	0	0
Global efficiency	ENSG00000135315.11	CEP162	0.0354813	21	3	0.022	Artery_Tibial	0.57	Brain_Cortex	12.0966	1.31692e-17	0.919763	-2.29037	2.29037	0.991972	1.19886	3	0	0	0	0
Global efficiency	ENSG00000130427.2	EPO	0.0355033	15	3	0.004	Skin_Sun_Exposed_Lower_leg	0.73	Pancreas	11.0558	1.81803e-18	0.921861	-2.87816	1.94313	-0.985866	1.54473	3	0	0	0	0
Global efficiency	ENSG00000116128.10	BCL9	0.0355146	16	4	0.0038	Nerve_Tibial	0.562909	Brain_Nucleus_accumbens_basal_ganglia	13.112	3.65957e-18	0.533514	-0.578525	2.8943	0.982332	0.640441	4	0	0	0	0
Global efficiency	ENSG00000221888.3	OR1C1	0.0356938	1	1	0.0356938	Testis	0.0356938	Testis	1	1	1	2.1004	2.1004	2.1004	NA	1	0	0	0	0
Global efficiency	ENSG00000139514.12	SLC7A1	0.0357794	46	5	0.0567694	Thyroid	0.945329	Heart_Left_Ventricle	27.8019	3.13869e-16	2.61351	-1.8972	1.90508	-0.806414	1.33702	5	0	0	0	0
Global efficiency	ENSG00000249751.3	ECSCR	0.0358277	45	3	0.104158	Muscle_Skeletal	0.998974	Skin_Sun_Exposed_Lower_leg	28.8159	4.92437e-16	1.17141	-0.806421	1.62502	0.0444503	0.726919	3	0	0	0	0
Global efficiency	ENSG00000165633.12	VSTM4	0.0359092	46	5	0.0066	Thyroid	0.961318	Brain_Cerebellum	19.2788	7.38886e-16	1.57082	-2.7092	2.71638	0.382466	1.26201	5	0	0	0	0
Global efficiency	ENSG00000198089.15	SFI1	0.0359188	48	5	0.00041	Brain_Hippocampus	0.83	Cells_EBV-transformed_lymphocytes	30.4964	2.99336e-15	1.29252	-3.53356	-0.214702	-2.14892	0.908364	5	0	0	0	0
Global efficiency	ENSG00000136770.10	DNAJC1	0.0359896	35	1	0.036	Adrenal_Gland	0.68	Testis	34.0001	4.45644e-16	34.0001	-2.09693	2.09693	-1.54593	1.39352	1	0	0	0	0
Global efficiency	ENSG00000250341.1	RP11-785F11.1	0.036	1	1	0.036	Testis	0.036	Testis	1	1	1	2.09693	2.09693	2.09693	NA	1	0	0	0	0
Global efficiency	ENSG00000283383.1	RP11-499F19.3	0.036	1	1	0.036	Thyroid	0.036	Thyroid	1	1	1	-2.09693	-2.09693	-2.09693	NA	1	0	0	0	0
Global efficiency	ENSG00000265217.1	RP11-775G23.1	0.036	2	1	0.036	Nerve_Tibial	0.036	Testis	2	3.3547e-17	2	-2.09693	2.09693	-2.22045e-16	2.9655	1	0	0	0	0
Global efficiency	ENSG00000164430.15	MB21D1	0.0360009	49	6	0.00717798	Colon_Transverse	0.955826	Adrenal_Gland	24.1045	8.22069e-16	1.06708	-2.65259	2.68847	-0.234939	0.954678	6	0	0	0	0
Global efficiency	ENSG00000272428.1	RP11-704J17.5	0.0360135	4	1	0.032	Brain_Hippocampus	0.041	Kidney_Cortex	3.9893	1.93281e-17	3.9893	2.04353	2.14441	2.09397	0.0582435	1	0	0	0	0
Global efficiency	ENSG00000170903.10	MSANTD4	0.0360138	45	3	0.004	Esophagus_Mucosa	0.99	Adrenal_Gland	36.4128	1.23966e-15	3.74989	-2.87816	2.87816	0.0513273	0.875525	3	0	0	0	0
Global efficiency	ENSG00000196418.12	ZNF124	0.0361002	44	2	0.033	Lung	0.799993	Adipose_Visceral_Omentum	39.3567	2.83718e-15	2.44115	-2.13208	1.22653	0.779142	0.766631	2	0	0	0	0
Global efficiency	ENSG00000170540.14	ARL6IP1	0.0361078	49	4	0.023245	Adipose_Visceral_Omentum	0.901065	Liver	26.3721	6.38701e-16	1.88283	-2.06419	2.26938	0.352947	1.56608	4	0	0	0	0
Global efficiency	ENSG00000160062.14	ZBTB8A	0.0361951	2	1	0.035	Ovary	0.038	Heart_Atrial_Appendage	1.99404	0.00595715	1.99404	-2.10836	-2.07485	-2.09161	0.0236906	1	0	0	0	0
Global efficiency	ENSG00000105290.11	APLP1	0.0362553	43	2	0.0067	Pancreas	0.27	Esophagus_Gastroesophageal_Junction	40.3397	7.28163e-16	2.28462	-1.49292	2.7114	2.35749	0.829036	2	0	0	0	0
Global efficiency	ENSG00000164270.17	HTR4	0.0362894	6	3	0.0035	Nerve_Tibial	0.75	Heart_Atrial_Appendage	4.42467	1.62762e-17	0.620422	-0.568052	2.92003	0.350427	1.35514	3	0	0	0	0
Global efficiency	ENSG00000220161.4	LINC02076	0.0363114	10	6	0.041	Ovary	0.724434	Brain_Cortex	4.40027	3.81937e-17	0.429125	-1.94313	2.04353	-0.623891	1.24899	6	0	0	0	0
Global efficiency	ENSG00000100292.16	HMOX1	0.0363196	28	4	0.04	Whole_Blood	0.52	Brain_Spinal_cord_cervical_c-1	22.4481	2.18542e-15	0.984438	-2.05375	1.97737	-0.728981	0.710626	4	0	0	0	0
Global efficiency	ENSG00000146463.11	ZMYM4	0.0363538	37	1	0.0362724	Cells_Cultured_fibroblasts	0.621982	Spleen	35.6993	1.46346e-15	35.6993	0.493043	2.09386	2.04294	0.261882	1	0	0	0	0
Global efficiency	ENSG00000161996.18	WDR90	0.0363554	49	2	0.0157776	Brain_Putamen_basal_ganglia	0.787928	Colon_Transverse	38.3718	3.78427e-15	7.90697	-2.41402	1.88673	-1.01331	1.09722	2	0	0	0	0
Global efficiency	ENSG00000114315.3	HES1	0.0363662	5	5	0.0045	Colon_Sigmoid	0.37	Brain_Hippocampus	1.7714	0.485145	0.485145	-2.8408	1.22653	-0.164873	1.82107	5	0	0	0	0
Global efficiency	ENSG00000117228.9	GBP1	0.0363866	36	4	0.0045	Brain_Hippocampus	0.84	Brain_Cerebellar_Hemisphere	28.5592	4.52709e-16	1.71018	-2.8408	2.799	1.55446	1.45178	4	0	0	0	0
Global efficiency	ENSG00000176476.8	SGF29	0.0363934	49	4	0.00285534	Esophagus_Mucosa	0.850769	Brain_Hypothalamus	29.7992	6.28208e-16	2.27291	-1.69997	2.9829	1.48403	1.44043	4	0	0	0	0
Global efficiency	ENSG00000006788.13	MYH13	0.0364168	5	4	0.0079	Stomach	0.427891	Small_Intestine_Terminal_Ileum	2.81979	9.14078e-17	0.379799	-1.94313	2.65631	0.929896	1.75737	4	0	0	0	0
Global efficiency	ENSG00000142405.21	NLRP12	0.0364963	22	4	0.00311809	Adrenal_Gland	0.917312	Whole_Blood	15.8503	3.52787e-18	0.562457	-2.95585	0.10382	-2.38287	0.74204	4	0	0	0	0
Global efficiency	ENSG00000196296.13	ATP2A1	0.0364974	35	2	0.01	Brain_Amygdala	0.18874	Cells_Cultured_fibroblasts	32.7179	7.85922e-16	1.11096	-2.57583	-1.31431	-2.40731	0.301502	2	0	0	0	0
Global efficiency	ENSG00000149929.15	HIRIP3	0.0365883	47	2	0.09	Adipose_Visceral_Omentum	0.908839	Adipose_Subcutaneous	44.8363	1.28702e-15	1.86614	-1.5171	1.6954	-1.21134	0.564809	2	0	0	0	0
Global efficiency	ENSG00000181915.4	ADO	0.0366268	46	3	0.0488004	Minor_Salivary_Gland	0.978023	Brain_Hippocampus	33.096	1.12233e-15	1.38865	-1.75803	1.97033	0.648696	0.945489	3	0	0	0	0
Global efficiency	ENSG00000150456.10	EEF1AKMT1	0.0366603	48	7	0.00072	Esophagus_Mucosa	0.980237	Adrenal_Gland	18.718	5.17086e-16	1.15385	-1.59151	3.38185	1.36772	1.11972	7	0	0	0	0
Global efficiency	ENSG00000185201.16	IFITM2	0.0366813	49	6	0.00147668	Brain_Amygdala	0.87	Kidney_Cortex	31.0778	3.04557e-15	1.38963	-1.60466	3.17923	1.35508	1.19388	6	0	0	0	0
Global efficiency	ENSG00000021488.12	SLC7A9	0.0367006	48	3	0.0250539	Pancreas	0.859616	Kidney_Cortex	41.8739	1.04388e-15	1.85458	-1.55477	2.24057	1.60117	0.836579	3	0	0	0	0
Global efficiency	ENSG00000231274.5	SBK3	0.0367048	25	6	0.026	Adrenal_Gland	0.850926	Thyroid	9.01801	5.03277e-18	0.579978	-1.97737	2.22621	-0.117085	1.51806	6	0	0	0	0
Global efficiency	ENSG00000250571.6	GLI4	0.0367248	43	5	0.00664384	Brain_Substantia_nigra	0.99	Pituitary	20.5927	7.57899e-16	1.01939	-2.71419	2.3819	-0.358508	1.6582	5	0	0	0	0
Global efficiency	ENSG00000008256.15	CYTH3	0.036768	39	10	0.0021	Brain_Caudate_basal_ganglia	0.872751	Skin_Not_Sun_Exposed_Suprapubic	14.7804	2.65281e-16	0.588121	-3.07571	1.46539	-1.26734	1.40182	10	0	0	0	0
Global efficiency	ENSG00000132972.18	RNF17	0.0368478	8	2	0.014	Brain_Cerebellar_Hemisphere	0.4	Colon_Sigmoid	7.35195	3.44342e-17	0.648029	0.841621	2.45726	1.30784	0.581048	2	0	0	0	0
Global efficiency	ENSG00000277369.1	RP11-486I11.2	0.0369337	16	2	0.011	Brain_Amygdala	0.88	Esophagus_Muscularis	11.1419	2.57501e-17	4.4771	-2.5427	0.285001	-0.719234	1.26292	2	0	0	0	0
Global efficiency	ENSG00000158321.15	AUTS2	0.036974	38	2	0.0334228	Brain_Putamen_basal_ganglia	0.5	Thyroid	29.7426	6.62996e-16	6.28905	-2.12697	2.04353	-0.671197	0.95418	2	0	0	0	0
Global efficiency	ENSG00000011275.18	RNF216	0.0369911	47	6	0.00473213	Artery_Aorta	0.97	Brain_Amygdala	24.3662	1.02551e-15	1.46658	-2.82472	0.946572	-1.27995	0.826316	6	0	0	0	0
Global efficiency	ENSG00000186265.9	BTLA	0.037	1	1	0.037	Adipose_Visceral_Omentum	0.037	Adipose_Visceral_Omentum	1	1	1	2.08576	2.08576	2.08576	NA	1	0	0	0	0
Global efficiency	ENSG00000277797.1	RP11-244G12.1	0.037	2	1	0.037	Artery_Tibial	0.037	Artery_Tibial	2	3.3547e-17	2	2.08576	2.08576	2.08576	0	1	0	0	0	0
Global efficiency	ENSG00000205846.3	CLEC6A	0.037	1	1	0.037	Spleen	0.037	Spleen	1	1	1	-2.08576	-2.08576	-2.08576	NA	1	0	0	0	0
Global efficiency	ENSG00000213918.10	DNASE1	0.0370331	45	3	0.00618908	Prostate	0.78	Colon_Transverse	21.8381	6.32312e-16	2.93277	-2.67379	2.73759	0.476454	1.97925	3	0	0	0	0
Global efficiency	ENSG00000198408.13	MGEA5	0.0370833	48	1	0.0129404	Lung	0.32398	Brain_Substantia_nigra	46.935	7.73208e-16	46.935	-2.10836	2.48541	-1.98928	0.679189	1	0	0	0	0
Global efficiency	ENSG00000131507.10	NDFIP1	0.0371463	46	5	0.00135968	Brain_Cerebellum	0.97402	Cells_EBV-transformed_lymphocytes	27.6064	9.7499e-16	1.90465	-2.99659	3.20308	-0.238267	1.12402	5	0	0	0	0
Global efficiency	ENSG00000221821.3	C6orf226	0.037156	49	1	0.0209885	Skin_Not_Sun_Exposed_Suprapubic	0.0513075	Brain_Cerebellar_Hemisphere	48.0818	9.46818e-16	48.0818	-2.30819	-1.9489	-2.06831	0.0417173	1	0	0	0	0
Global efficiency	ENSG00000142789.19	CELA3A	0.0372384	41	2	0.00549094	Pancreas	0.787738	Adrenal_Gland	35.5406	7.43177e-16	3.92005	-2.77673	2.33417	-1.27864	1.14353	2	0	0	0	0
Global efficiency	ENSG00000089639.10	GMIP	0.037349	49	7	0.00801528	Brain_Anterior_cingulate_cortex_BA24	0.998203	Kidney_Cortex	19.733	8.6902e-16	0.769405	-2.65143	2.47522	0.376669	1.75239	7	0	0	0	0
Global efficiency	ENSG00000178233.17	TMEM151B	0.037364	7	4	0.044	Adipose_Visceral_Omentum	0.72	Heart_Atrial_Appendage	4.01131	3.83226e-17	0.309624	-2.01409	2.01409	-0.153958	1.80813	4	0	0	0	0
Global efficiency	ENSG00000181638.17	ZFP41	0.0373826	41	4	0.0069	Brain_Cerebellar_Hemisphere	0.814832	Prostate	27.1159	2.63988e-15	0.982618	-2.70163	2.59633	0.500063	2.04681	4	0	0	0	0
Global efficiency	ENSG00000267786.1	AF038458.3	0.0374551	7	2	0.016	Brain_Frontal_Cortex_BA9	0.461625	Brain_Cortex	6.00392	3.3791e-17	0.996076	-2.40892	0.736174	-1.95962	1.18873	2	0	0	0	0
Global efficiency	ENSG00000185344.13	ATP6V0A2	0.0374797	49	2	0.01	Brain_Anterior_cingulate_cortex_BA24	0.996309	Adrenal_Gland	42.5849	8.7042e-16	3.72764	-2.57583	0.754771	-0.279754	0.676664	2	0	0	0	0
Global efficiency	ENSG00000151893.14	CACUL1	0.0374839	48	3	0.00322817	Liver	0.88567	Heart_Atrial_Appendage	34.1429	1.98762e-15	1.40333	-2.94513	-0.143786	-2.4078	0.465671	3	0	0	0	0
Global efficiency	ENSG00000205730.6	ITPRIPL2	0.037494	14	3	0.016	Brain_Hypothalamus	0.42	Cells_Cultured_fibroblasts	12.0032	1.18339e-17	0.906617	-2.40892	0.806421	-0.524332	0.98716	3	0	0	0	0
Global efficiency	ENSG00000240567.1	LINC02067	0.0375385	16	5	0.0504446	Heart_Atrial_Appendage	0.85	Testis	10.6786	6.60174e-18	0.604335	-1.64598	1.95617	0.83875	1.0534	5	0	0	0	0
Global efficiency	ENSG00000197756.9	RPL37A	0.0375607	47	2	0.0056	Testis	0.95971	Cells_Cultured_fibroblasts	43.6923	1.13291e-15	1.51504	-1.12962	2.77033	-0.735624	0.601012	2	0	0	0	0
Global efficiency	ENSG00000130725.7	UBE2M	0.0376283	42	5	0.0388255	Skin_Not_Sun_Exposed_Suprapubic	0.717674	Stomach	27.195	6.80695e-16	1.20217	-2.06603	2.02371	-0.421951	0.846507	5	0	0	0	0
Global efficiency	ENSG00000162772.16	ATF3	0.0376835	31	1	0.037	Adrenal_Gland	0.800419	Testis	30.0734	1.27816e-15	30.0734	-0.252805	2.08576	2.01033	0.420019	1	0	0	0	0
Global efficiency	ENSG00000257894.2	RP1-78O14.1	0.0376854	38	2	0.002	Artery_Tibial	0.994318	Esophagus_Mucosa	32.2683	7.4768e-16	5.12437	-3.09023	1.40507	0.347316	1.43661	2	0	0	0	0
Global efficiency	ENSG00000149305.6	HTR3B	0.0377759	10	4	0.0017	Brain_Nucleus_accumbens_basal_ganglia	0.670771	Brain_Frontal_Cortex_BA9	6.16286	3.50611e-18	0.374785	-3.13818	3.13818	-0.853558	2.34771	4	0	0	0	0
Global efficiency	ENSG00000048140.17	TSPAN17	0.037827	48	6	0.000725665	Heart_Atrial_Appendage	0.78	Brain_Hippocampus	29.6025	1.18041e-15	1.04166	-3.37969	0.279319	-2.33358	0.741935	6	0	0	0	0
Global efficiency	ENSG00000274561.1	RP11-147L13.12	0.0378565	38	5	0.00199135	Brain_Hypothalamus	0.975402	Testis	18.6015	8.60948e-16	0.727563	-1.64645	3.09152	1.14969	1.48068	5	0	0	0	0
Global efficiency	ENSG00000172209.5	GPR22	0.0378786	13	4	0.0144481	Heart_Atrial_Appendage	0.24	Brain_Cerebellar_Hemisphere	7.93708	1.77689e-17	0.302305	-1.71689	2.44593	-0.165528	1.76992	4	0	0	0	0
Global efficiency	ENSG00000213920.8	MDP1	0.0378799	15	5	0.0425495	Testis	0.8	Skin_Sun_Exposed_Lower_leg	7.73439	1.80538e-17	0.737493	-1.81031	2.02811	0.542371	1.40989	5	0	0	0	0
Global efficiency	ENSG00000125449.6	ARMC7	0.0378928	33	4	0.00762607	Thyroid	0.79	Colon_Transverse	22.0344	6.76148e-16	1.5175	-1.10306	2.66819	1.08755	0.860686	4	0	0	0	0
Global efficiency	ENSG00000160293.16	VAV2	0.0379418	21	6	0.035	Lung	0.68	Adipose_Visceral_Omentum	13.1717	2.63057e-17	0.630895	-1.96859	2.10836	0.310832	1.14697	6	0	0	0	0
Global efficiency	ENSG00000132275.10	RRP8	0.0379608	49	5	0.00560391	Artery_Aorta	0.67	Cells_EBV-transformed_lymphocytes	34.7698	1.26176e-15	1.40332	-2.7701	-0.426148	-1.94315	0.474291	5	0	0	0	0
Global efficiency	ENSG00000162129.12	CLPB	0.0379626	49	1	0.035	Cells_Cultured_fibroblasts	0.409115	Heart_Left_Ventricle	47.4753	1.19424e-15	47.4753	-2.10836	2.10836	-0.615372	1.97946	1	0	0	0	0
Global efficiency	ENSG00000077380.15	DYNC1I2	0.0379757	46	4	0.0625935	Nerve_Tibial	0.93	Testis	31.6391	1.71192e-15	1.2998	-1.86207	1.79912	-0.301194	0.923627	4	0	0	0	0
Global efficiency	ENSG00000122884.12	P4HA1	0.0379831	47	1	0.038	Adipose_Visceral_Omentum	0.83	Pancreas	45.6692	1.07933e-15	45.6692	-2.07485	2.07485	0.429591	2.02183	1	0	0	0	0
Global efficiency	ENSG00000178252.17	WDR6	0.0379881	49	1	0.017	Brain_Amygdala	0.0850625	Skin_Not_Sun_Exposed_Suprapubic	47.4546	8.12508e-16	47.4546	-2.38671	-1.72204	-2.0459	0.18259	1	0	0	0	0
Global efficiency	ENSG00000249645.1	RP11-552M14.1	0.038	1	1	0.038	Testis	0.038	Testis	1	1	1	2.07485	2.07485	2.07485	NA	1	0	0	0	0
Global efficiency	ENSG00000274933.5	TBC1D3I	0.038	1	1	0.038	Testis	0.038	Testis	1	1	1	2.07485	2.07485	2.07485	NA	1	0	0	0	0
Global efficiency	ENSG00000229588.1	RP11-479J7.2	0.0380367	2	2	0.011	Heart_Left_Ventricle	0.026	Brain_Nucleus_accumbens_basal_ganglia	1.91776	0.0822428	0.0822428	-2.22621	2.5427	0.158244	3.37213	2	0	0	0	0
Global efficiency	ENSG00000137103.16	TMEM8B	0.0380579	45	3	0.00508491	Adipose_Visceral_Omentum	0.143233	Pituitary	40.4615	6.72098e-16	1.81919	1.46386	2.80161	2.52699	0.292555	3	0	0	0	0
Global efficiency	ENSG00000106336.12	FBXO24	0.03827	29	5	0.0679261	Artery_Coronary	0.96	Lung	18.1494	4.34182e-16	0.681187	-1.8255	1.71689	-0.28089	0.905815	5	0	0	0	0
Global efficiency	ENSG00000154342.5	WNT3A	0.0383371	8	2	0.023	Cells_EBV-transformed_lymphocytes	0.0508151	Skin_Sun_Exposed_Lower_leg	7.17002	1.87603e-18	0.829983	-2.27343	2.27343	-1.66503	1.59532	2	0	0	0	0
Global efficiency	ENSG00000198830.10	HMGN2	0.0384136	31	6	0.00674761	Pituitary	0.966269	Adipose_Visceral_Omentum	18.9385	1.70656e-15	0.692787	-2.25713	2.70905	-0.0126325	1.12659	6	0	0	0	0
Global efficiency	ENSG00000245317.2	CTC-241N9.1	0.0384452	38	5	0.012	Artery_Tibial	0.921133	Nerve_Tibial	19.3783	3.14412e-16	0.66676	-2.51214	1.20036	-0.527535	1.26441	5	0	0	0	0
Global efficiency	ENSG00000103056.11	SMPD3	0.0384825	18	6	0.0011	Brain_Anterior_cingulate_cortex_BA24	0.92	Esophagus_Muscularis	7.74754	5.06938e-17	0.584843	-3.26362	1.91888	-0.961725	1.7315	6	0	0	0	0
Global efficiency	ENSG00000197226.12	TBC1D9B	0.0384909	49	2	0.00596181	Whole_Blood	0.889799	Muscle_Skeletal	42.1059	2.02532e-15	2.80117	-0.138558	2.74987	1.61044	0.505476	2	0	0	0	0
Global efficiency	ENSG00000259011.1	RP11-2C7.1	0.0384914	1	1	0.0384914	Testis	0.0384914	Testis	1	1	1	-2.06958	-2.06958	-2.06958	NA	1	0	0	0	0
Global efficiency	ENSG00000064309.14	CDON	0.0385777	37	6	0.133077	Lung	0.941539	Artery_Aorta	15.1716	6.53899e-16	0.612369	-1.26546	1.50208	-0.50953	0.808997	6	0	0	0	0
Global efficiency	ENSG00000158865.12	SLC5A11	0.0385795	47	3	0.014	Brain_Frontal_Cortex_BA9	0.98475	Brain_Cerebellum	37.5216	2.18852e-15	3.63452	-2.45726	1.3722	0.429816	0.929022	3	0	0	0	0
Global efficiency	ENSG00000092148.12	HECTD1	0.0386789	5	5	0.0086	Adipose_Visceral_Omentum	0.87	Small_Intestine_Terminal_Ileum	1.95268	0.356911	0.356911	-2.62756	0.877896	-0.536082	1.45396	5	0	0	0	0
Global efficiency	ENSG00000256151.1	RP11-76C10.5	0.0387218	10	3	0.0381348	Testis	0.581657	Thyroid	7.31644	2.04649e-17	0.874771	-2.0734	2.04353	0.145039	1.12827	3	0	0	0	0
Global efficiency	ENSG00000180638.17	SLC47A2	0.038779	30	3	0.0088	Artery_Tibial	0.821024	Testis	23.1012	1.95429e-15	1.22207	-2.61973	1.22653	-2.08368	1.04244	3	0	0	0	0
Global efficiency	ENSG00000144426.18	NBEAL1	0.0387861	35	3	0.0025	Artery_Coronary	0.49	Adrenal_Gland	20.7927	4.67229e-16	2.19789	-1.12639	3.02334	0.963321	1.67345	3	0	0	0	0
Global efficiency	ENSG00000181513.14	ACBD4	0.0388577	48	3	0.0032	Vagina	0.982923	Colon_Sigmoid	36.9122	1.60105e-15	3.12669	-2.94784	0.738847	-1.02565	0.973736	3	0	0	0	0
Global efficiency	ENSG00000140265.12	ZSCAN29	0.0388764	49	4	0.00322429	Lung	0.934627	Brain_Spinal_cord_cervical_c-1	31.8355	1.11606e-15	1.07485	-2.62451	2.9455	1.18199	1.77647	4	0	0	0	0
Global efficiency	ENSG00000100106.19	TRIOBP	0.038893	47	4	0.00700955	Vagina	0.911536	Pituitary	34.641	1.15574e-15	1.33041	-1.84526	2.69639	-0.0154217	0.745586	4	0	0	0	0
Global efficiency	ENSG00000101346.13	POFUT1	0.0389598	37	1	0.0124763	Brain_Cerebellar_Hemisphere	0.55	Artery_Aorta	35.3607	1.2309e-15	35.3607	-1.83643	2.49838	1.93311	0.689288	1	0	0	0	0
Global efficiency	ENSG00000266412.5	NCOA4	0.039	1	1	0.039	Brain_Cerebellum	0.039	Brain_Cerebellum	1	1	1	-2.06419	-2.06419	-2.06419	NA	1	0	0	0	0
Global efficiency	ENSG00000238004.1	AC009227.3	0.039	1	1	0.039	Brain_Cerebellum	0.039	Brain_Cerebellum	1	1	1	2.06419	2.06419	2.06419	NA	1	0	0	0	0
Global efficiency	ENSG00000105737.9	GRIK5	0.039006	36	3	0.063	Cells_EBV-transformed_lymphocytes	0.973911	Heart_Atrial_Appendage	27.9237	7.86215e-16	1.79499	-1.85919	1.85919	1.05656	0.952032	3	0	0	0	0
Global efficiency	ENSG00000138175.8	ARL3	0.0390773	32	3	0.0327178	Brain_Cerebellum	0.967105	Adipose_Subcutaneous	28.1085	9.00486e-16	1.44263	-1.41231	2.13553	-0.368066	0.853753	3	0	0	0	0
Global efficiency	ENSG00000118985.15	ELL2	0.0390886	3	3	0.019	Esophagus_Mucosa	0.61	Ovary	1.38275	0.597195	0.597195	-2.34553	0.510073	-1.2541	1.54209	3	0	0	0	0
Global efficiency	ENSG00000241106.6	HLA-DOB	0.0391572	49	2	0.0625763	Brain_Nucleus_accumbens_basal_ganglia	0.941567	Minor_Salivary_Gland	42.9685	2.58189e-15	2.09642	-0.994458	1.86219	0.853489	0.598873	2	0	0	0	0
Global efficiency	ENSG00000169246.16	NPIPB3	0.0392474	18	6	0.138161	Artery_Tibial	0.891831	Cells_Cultured_fibroblasts	9.44365	2.47805e-19	0.578995	-1.40507	1.48267	0.352949	0.935988	6	0	0	0	0
Global efficiency	ENSG00000115966.16	ATF2	0.0392907	48	5	0.0164249	Brain_Cerebellum	0.95189	Cells_Cultured_fibroblasts	18.7541	3.91569e-16	0.675278	-2.16001	2.39933	-0.888305	1.00964	5	0	0	0	0
Global efficiency	ENSG00000262877.4	RP11-1055B8.4	0.0393055	49	1	0.0281468	Kidney_Cortex	0.72	Cells_EBV-transformed_lymphocytes	47.1396	1.25139e-15	47.1396	0.358459	2.19523	2.00834	0.253235	1	0	0	0	0
Global efficiency	ENSG00000106948.16	AKNA	0.039318	47	6	0.00260055	Spleen	0.91	Nerve_Tibial	22.9853	7.81451e-16	0.931808	-3.01139	2.49647	0.670328	1.2195	6	0	0	0	0
Global efficiency	ENSG00000227630.2	LINC01132	0.0393247	27	4	0.004	Brain_Cerebellar_Hemisphere	0.95	Esophagus_Muscularis	21.4654	2.73947e-16	1.03053	-2.87816	1.68494	0.142757	0.752332	4	0	0	0	0
Global efficiency	ENSG00000104967.6	NOVA2	0.0393425	45	3	0.0381443	Nerve_Tibial	0.19	Artery_Tibial	36.0544	1.22245e-15	1.9545	-2.07179	2.0733	-1.41038	1.2526	3	0	0	0	0
Global efficiency	ENSG00000204228.3	HSD17B8	0.0394227	49	4	0.00187425	Colon_Sigmoid	0.96	Brain_Cerebellar_Hemisphere	37.1222	7.5634e-16	2.5337	-0.286231	3.10947	2.06298	0.867568	4	0	0	0	0
Global efficiency	ENSG00000122729.18	ACO1	0.0394972	47	9	0.092	Minor_Salivary_Gland	0.978215	Nerve_Tibial	18.728	1.72947e-15	0.76372	-1.68494	1.68291	0.0687923	1.07925	9	0	0	0	0
Global efficiency	ENSG00000175279.21	CENPS	0.0395367	49	3	0.0025	Skin_Sun_Exposed_Lower_leg	0.723519	Testis	36.7372	2.19951e-15	2.58135	0.35376	3.02334	1.63998	0.586883	3	0	0	0	0
Global efficiency	ENSG00000186458.4	DEFB132	0.0395841	2	2	0.0471736	Adipose_Visceral_Omentum	0.76	Prostate	1.71392	0.286081	0.286081	0.305481	1.98474	1.14511	1.18741	2	0	0	0	0
Global efficiency	ENSG00000152944.8	MED21	0.0396364	49	7	0.00034	Uterus	0.879418	Lung	27.9496	7.28412e-16	1.30431	-0.49585	3.58275	1.788	1.08818	7	0	0	0	0
Global efficiency	ENSG00000039068.18	CDH1	0.0396372	30	4	0.00237382	Esophagus_Mucosa	0.888543	Thyroid	21.5574	8.35279e-16	0.828347	-3.03898	2.8751	0.43041	2.47095	4	0	0	0	0
Global efficiency	ENSG00000264575.1	LINC00526	0.0396689	47	9	0.000373205	Brain_Nucleus_accumbens_basal_ganglia	0.94	Brain_Putamen_basal_ganglia	12.6194	4.12515e-16	0.60148	-0.859617	3.55834	0.951473	1.01963	9	0	0	0	0
Global efficiency	ENSG00000100100.12	PIK3IP1	0.0398322	44	4	0.00315408	Thyroid	0.91	Breast_Mammary_Tissue	30.6528	3.5171e-16	2.50653	-2.95231	2.38671	-1.34992	0.826463	4	0	0	0	0
Global efficiency	ENSG00000198156.10	NPIPB6	0.0398904	7	5	0.0042	Thyroid	0.73	Heart_Left_Ventricle	4.06488	2.45341e-17	0.165998	-2.77033	2.86274	1.16108	2.17078	5	0	0	0	0
Global efficiency	ENSG00000206199.10	ANKUB1	0.0399374	7	2	0.0124425	Nerve_Tibial	0.93	Brain_Hippocampus	6.02322	6.12886e-17	0.976775	-2.49934	0.0878448	-0.306852	0.969011	2	0	0	0	0
Global efficiency	ENSG00000260176.1	CTD-3126B10.4	0.0399449	9	2	0.012	Brain_Cerebellum	0.64	Brain_Cortex	5.87529	2.37038e-18	2.97895	-2.51214	-0.467699	-1.24082	0.970562	2	0	0	0	0
Global efficiency	ENSG00000196684.12	HSH2D	0.0399681	24	5	0.00747507	Thyroid	0.95	Adipose_Subcutaneous	14.8395	2.82664e-17	0.526481	-2.57583	2.6749	1.29459	1.44138	5	0	0	0	0
Global efficiency	ENSG00000261467.2	RP11-731K22.1	0.04	6	1	0.04	Adipose_Visceral_Omentum	0.04	Adipose_Subcutaneous	6	6.66207e-34	6	2.05375	2.05375	2.05375	4.86475e-16	1	0	0	0	0
Global efficiency	ENSG00000284513.1	RP3-377H17.3	0.04	1	1	0.04	Brain_Cerebellar_Hemisphere	0.04	Brain_Cerebellar_Hemisphere	1	1	1	-2.05375	-2.05375	-2.05375	NA	1	0	0	0	0
Global efficiency	ENSG00000272456.1	CTD-2342N23.3	0.04	3	1	0.04	Skin_Not_Sun_Exposed_Suprapubic	0.04	Breast_Mammary_Tissue	3	1.91687e-33	3	2.05375	2.05375	2.05375	5.43896e-16	1	0	0	0	0
Global efficiency	ENSG00000261642.1	RP11-309H21.3	0.04	1	1	0.04	Testis	0.04	Testis	1	1	1	-2.05375	-2.05375	-2.05375	NA	1	0	0	0	0
Global efficiency	ENSG00000232539.1	LINC00945	0.04	1	1	0.04	Testis	0.04	Testis	1	1	1	2.05375	2.05375	2.05375	NA	1	0	0	0	0
Global efficiency	ENSG00000221953.5	C1orf229	0.0400336	44	2	0.00324284	Prostate	0.157116	Skin_Not_Sun_Exposed_Suprapubic	37.9511	1.27305e-15	2.03031	1.41484	2.94373	2.15353	0.41862	2	0	0	0	0
Global efficiency	ENSG00000150627.15	WDR17	0.0401134	48	4	0.00416574	Brain_Spinal_cord_cervical_c-1	0.991559	Brain_Substantia_nigra	35.3961	1.9901e-15	2.37058	-2.86533	0.17203	-1.07587	0.659437	4	0	0	0	0
Global efficiency	ENSG00000112486.15	CCR6	0.0401409	35	4	0.008	Artery_Tibial	0.65	Pituitary	16.2773	6.98513e-16	2.63234	-2.65207	2.65207	-0.566782	1.68704	4	0	0	0	0
Global efficiency	ENSG00000243955.5	GSTA1	0.0401869	44	3	0.012	Artery_Aorta	0.89	Brain_Cortex	29.9823	5.64297e-16	1.58341	-0.258147	2.51214	0.492445	0.466748	3	0	0	0	0
Global efficiency	ENSG00000198670.11	LPA	0.0403781	13	7	0.0113636	Prostate	0.761297	Esophagus_Mucosa	5.08544	2.39624e-17	0.38887	-2.33114	2.53131	0.272676	1.65242	7	0	0	0	0
Global efficiency	ENSG00000126562.16	WNK4	0.0404134	45	1	0.0279643	Skin_Sun_Exposed_Lower_leg	0.46	Esophagus_Mucosa	43.642	1.08331e-15	43.642	0.738847	2.19779	2.01144	0.227538	1	0	0	0	0
Global efficiency	ENSG00000124380.10	SNRNP27	0.0404203	46	2	0.0085	Brain_Substantia_nigra	0.983007	Cells_EBV-transformed_lymphocytes	31.4234	5.45977e-16	13.7688	-1.99654	2.63154	1.16203	1.51063	2	0	0	0	0
Global efficiency	ENSG00000126777.17	KTN1	0.0404212	46	4	0.057	Brain_Anterior_cingulate_cortex_BA24	0.998458	Brain_Frontal_Cortex_BA9	25.7913	9.42088e-16	1.34285	-1.70436	1.90331	0.130309	1.45307	4	0	0	0	0
Global efficiency	ENSG00000213563.6	C8orf82	0.0404346	29	5	0.0311367	Nerve_Tibial	0.671673	Brain_Cerebellar_Hemisphere	15.3849	9.08035e-16	0.803289	-2.07485	2.15532	0.933776	1.11448	5	0	0	0	0
Global efficiency	ENSG00000130038.9	CRACR2A	0.0404478	42	14	0.0486931	Testis	0.993398	Whole_Blood	13.0075	1.24559e-15	0.524409	-1.91888	1.97127	0.358334	1.07263	14	0	0	0	0
Global efficiency	ENSG00000148671.13	ADIRF	0.0404527	5	5	0.0053	Artery_Coronary	0.8	Breast_Mammary_Tissue	2.6987	0.17211	0.17211	-0.253347	2.78821	1.11033	1.09798	5	0	0	0	0
Global efficiency	ENSG00000267779.5	LINC01533	0.0404985	1	1	0.0404985	Testis	0.0404985	Testis	1	1	1	-2.04863	-2.04863	-2.04863	NA	1	0	0	0	0
Global efficiency	ENSG00000066382.16	MPPED2	0.0405323	33	10	0.0137717	Heart_Left_Ventricle	0.998265	Esophagus_Gastroesophageal_Junction	13.0398	4.60146e-16	0.512833	-2.46316	2.29	-0.253775	1.48992	10	0	0	0	0
Global efficiency	ENSG00000137133.10	HINT2	0.0406688	47	2	0.00788085	Minor_Salivary_Gland	0.8	Brain_Putamen_basal_ganglia	39.7289	7.46296e-16	6.22922	-2.65713	0.253347	-1.83041	0.45227	2	0	0	0	0
Global efficiency	ENSG00000264876.1	RP11-138E9.2	0.0406693	1	1	0.0406693	Testis	0.0406693	Testis	1	1	1	-2.04689	-2.04689	-2.04689	NA	1	0	0	0	0
Global efficiency	ENSG00000174945.13	AMZ1	0.0408446	24	13	5.93087e-05	Brain_Frontal_Cortex_BA9	0.99	Breast_Mammary_Tissue	8.02338	1.91747e-17	0.274057	-4.01554	1.10306	-1.18371	1.44985	13	0	0	0	0
Global efficiency	ENSG00000168418.7	KCNG4	0.0408521	11	7	0.00283087	Brain_Amygdala	0.440742	Brain_Frontal_Cortex_BA9	4.93446	0.0245052	0.241791	-2.98553	1.30416	-0.814856	1.37737	7	0	0	0	0
Global efficiency	ENSG00000154222.14	CC2D1B	0.0408534	44	2	0.0330761	Pituitary	0.904712	Cells_Cultured_fibroblasts	39.2189	1.45953e-15	2.15891	-2.13116	0.59776	-1.79533	0.717864	2	0	0	0	0
Global efficiency	ENSG00000138593.8	SECISBP2L	0.0408717	39	4	0.025	Artery_Aorta	0.9	Kidney_Cortex	32.0602	7.48678e-16	1.33805	-2.2414	1.99127	-0.746912	0.703243	4	0	0	0	0
Global efficiency	ENSG00000169740.13	ZNF32	0.0408737	45	5	0.0089	Artery_Tibial	0.97	Nerve_Tibial	18.4863	5.59685e-16	0.689458	-1.5141	2.61587	1.56926	1.06021	5	0	0	0	0
Global efficiency	ENSG00000100281.13	HMGXB4	0.0408857	42	2	0.0091	Brain_Cerebellum	0.98	Brain_Nucleus_accumbens_basal_ganglia	36.9697	1.06191e-15	4.2589	-0.0250689	2.60827	1.86914	0.76186	2	0	0	0	0
Global efficiency	ENSG00000254535.3	PABPC4L	0.0409453	29	4	0.0074	Skin_Sun_Exposed_Lower_leg	0.76	Brain_Putamen_basal_ganglia	20.7404	1.94721e-15	1.37166	-2.67829	-0.305481	-1.41413	0.543215	4	0	0	0	0
Global efficiency	ENSG00000185264.11	TEX33	0.0409592	1	1	0.0409592	Testis	0.0409592	Testis	1	1	1	-2.04394	-2.04394	-2.04394	NA	1	0	0	0	0
Global efficiency	ENSG00000228634.1	RP4-534N18.2	0.0409664	15	2	0.049	Adipose_Subcutaneous	0.137636	Heart_Atrial_Appendage	13.0027	2.03948e-18	1.99731	-1.96859	1.96859	1.23643	1.51865	2	0	0	0	0
Global efficiency	ENSG00000241973.10	PI4KA	0.040981	48	3	0.00240955	Adipose_Subcutaneous	0.78	Uterus	40.05	2.20505e-15	1.36917	-0.817775	3.03447	2.18441	0.908919	3	0	0	0	0
Global efficiency	ENSG00000127588.4	GNG13	0.041	1	1	0.041	Pituitary	0.041	Pituitary	1	1	1	2.04353	2.04353	2.04353	NA	1	0	0	0	0
Global efficiency	ENSG00000274267.1	HIST1H3B	0.041	1	1	0.041	Whole_Blood	0.041	Whole_Blood	1	1	1	-2.04353	-2.04353	-2.04353	NA	1	0	0	0	0
Global efficiency	ENSG00000062038.13	CDH3	0.0410238	27	2	0.0017	Pituitary	0.423673	Thyroid	22.1195	4.90234e-16	2.71591	-1.8568	3.13818	0.466477	1.4797	2	0	0	0	0
Global efficiency	ENSG00000064835.10	POU1F1	0.0411352	16	3	0.187187	Brain_Caudate_basal_ganglia	0.95	Brain_Substantia_nigra	13.0208	4.55432e-17	0.945176	-1.12639	1.31895	-0.232869	0.920093	3	0	0	0	0
Global efficiency	ENSG00000167900.11	TK1	0.0411436	45	3	0.00654321	Liver	0.745629	Colon_Sigmoid	33.0118	7.16781e-16	1.82418	-2.71924	2.46393	-1.02815	1.44838	3	0	0	0	0
Global efficiency	ENSG00000226133.6	RP4-683M8.2	0.0411697	8	4	0.0417807	Heart_Atrial_Appendage	0.96634	Artery_Tibial	5.23317	0.00183003	0.288488	0.0421993	2.0357	1.20093	0.608936	4	0	0	0	0
Global efficiency	ENSG00000183662.10	FAM19A1	0.0412155	23	8	0.015	Thyroid	0.87	Adipose_Visceral_Omentum	10.502	1.43966e-17	0.418093	-1.78661	2.43238	1.05841	1.23093	8	0	0	0	0
Global efficiency	ENSG00000185303.16	SFTPA2	0.0412194	39	8	0.00176669	Stomach	0.78	Adrenal_Gland	11.8457	4.18938e-16	0.431545	-3.12689	1.91888	-0.258251	1.6949	8	0	0	0	0
Global efficiency	ENSG00000140993.10	TIGD7	0.0412695	46	2	0.011507	Whole_Blood	0.585345	Pituitary	38.771	2.16897e-15	7.17229	-0.877896	2.52691	1.43115	0.987018	2	0	0	0	0
Global efficiency	ENSG00000068078.17	FGFR3	0.0413407	45	6	0.00470949	Brain_Cerebellum	0.939433	Artery_Coronary	27.3832	2.64534e-15	1.22315	-2.82626	1.65957	0.114709	0.928861	6	0	0	0	0
Global efficiency	ENSG00000128596.16	CCDC136	0.0413758	45	6	0.0328245	Brain_Putamen_basal_ganglia	0.868626	Brain_Caudate_basal_ganglia	19.5582	6.80666e-16	0.913611	-0.963692	2.13422	0.713749	0.880476	6	0	0	0	0
Global efficiency	ENSG00000187122.16	SLIT1	0.0414012	33	7	0.0003	Kidney_Cortex	0.94	Adipose_Visceral_Omentum	22.6524	2.21053e-15	0.839581	-0.553385	3.6153	2.59429	1.19966	7	0	0	0	0
Global efficiency	ENSG00000198865.9	CCDC152	0.0414061	44	4	0.00274237	Brain_Nucleus_accumbens_basal_ganglia	0.92	Adrenal_Gland	31.4401	8.68647e-16	1.10621	-2.09693	2.99523	1.84998	0.990899	4	0	0	0	0
Global efficiency	ENSG00000126522.16	ASL	0.041511	29	3	0.014	Pituitary	0.991744	Artery_Aorta	20.4049	3.32759e-16	0.887748	-2.45726	2.45726	1.30624	1.60858	3	0	0	0	0
Global efficiency	ENSG00000245719.1	RP11-34F13.2	0.0415624	8	4	0.04	Brain_Cerebellum	0.992824	Thyroid	4.09199	4.36476e-17	0.256603	-2.05375	0.881334	-0.113111	1.11846	4	0	0	0	0
Global efficiency	ENSG00000061455.10	PRDM6	0.0415955	44	9	0.00963048	Artery_Tibial	0.985637	Spleen	15.3588	1.05631e-15	0.831702	-2.58882	2.0366	-0.419064	1.11911	9	0	0	0	0
Global efficiency	ENSG00000137691.12	C11orf70	0.0416282	12	2	0.013	Adipose_Subcutaneous	0.028	Artery_Tibial	11.2893	1.4046e-17	0.710707	-2.48377	-2.19729	-2.43602	0.111513	2	0	0	0	0
Global efficiency	ENSG00000111729.13	CLEC4A	0.0417126	48	4	0.00589935	Lung	0.901052	Testis	36.6592	8.76039e-16	1.71271	0.124333	2.75332	0.924366	0.680415	4	0	0	0	0
Global efficiency	ENSG00000170419.10	VSTM2A	0.0417917	20	6	0.016	Brain_Putamen_basal_ganglia	0.994782	Thyroid	13.3789	6.71419e-18	0.522836	-2.40892	1.29885	-0.506207	0.896394	6	0	0	0	0
Global efficiency	ENSG00000130783.13	CCDC62	0.0417972	44	3	0.015	Brain_Substantia_nigra	0.650308	Brain_Cerebellar_Hemisphere	28.7674	1.23247e-15	2.35898	-2.43238	1.31901	-1.26902	0.996244	3	0	0	0	0
Global efficiency	ENSG00000254605.1	RP11-626H12.2	0.0418091	6	4	0.00504594	Liver	0.81	Artery_Aorta	3.22349	6.13739e-17	0.446935	-2.80409	2.48377	-0.142186	1.68671	4	0	0	0	0
Global efficiency	ENSG00000162944.10	RFTN2	0.0418455	47	4	0.048	Esophagus_Muscularis	0.995707	Brain_Amygdala	21.5449	4.30774e-16	0.820661	-1.97737	1.95148	0.31688	1.25954	4	0	0	0	0
Global efficiency	ENSG00000121350.15	PYROXD1	0.041878	49	2	0.021	Adipose_Subcutaneous	0.640901	Brain_Amygdala	45.0696	1.78849e-15	2.39408	-2.30798	1.5141	0.838029	0.595633	2	0	0	0	0
Global efficiency	ENSG00000267659.5	LINC01482	0.0418861	11	2	0.065	Minor_Salivary_Gland	0.697784	Liver	9.11517	2.7955e-17	1.43767	-1.84526	0.568052	-0.929276	0.886399	2	0	0	0	0
Global efficiency	ENSG00000277463.1	CTD-3035K23.6	0.0419159	4	2	0.012	Skin_Not_Sun_Exposed_Suprapubic	0.2	Testis	3.26265	1.11022e-16	0.737345	-2.51214	1.28155	0.333128	1.89685	2	0	0	0	0
Global efficiency	ENSG00000272823.1	RP11-295M18.6	0.0419798	47	3	0.011	Brain_Cerebellar_Hemisphere	0.448513	Prostate	41.3184	1.47507e-15	1.42244	-2.5427	-0.757896	-1.99085	0.407032	3	0	0	0	0
Global efficiency	ENSG00000261187.1	RP11-1007O24.2	0.042	1	1	0.042	Brain_Caudate_basal_ganglia	0.042	Brain_Caudate_basal_ganglia	1	1	1	2.03352	2.03352	2.03352	NA	1	0	0	0	0
Global efficiency	ENSG00000283360.1	RP11-122G18.10	0.042	1	1	0.042	Testis	0.042	Testis	1	1	1	-2.03352	-2.03352	-2.03352	NA	1	0	0	0	0
Global efficiency	ENSG00000269916.1	RP11-193M21.1	0.042	22	1	0.042	Brain_Amygdala	0.042	Brain_Substantia_nigra	22	1.57951e-20	22	-2.03352	-2.03352	-2.03352	9.69082e-17	1	0	0	0	0
Global efficiency	ENSG00000178093.13	TSSK6	0.0420167	48	1	0.038	Adipose_Subcutaneous	0.052	Brain_Cerebellum	47.9718	8.30643e-16	47.9718	-2.07485	2.07485	-1.94629	0.595825	1	0	0	0	0
Global efficiency	ENSG00000178732.5	GP5	0.0420239	28	3	0.024	Brain_Nucleus_accumbens_basal_ganglia	0.95	Breast_Mammary_Tissue	22.1342	5.40307e-16	1.83918	-1.17499	2.25713	0.227099	0.776938	3	0	0	0	0
Global efficiency	ENSG00000184056.14	VPS33B	0.0420507	47	5	0.0011	Prostate	0.94	Brain_Hippocampus	25.6263	6.82386e-16	1.60896	-0.934589	3.26362	1.33232	0.856184	5	0	0	0	0
Global efficiency	ENSG00000114127.10	XRN1	0.0420672	24	4	0.081	Artery_Aorta	0.7	Cells_Cultured_fibroblasts	14.1471	1.12635e-17	0.587357	-1.74491	0.706303	-1.09795	0.798682	4	0	0	0	0
Global efficiency	ENSG00000143387.12	CTSK	0.0420779	47	3	0.00392108	Adipose_Subcutaneous	0.936491	Brain_Spinal_cord_cervical_c-1	28.3713	1.08474e-15	0.945855	-2.88444	2.15707	-1.47661	1.20451	3	0	0	0	0
Global efficiency	ENSG00000178685.13	PARP10	0.0421033	44	3	0.145777	Brain_Anterior_cingulate_cortex_BA24	0.962272	Esophagus_Mucosa	33.0408	1.32567e-15	3.01057	-1.45461	0.84171	-0.609025	0.804366	3	0	0	0	0
Global efficiency	ENSG00000162366.7	PDZK1IP1	0.0422406	46	2	0.13	Breast_Mammary_Tissue	0.976843	Adipose_Subcutaneous	41.9162	1.44155e-15	2.57054	-0.952959	1.5141	0.336317	0.569284	2	0	0	0	0
Global efficiency	ENSG00000169223.14	LMAN2	0.0422764	32	5	0.0056	Brain_Frontal_Cortex_BA9	0.96	Pancreas	21.7258	3.31233e-16	0.833221	-2.77033	1.15035	-1.42488	0.942081	5	0	0	0	0
Global efficiency	ENSG00000262412.1	RP11-85G18.6	0.0423015	4	2	0.014	Brain_Cerebellar_Hemisphere	0.089	Pituitary	3.73456	3.25639e-17	0.265442	-2.45726	-1.7007	-2.26776	0.37804	2	0	0	0	0
Global efficiency	ENSG00000172901.19	LVRN	0.0423673	33	8	0.02	Artery_Aorta	0.954922	Brain_Anterior_cingulate_cortex_BA24	14.5386	4.56831e-16	0.842751	-1.92875	2.32635	-0.460868	1.21554	8	0	0	0	0
Global efficiency	ENSG00000101306.10	MYLK2	0.0424111	45	4	0.003807	Testis	0.93	Minor_Salivary_Gland	29.1797	8.86219e-16	1.48474	-1.41165	2.89373	1.39433	0.787749	4	0	0	0	0
Global efficiency	ENSG00000183145.8	RIPPLY3	0.0424625	11	4	0.11	Brain_Cerebellar_Hemisphere	0.84188	Skin_Not_Sun_Exposed_Suprapubic	8.24115	5.09134e-17	0.380018	-1.59819	1.55477	0.644198	1.29302	4	0	0	0	0
Global efficiency	ENSG00000177511.5	ST8SIA3	0.0424853	10	3	0.00676662	Pituitary	0.81	Small_Intestine_Terminal_Ileum	8.00363	2.44096e-22	0.984305	-2.70812	1.10306	-2.01126	1.42864	3	0	0	0	0
Global efficiency	ENSG00000132589.15	FLOT2	0.0424972	43	2	0.021	Adipose_Visceral_Omentum	0.843573	Testis	38.577	6.83144e-16	3.55944	-1.17499	2.30798	1.98435	0.808276	2	0	0	0	0
Global efficiency	ENSG00000172336.4	POP7	0.0425338	36	2	0.0324201	Muscle_Skeletal	0.24	Brain_Cerebellar_Hemisphere	33.6732	4.645e-16	1.36714	-2.13919	2.01409	-0.787606	0.99918	2	0	0	0	0
Global efficiency	ENSG00000126003.6	PLAGL2	0.0425574	34	1	0.04	Brain_Amygdala	0.764836	Brain_Frontal_Cortex_BA9	33.2894	7.11229e-16	33.2894	-2.05375	2.05375	-1.4901	1.37473	1	0	0	0	0
Global efficiency	ENSG00000166483.10	WEE1	0.0425579	41	5	0.00694983	Adipose_Visceral_Omentum	0.969847	Adrenal_Gland	21.2527	4.91873e-16	0.742155	-2.69924	1.47579	-0.527319	1.00813	5	0	0	0	0
Global efficiency	ENSG00000164169.12	PRMT9	0.0425668	2	2	0.039	Thyroid	0.84	Brain_Cerebellum	1.50232	0.497675	0.497675	-0.201893	2.06419	0.931147	1.60236	2	0	0	0	0
Global efficiency	ENSG00000116455.13	WDR77	0.0425709	42	7	0.037	Pituitary	0.279484	Muscle_Skeletal	22.9816	5.05673e-16	0.79995	-2.08576	2.08576	0.778681	1.56058	7	0	0	0	0
Global efficiency	ENSG00000203801.8	LINC00222	0.0425948	21	8	0.0012344	Thyroid	0.68	Small_Intestine_Terminal_Ileum	7.35942	8.89047e-17	0.304427	-1.40507	3.23081	0.637391	1.39535	8	0	0	0	0
Global efficiency	ENSG00000124217.4	MOCS3	0.0427004	25	4	0.071	Brain_Cortex	0.81	Brain_Amygdala	20.8562	7.80436e-18	1.13388	-1.80548	0.240426	-0.417355	0.646074	4	0	0	0	0
Global efficiency	ENSG00000257103.8	LSM14A	0.04291	32	6	0.0094	Brain_Anterior_cingulate_cortex_BA24	0.936425	Brain_Caudate_basal_ganglia	19.3534	1.73171e-15	0.682802	-2.59715	2.59715	1.59883	1.29411	6	0	0	0	0
Global efficiency	ENSG00000174483.19	BBS1	0.0429313	48	2	0.0179491	Brain_Spinal_cord_cervical_c-1	0.946797	Cells_EBV-transformed_lymphocytes	36.0505	8.92622e-16	10.3649	-1.7898	2.36667	0.838229	1.03365	2	0	0	0	0
Global efficiency	ENSG00000143437.20	ARNT	0.0429664	48	4	0.022	Esophagus_Mucosa	0.98012	Adipose_Visceral_Omentum	38.5321	1.11522e-15	1.47754	-2.02513	2.29037	-0.228349	0.823325	4	0	0	0	0
Global efficiency	ENSG00000162104.9	ADCY9	0.0429917	44	6	0.000956122	Pancreas	0.980775	Colon_Transverse	29.9314	4.07441e-16	1.11956	-3.30313	0.912011	-0.147203	0.924286	6	0	0	0	0
Global efficiency	ENSG00000227498.2	AC018359.3	0.043	1	1	0.043	Testis	0.043	Testis	1	1	1	2.02371	2.02371	2.02371	NA	1	0	0	0	0
Global efficiency	ENSG00000131378.13	RFTN1	0.0430131	46	7	0.00116634	Pituitary	0.99	Lung	25.437	6.62167e-16	0.862236	-3.24699	3.24269	-0.0330531	2.34208	7	0	0	0	0
Global efficiency	ENSG00000242042.1	LINC01743	0.0430785	1	1	0.0430785	Testis	0.0430785	Testis	1	1	1	2.02295	2.02295	2.02295	NA	1	0	0	0	0
Global efficiency	ENSG00000204463.12	BAG6	0.0431658	46	4	0.0191659	Heart_Left_Ventricle	0.951039	Artery_Aorta	32.8075	1.23281e-15	1.61398	-1.59739	2.34229	0.506742	1.11394	4	0	0	0	0
Global efficiency	ENSG00000167549.18	CORO6	0.0431843	28	3	0.072	Brain_Caudate_basal_ganglia	0.88	Artery_Tibial	21.2025	7.66587e-16	1.44353	-1.28155	1.79912	0.304318	1.13167	3	0	0	0	0
Global efficiency	ENSG00000164626.8	KCNK5	0.0431981	39	10	0.00895564	Esophagus_Muscularis	0.960027	Spleen	19.6639	1.80346e-15	0.676771	-2.61374	2.60487	-0.130058	0.975202	10	0	0	0	0
Global efficiency	ENSG00000114978.17	MOB1A	0.0432926	49	2	0.0108882	Brain_Frontal_Cortex_BA9	0.946644	Stomach	25.788	6.72957e-16	22.4566	-2.54627	1.93492	-0.971878	1.53541	2	0	0	0	0
Global efficiency	ENSG00000269220.1	LINC00528	0.0433515	43	8	0.0062	Brain_Hypothalamus	0.94586	Esophagus_Gastroesophageal_Junction	26.1464	9.12111e-16	0.91338	-2.14441	2.73701	0.888702	0.886733	8	0	0	0	0
Global efficiency	ENSG00000166507.17	NDST2	0.0433809	38	2	0.18	Stomach	0.89	Artery_Coronary	32.5984	1.89532e-15	3.3356	-1.29103	1.34075	0.303884	0.763009	2	0	0	0	0
Global efficiency	ENSG00000151376.16	ME3	0.0434911	45	4	0.00282431	Heart_Atrial_Appendage	0.97	Brain_Amygdala	27.5796	2.36508e-15	2.6693	-2.98624	1.17279	-0.94301	1.11318	4	0	0	0	0
Global efficiency	ENSG00000260455.1	NBAT1	0.0435193	18	4	0.000243878	Artery_Aorta	0.19	Artery_Tibial	13.5739	4.58407e-17	0.472228	-3.6686	-1.31058	-1.87343	0.589316	4	0	0	0	0
Global efficiency	ENSG00000005156.11	LIG3	0.0435398	49	2	0.0102776	Uterus	0.1	Brain_Cerebellar_Hemisphere	46.7275	1.03768e-15	2.15787	-2.56635	-1.64485	-2.1507	0.30572	2	0	0	0	0
Global efficiency	ENSG00000171115.3	GIMAP8	0.0436865	38	5	0.00332559	Brain_Cortex	0.48	Pituitary	29.3261	6.91059e-16	0.994442	-2.93592	-0.706303	-1.8906	0.371942	5	0	0	0	0
Global efficiency	ENSG00000050555.17	LAMC3	0.0436886	44	10	0.015285	Brain_Cerebellar_Hemisphere	0.989761	Brain_Caudate_basal_ganglia	12.0061	9.89672e-16	0.465101	-2.04353	2.42555	0.301058	1.37208	10	0	0	0	0
Global efficiency	ENSG00000088298.12	EDEM2	0.0437999	47	2	0.012	Artery_Coronary	0.951554	Colon_Transverse	35.2963	3.4768e-15	9.76996	-2.51214	2.51214	-0.731521	1.61576	2	0	0	0	0
Global efficiency	ENSG00000162959.13	MEMO1	0.0438654	27	4	0.0049	Skin_Not_Sun_Exposed_Suprapubic	0.88	Adrenal_Gland	21.1532	1.2232e-15	0.976313	-2.81354	1.71144	0.185171	0.805646	4	0	0	0	0
Global efficiency	ENSG00000238078.1	LINC01352	0.043884	45	3	0.00843722	Prostate	0.477757	Adrenal_Gland	38.6006	8.88552e-16	1.5367	-2.63405	-0.709915	-1.86938	0.50265	3	0	0	0	0
Global efficiency	ENSG00000145016.15	RUBCN	0.0439242	12	7	0.00833008	Brain_Cortex	0.96	Heart_Atrial_Appendage	3.05849	3.08967e-19	0.567456	-0.772193	2.63839	0.884966	0.953786	7	0	0	0	0
Global efficiency	ENSG00000162722.8	TRIM58	0.0439547	44	4	0.00177001	Testis	0.92	Spleen	27.8758	2.625e-15	0.983971	-1.46275	3.12633	-0.462108	1.04896	4	0	0	0	0
Global efficiency	ENSG00000225058.1	RP11-132N15.1	0.044	1	1	0.044	Adrenal_Gland	0.044	Adrenal_Gland	1	1	1	2.01409	2.01409	2.01409	NA	1	0	0	0	0
Global efficiency	ENSG00000237445.2	CTA-520D8.2	0.044	1	1	0.044	Ovary	0.044	Ovary	1	1	1	2.01409	2.01409	2.01409	NA	1	0	0	0	0
Global efficiency	ENSG00000260019.1	LINC01992	0.0440179	6	3	0.032	Brain_Spinal_cord_cervical_c-1	0.61	Brain_Cerebellum	4.02642	2.17971e-96	0.936787	-2.14441	2.14441	0.973822	1.85607	3	0	0	0	0
Global efficiency	ENSG00000185467.7	KPNA7	0.0440422	9	1	0.041	Breast_Mammary_Tissue	0.094788	Esophagus_Mucosa	8.90877	7.28083e-34	8.90877	-2.04353	2.04353	-0.268488	2.10803	1	0	0	0	0
Global efficiency	ENSG00000113583.7	C5orf15	0.0440475	48	4	0.0124797	Artery_Coronary	0.980696	Artery_Tibial	25.772	2.84501e-16	3.54435	-2.49828	1.83842	-0.344822	1.33721	4	0	0	0	0
Global efficiency	ENSG00000183597.15	TANGO2	0.0441164	44	8	0.00612389	Heart_Atrial_Appendage	0.98	Pancreas	21.075	6.48653e-16	0.98432	-2.74107	1.72238	-0.901212	1.12115	8	0	0	0	0
Global efficiency	ENSG00000176853.15	FAM91A1	0.0442159	27	5	0.0039	Artery_Tibial	0.739406	Adrenal_Gland	16.7384	1.46046e-15	0.654212	-2.88614	2.88614	-0.0533219	2.17579	5	0	0	0	0
Global efficiency	ENSG00000272431.1	RP11-281O15.8	0.0442268	29	4	0.0099	Brain_Anterior_cingulate_cortex_BA24	0.56	Brain_Cortex	22.4444	1.87097e-15	0.949021	-2.5793	1.64485	0.813534	1.1584	4	0	0	0	0
Global efficiency	ENSG00000104408.9	EIF3E	0.0442403	34	4	0.06	Whole_Blood	0.87	Brain_Spinal_cord_cervical_c-1	27.9937	9.81788e-16	0.958061	0.163658	1.88079	1.04352	0.566373	4	0	0	0	0
Global efficiency	ENSG00000089048.14	ESF1	0.0442475	45	5	0.00324958	Uterus	0.897585	Whole_Blood	20.6177	8.56729e-16	1.1613	-2.36016	2.94309	0.845699	1.93081	5	0	0	0	0
Global efficiency	ENSG00000164494.11	PDSS2	0.0442967	48	4	0.00621196	Heart_Atrial_Appendage	0.990457	Pituitary	25.1364	7.81141e-16	1.24392	-2.73638	0.439913	-1.33374	1.14076	4	0	0	0	0
Global efficiency	ENSG00000171456.16	ASXL1	0.0443103	49	3	0.0103418	Brain_Frontal_Cortex_BA9	0.995245	Skin_Not_Sun_Exposed_Suprapubic	41.1339	1.14437e-15	1.58176	-2.56419	0.453762	0.168112	0.644546	3	0	0	0	0
Global efficiency	ENSG00000235407.1	CYMP-AS1	0.0443367	4	4	0.03	Testis	0.825062	Ovary	2.04774	0.270423	0.270423	-2.17009	1.12639	-0.619897	1.41016	4	0	0	0	0
Global efficiency	ENSG00000186907.7	RTN4RL2	0.0443554	16	6	0.0063	Colon_Transverse	0.37	Muscle_Skeletal	8.3034	1.39036e-18	0.353216	-1.35874	2.73174	1.26435	1.11301	6	0	0	0	0
Global efficiency	ENSG00000105245.9	NUMBL	0.044356	47	6	0.006353	Artery_Tibial	0.786813	Cells_EBV-transformed_lymphocytes	20.3044	1.17107e-15	1.48913	-2.72898	2.63939	-0.536021	1.46417	6	0	0	0	0
Global efficiency	ENSG00000149177.12	PTPRJ	0.0443745	33	3	0.098	Cells_Cultured_fibroblasts	0.953022	Nerve_Tibial	27.2501	5.30314e-16	1.57334	-1.55477	1.65463	-0.767714	0.872881	3	0	0	0	0
Global efficiency	ENSG00000223842.1	RP11-135J2.3	0.0443999	8	3	0.041	Thyroid	0.57	Pituitary	6.53642	9.27917e-17	0.334981	-2.04353	-0.568052	-1.09655	0.611476	3	0	0	0	0
Global efficiency	ENSG00000138036.18	DYNC2LI1	0.0444252	49	2	0.013	Brain_Cortex	0.473155	Pituitary	44.5789	1.02252e-15	1.97198	0.717356	2.48377	1.90704	0.430556	2	0	0	0	0
Global efficiency	ENSG00000246523.7	RP11-736K20.6	0.0444545	47	3	0.0112333	Artery_Tibial	0.797553	Pituitary	34.97	1.11942e-15	2.39844	-2.53536	0.292375	-1.40877	0.641419	3	0	0	0	0
Global efficiency	ENSG00000178187.7	ZNF454	0.0444912	44	5	0.0026	Testis	0.999535	Colon_Transverse	33.9101	2.58401e-15	1.24253	-1.01608	3.01145	0.0747072	0.831961	5	0	0	0	0
Global efficiency	ENSG00000198791.11	CNOT7	0.0444914	49	2	0.006	Esophagus_Mucosa	0.981824	Artery_Tibial	43.1914	1.5501e-15	1.98392	-2.74778	0.826037	0.118926	0.614876	2	0	0	0	0
Global efficiency	ENSG00000143457.10	GOLPH3L	0.0445444	39	2	0.0067	Artery_Coronary	0.3	Brain_Anterior_cingulate_cortex_BA24	37.166	8.62054e-16	1.38476	-2.7114	2.7114	0.536914	2.40705	2	0	0	0	0
Global efficiency	ENSG00000161091.12	MFSD12	0.0445628	24	7	0.0096	Brain_Amygdala	0.835481	Skin_Sun_Exposed_Lower_leg	10.2265	2.49853e-17	0.486647	-2.58991	2.58991	0.157333	1.6452	7	0	0	0	0
Global efficiency	ENSG00000143420.18	ENSA	0.0446491	12	5	0.021	Heart_Left_Ventricle	0.55	Nerve_Tibial	3.76995	4.32398e-17	0.584795	-2.30798	2.30798	0.15307	1.46082	5	0	0	0	0
Global efficiency	ENSG00000114480.12	GBE1	0.0446852	48	5	0.0068	Brain_Cerebellar_Hemisphere	0.962702	Brain_Substantia_nigra	28.2189	6.75587e-16	0.970476	-1.67978	2.70648	0.788388	0.998161	5	0	0	0	0
Global efficiency	ENSG00000142784.15	WDTC1	0.0446854	42	2	0.033	Nerve_Tibial	0.716394	Esophagus_Mucosa	38.0492	5.96534e-16	2.17202	-2.13208	2.13208	1.50577	1.41824	2	0	0	0	0
Global efficiency	ENSG00000196715.5	VKORC1L1	0.0447634	37	3	0.0242464	Small_Intestine_Terminal_Ileum	1	Artery_Aorta	25.8312	2.85257e-16	3.52436	-1.94313	2.2532	1.16271	1.14663	3	0	0	0	0
Global efficiency	ENSG00000274213.1	RP11-670E13.6	0.0448395	12	2	0.018	Artery_Aorta	0.54	Esophagus_Muscularis	8.98831	1.24428e-18	2.9841	-2.36562	2.36562	0.0388429	1.36372	2	0	0	0	0
Global efficiency	ENSG00000223956.2	LINC01767	0.0449709	3	2	0.013	Thyroid	0.36	Lung	2.15326	1.77947e-32	0.846744	0.915365	2.48377	1.96097	0.905519	2	0	0	0	0
Global efficiency	ENSG00000198056.13	PRIM1	0.045	49	1	0.045	Adipose_Visceral_Omentum	0.045	Adrenal_Gland	49	8.40101e-16	49	-2.00465	-2.00465	-2.00465	2.56395e-16	1	0	0	0	0
Global efficiency	ENSG00000163497.2	FEV	0.045	5	1	0.045	Adipose_Visceral_Omentum	0.045	Adipose_Visceral_Omentum	5	2.57604e-33	5	-2.00465	2.00465	1.20279	1.79302	1	0	0	0	0
Global efficiency	ENSG00000205758.11	CRYZL1	0.045	1	1	0.045	Brain_Spinal_cord_cervical_c-1	0.045	Brain_Spinal_cord_cervical_c-1	1	1	1	-2.00465	-2.00465	-2.00465	NA	1	0	0	0	0
Global efficiency	ENSG00000112079.8	STK38	0.0450618	48	5	0.0015935	Nerve_Tibial	0.960014	Brain_Cerebellum	20.753	6.33571e-16	0.944048	-3.15709	1.47579	-0.445108	1.2652	5	0	0	0	0
Global efficiency	ENSG00000176834.13	VSIG10	0.0450634	49	5	0.0231128	Pancreas	0.961235	Heart_Left_Ventricle	32.8516	1.61896e-15	1.30585	-2.27157	0.823894	-1.08649	0.797475	5	0	0	0	0
Global efficiency	ENSG00000089159.16	PXN	0.0451323	42	2	0.0531366	Artery_Tibial	0.58	Esophagus_Muscularis	38.4393	2.92872e-16	2.87969	-1.8957	1.93381	-0.347007	1.77402	2	0	0	0	0
Global efficiency	ENSG00000134690.10	CDCA8	0.0451401	42	5	0.00673094	Liver	0.997001	Stomach	16.8259	3.13189e-16	1.40247	-1.64485	2.70987	0.637726	1.62343	5	0	0	0	0
Global efficiency	ENSG00000197561.6	ELANE	0.0451666	39	7	0.024	Testis	0.91	Breast_Mammary_Tissue	21.3438	5.79926e-16	0.755477	-2.25713	2.21152	-0.341444	0.758855	7	0	0	0	0
Global efficiency	ENSG00000253308.2	RP1-170O19.17	0.045267	5	2	0.23	Adrenal_Gland	0.33	Prostate	4.09215	4.98736e-17	0.907848	-1.20036	-0.974114	-1.10986	0.123919	2	0	0	0	0
Global efficiency	ENSG00000161714.11	PLCD3	0.0453242	30	8	0.0087	Brain_Hypothalamus	0.989095	Cells_Cultured_fibroblasts	14.1248	3.63458e-16	0.495177	-1.4215	2.62362	0.371419	0.962021	8	0	0	0	0
Global efficiency	ENSG00000163125.15	RPRD2	0.0453414	46	3	0.075	Muscle_Skeletal	0.995449	Whole_Blood	37.0277	1.41832e-15	2.47382	-1.78046	1.7007	0.912831	1.08387	3	0	0	0	0
Global efficiency	ENSG00000176692.5	FOXC2	0.0453505	15	15	0.015	Skin_Sun_Exposed_Lower_leg	0.98	Brain_Cortex	3.2242	0.110352	0.110352	-2.05375	2.43238	0.671242	1.15593	15	0	0	0	0
Global efficiency	ENSG00000158792.15	SPATA2L	0.0454628	42	3	0.0013	Vagina	0.73308	Colon_Transverse	32.9937	1.16853e-15	1.96754	-3.21598	-0.341032	-1.28547	0.542177	3	0	0	0	0
Global efficiency	ENSG00000125755.18	SYMPK	0.0455413	40	8	0.0261829	Cells_EBV-transformed_lymphocytes	0.98	Liver	13.2431	5.81744e-16	0.737601	-2.19729	2.22349	0.142705	1.14837	8	0	0	0	0
Global efficiency	ENSG00000214212.8	C19orf38	0.0456465	47	2	0.0265088	Testis	0.982877	Brain_Anterior_cingulate_cortex_BA24	39.5659	9.06859e-16	6.29873	-2.21868	1.77438	-1.28226	0.917423	2	0	0	0	0
Global efficiency	ENSG00000166783.21	KIAA0430	0.0456593	6	3	0.011	Skin_Sun_Exposed_Lower_leg	0.88	Testis	3.21412	1.55484e-18	1.26034	-1.17499	2.5427	1.02944	1.38551	3	0	0	0	0
Global efficiency	ENSG00000184465.15	WDR27	0.0456906	49	4	0.0186314	Brain_Cerebellum	0.98139	Brain_Spinal_cord_cervical_c-1	40.0367	1.40998e-15	1.69342	-2.35282	0.865557	-0.809396	0.783644	4	0	0	0	0
Global efficiency	ENSG00000007168.12	PAFAH1B1	0.0456967	46	2	0.00203532	Cells_Cultured_fibroblasts	0.45	Thyroid	38.245	8.99417e-16	7.14582	-3.08503	1.29425	-0.518445	1.11307	2	0	0	0	0
Global efficiency	ENSG00000136897.7	MRPL50	0.0456972	21	8	0.0427165	Artery_Tibial	0.985137	Cells_Cultured_fibroblasts	10.1582	9.7549e-18	0.78903	-1.79283	2.02647	0.0930889	1.09264	8	0	0	0	0
Global efficiency	ENSG00000008838.19	MED24	0.045752	46	4	0.014	Brain_Caudate_basal_ganglia	0.991098	Artery_Aorta	29.0917	2.85145e-15	1.04723	-2.45726	1.3639	-0.304825	0.958127	4	0	0	0	0
Global efficiency	ENSG00000274918.1	RP11-54G14.1	0.0457648	49	5	0.0066	Artery_Tibial	0.9948	Colon_Sigmoid	31.3071	7.96275e-16	1.48974	-1.68216	2.71638	0.588605	1.04327	5	0	0	0	0
Global efficiency	ENSG00000184507.15	NUTM1	0.0457889	9	5	0.013	Prostate	0.79	Small_Intestine_Terminal_Ileum	5.40521	3.62389e-18	0.273355	-0.266311	2.48377	1.56678	1.03874	5	0	0	0	0
Global efficiency	ENSG00000125503.12	PPP1R12C	0.0457958	42	6	0.017	Brain_Hypothalamus	0.977857	Brain_Caudate_basal_ganglia	18.66	4.4819e-16	0.718449	-1.15035	2.38671	0.914356	0.73647	6	0	0	0	0
Global efficiency	ENSG00000145817.16	YIPF5	0.0458478	44	2	0.0063	Stomach	0.882787	Small_Intestine_Terminal_Ileum	35.1688	3.09969e-15	8.15997	-1.99115	2.73174	0.502615	1.236	2	0	0	0	0
Global efficiency	ENSG00000160447.6	PKN3	0.0458889	38	4	0.00956638	Brain_Substantia_nigra	0.68	Uterus	23.0684	4.79891e-16	0.925778	-2.59112	2.14441	0.218836	1.4779	4	0	0	0	0
Global efficiency	ENSG00000262468.5	LINC01569	0.0459202	49	3	0.0350596	Whole_Blood	0.995468	Heart_Atrial_Appendage	42.1687	1.04545e-15	1.53861	-0.339208	2.10767	0.525877	0.518899	3	0	0	0	0
Global efficiency	ENSG00000197385.5	ZNF860	0.0459312	44	6	0.00576689	Stomach	0.995176	Brain_Hypothalamus	21.9608	5.38272e-16	0.900792	-2.30609	2.76075	0.663657	1.27057	6	0	0	0	0
Global efficiency	ENSG00000197576.13	HOXA4	0.0459336	37	4	0.00327048	Thyroid	0.821298	Muscle_Skeletal	24.317	8.78901e-16	1.07056	-2.9411	-0.225876	-2.07073	0.737088	4	0	0	0	0
Global efficiency	ENSG00000185686.17	PRAME	0.045965	22	3	0.00798941	Pituitary	0.94	Minor_Salivary_Gland	16.6988	2.73626e-18	0.987293	-2.65252	1.55477	0.435022	1.24919	3	0	0	0	0
Global efficiency	ENSG00000237763.9	AMY1A	0.046	1	1	0.046	Pancreas	0.046	Pancreas	1	1	1	-1.99539	-1.99539	-1.99539	NA	1	0	0	0	0
Global efficiency	ENSG00000072858.10	SIDT1	0.0460451	43	4	0.00308206	Spleen	0.996654	Brain_Cerebellum	29.5353	1.08713e-15	1.48423	-2.78215	2.95943	1.73423	1.43821	4	0	0	0	0
Global efficiency	ENSG00000162643.12	WDR63	0.046082	40	5	0.020516	Artery_Coronary	0.999999	Testis	23.3899	7.37701e-16	1.51587	-2.31678	2.31678	0.334863	1.4138	5	0	0	0	0
Global efficiency	ENSG00000143409.15	MINDY1	0.0461899	26	5	0.0225846	Heart_Left_Ventricle	0.88	Pituitary	13.7396	1.03295e-15	0.615567	-1.43953	2.28039	0.959176	1.25235	5	0	0	0	0
Global efficiency	ENSG00000147586.9	MRPS28	0.0461931	17	3	0.067	Adipose_Subcutaneous	0.34	Skin_Not_Sun_Exposed_Suprapubic	11.1282	1.62069e-18	0.90326	-1.83167	1.5141	-0.873419	1.45685	3	0	0	0	0
Global efficiency	ENSG00000173473.10	SMARCC1	0.0462779	23	3	0.00987508	Brain_Nucleus_accumbens_basal_ganglia	0.43	Lung	15.7544	3.04604e-18	1.0643	-2.10836	2.58017	0.521356	1.53228	3	0	0	0	0
Global efficiency	ENSG00000124302.12	CHST8	0.0463572	40	5	0.014488	Testis	0.93025	Artery_Coronary	21.9013	2.07615e-15	1.34133	-1.7007	2.44493	0.32623	1.22008	5	0	0	0	0
Global efficiency	ENSG00000183018.8	SPNS2	0.0463874	39	6	0.036	Brain_Hypothalamus	0.994521	Spleen	17.6393	5.21254e-16	0.758137	-2.09693	2.09693	-0.656834	1.19692	6	0	0	0	0
Global efficiency	ENSG00000177150.12	FAM210A	0.0463918	48	6	0.00477371	Adrenal_Gland	0.88	Brain_Caudate_basal_ganglia	24.6327	6.43706e-16	0.921378	-2.82192	1.88079	-0.525447	1.2978	6	0	0	0	0
Global efficiency	ENSG00000137575.11	SDCBP	0.0464093	37	1	0.039	Heart_Atrial_Appendage	0.52	Liver	35.7383	8.8269e-16	35.7383	-2.06419	2.04186	0.83795	1.79796	1	0	0	0	0
Global efficiency	ENSG00000172766.18	NAA16	0.0464098	32	5	0.0094621	Spleen	0.83	Brain_Anterior_cingulate_cortex_BA24	16.5046	4.96456e-16	0.609166	-2.59489	2.2414	-1.13712	1.47278	5	0	0	0	0
Global efficiency	ENSG00000276814.1	RP1-228P16.8	0.0464239	32	3	0.0086	Adipose_Subcutaneous	0.918245	Esophagus_Mucosa	20.587	6.45952e-16	0.949943	-2.62756	0.426148	-0.625137	1.45551	3	0	0	0	0
Global efficiency	ENSG00000073111.13	MCM2	0.0464317	22	5	0.067	Adrenal_Gland	0.79	Skin_Sun_Exposed_Lower_leg	16.4454	5.9336e-19	0.95586	-1.83167	1.66959	-1.21727	1.10032	5	0	0	0	0
Global efficiency	ENSG00000129151.8	BBOX1	0.046478	21	6	0.0078	Pituitary	0.884412	Brain_Cortex	10.2424	5.91346e-18	0.490043	-2.2671	2.66061	-0.702295	1.46162	6	0	0	0	0
Global efficiency	ENSG00000188157.14	AGRN	0.0464783	47	4	0.00206004	Uterus	0.95	Brain_Frontal_Cortex_BA9	34.4132	1.25479e-15	2.14979	-3.08144	2.03191	-2.15128	0.98192	4	0	0	0	0
Global efficiency	ENSG00000143106.12	PSMA5	0.0464811	17	5	0.00521465	Esophagus_Mucosa	0.91	Nerve_Tibial	9.43349	2.07277e-18	0.465659	-2.79347	0.949492	-0.772178	1.31417	5	0	0	0	0
Global efficiency	ENSG00000204930.9	FAM221B	0.0464931	26	3	0.0082	Brain_Anterior_cingulate_cortex_BA24	0.603588	Brain_Caudate_basal_ganglia	18.2754	1.02448e-15	0.898422	-0.755415	2.64372	0.898868	1.25006	3	0	0	0	0
Global efficiency	ENSG00000149932.16	TMEM219	0.0465386	14	3	0.0071	Pancreas	0.44	Brain_Putamen_basal_ganglia	11.6863	3.36366e-17	0.451389	0.772193	2.69212	2.36012	0.567552	3	0	0	0	0
Global efficiency	ENSG00000213906.9	LTB4R2	0.0465849	41	3	0.00180016	Stomach	0.98	Vagina	28.8085	2.01014e-15	1.90297	-3.12136	-0.0250689	-1.70858	0.70417	3	0	0	0	0
Global efficiency	ENSG00000234056.1	LINC00463	0.0465859	15	2	0.057	Testis	0.848761	Brain_Caudate_basal_ganglia	13.0587	5.17334e-18	1.8861	-1.90331	1.72238	0.595703	0.937403	2	0	0	0	0
Global efficiency	ENSG00000132661.3	NXT1	0.0465989	49	4	0.00421962	Pituitary	0.990097	Small_Intestine_Terminal_Ileum	31.9602	3.65423e-16	1.89902	-0.877896	2.86126	0.979127	1.21073	4	0	0	0	0
Global efficiency	ENSG00000275846.1	RP11-457M11.7	0.0466541	4	2	0.014	Brain_Cerebellum	0.0530717	Testis	3.78233	5.62257e-17	0.217673	1.93434	2.45726	2.32653	0.261463	2	0	0	0	0
Global efficiency	ENSG00000139926.15	FRMD6	0.0466598	7	7	0.0115091	Nerve_Tibial	0.67	Ovary	2.75719	0.19635	0.19635	-2.52685	1.75097	-0.344828	1.66583	7	0	0	0	0
Global efficiency	ENSG00000101280.7	ANGPT4	0.0466994	34	7	0.022614	Brain_Cerebellum	0.792488	Colon_Transverse	17.8099	6.13134e-16	0.830972	-1.83842	2.27989	0.240273	1.28566	7	0	0	0	0
Global efficiency	ENSG00000150630.3	VEGFC	0.0467209	14	5	0.011	Esophagus_Mucosa	0.72	Brain_Cerebellar_Hemisphere	7.67149	8.57245e-20	0.324671	-2.5427	2.5427	0.132357	1.83161	5	0	0	0	0
Global efficiency	ENSG00000281205.1	LINC00950	0.0467688	45	4	0.00363671	Brain_Hypothalamus	0.917167	Pituitary	20.967	4.12049e-16	1.14713	-2.55695	2.90807	1.13053	1.39373	4	0	0	0	0
Global efficiency	ENSG00000254777.5	AC022182.1	0.046845	6	4	0.015	Brain_Hippocampus	0.75	Brain_Cerebellum	3.76468	4.01109e-20	0.462059	-2.43238	1.3722	0.117011	1.36968	4	0	0	0	0
Global efficiency	ENSG00000103343.12	ZNF174	0.0468624	48	6	0.0279268	Brain_Putamen_basal_ganglia	0.995003	Liver	27.2986	1.36575e-15	0.915581	-2.19831	1.73737	0.0156516	0.631698	6	0	0	0	0
Global efficiency	ENSG00000100764.13	PSMC1	0.0468796	28	1	0.0211866	Nerve_Tibial	0.057	Artery_Coronary	26.8747	1.78324e-15	26.8747	1.90331	2.30464	1.95577	0.0787963	1	0	0	0	0
Global efficiency	ENSG00000274979.1	RP11-1143G9.5	0.0469798	19	4	0.00190647	Pancreas	0.7	Lung	14.1247	4.30177e-18	0.550545	-1.26385	3.10443	1.80789	1.01498	4	0	0	0	0
Global efficiency	ENSG00000203266.2	RP11-560A15.3	0.047	1	1	0.047	Testis	0.047	Testis	1	1	1	-1.9863	-1.9863	-1.9863	NA	1	0	0	0	0
Global efficiency	ENSG00000255774.1	AP000439.3	0.047	1	1	0.047	Esophagus_Mucosa	0.047	Esophagus_Mucosa	1	1	1	-1.9863	-1.9863	-1.9863	NA	1	0	0	0	0
Global efficiency	ENSG00000151789.10	ZNF385D	0.0470885	7	7	0.019	Testis	0.95	Cells_Cultured_fibroblasts	1.74479	0.438876	0.438876	-2.34553	1.85218	0.0565998	1.45245	7	0	0	0	0
Global efficiency	ENSG00000106100.10	NOD1	0.0471741	45	3	0.0043	Brain_Cerebellum	0.82	Whole_Blood	34.6908	1.01909e-15	2.615	-1.91888	2.85527	0.559061	0.980067	3	0	0	0	0
Global efficiency	ENSG00000145191.12	EIF2B5	0.0471754	41	3	0.00974566	Kidney_Cortex	0.689154	Brain_Hypothalamus	21.1596	5.93287e-16	5.22849	-2.36562	2.58473	0.643566	1.26308	3	0	0	0	0
Global efficiency	ENSG00000222041.10	CYTOR	0.0472777	3	1	0.04	Adipose_Subcutaneous	0.071	Colon_Transverse	2.96289	1.40651e-16	2.96289	1.80548	2.05375	1.97099	0.14334	1	0	0	0	0
Global efficiency	ENSG00000177464.4	GPR4	0.0473201	42	4	0.029	Adrenal_Gland	0.79	Artery_Coronary	23.8217	3.74416e-16	1.5294	-2.18349	2.18349	-0.421604	0.940244	4	0	0	0	0
Global efficiency	ENSG00000163909.7	HEYL	0.0473227	40	3	0.038214	Cells_Cultured_fibroblasts	0.977278	Small_Intestine_Terminal_Ileum	27.9931	1.31165e-15	0.972437	-2.07255	1.71144	-0.255084	1.15821	3	0	0	0	0
Global efficiency	ENSG00000173207.12	CKS1B	0.0473463	30	2	0.0144324	Adrenal_Gland	0.72	Artery_Aorta	27.0308	8.32635e-16	2.9692	-2.44632	-0.358459	-0.562894	0.62387	2	0	0	0	0
Global efficiency	ENSG00000163191.5	S100A11	0.047353	10	4	0.025	Thyroid	0.57	Adrenal_Gland	6.19305	3.3743e-17	0.246279	-2.2414	0.568052	-1.71798	0.824115	4	0	0	0	0
Global efficiency	ENSG00000255772.5	LINC01479	0.0473756	10	4	0.00815625	Stomach	0.637417	Heart_Atrial_Appendage	5.19231	3.03843e-19	0.519554	-2.64553	0.789192	-0.661905	1.6106	4	0	0	0	0
Global efficiency	ENSG00000134028.14	ADAMDEC1	0.0474038	34	2	0.0127047	Whole_Blood	0.77	Adipose_Subcutaneous	21.0112	3.88241e-16	12.7046	0.292375	2.49194	1.65081	1.02059	2	0	0	0	0
Global efficiency	ENSG00000157734.13	SNX22	0.0474422	49	4	0.00410537	Pituitary	0.467704	Thyroid	23.1832	4.01336e-16	0.804228	-2.86995	1.55477	-1.62804	1.13633	4	0	0	0	0
Global efficiency	ENSG00000090020.10	SLC9A1	0.0474462	44	3	0.046	Lung	0.966389	Brain_Putamen_basal_ganglia	34.5745	1.949e-15	1.28695	-1.99539	1.50416	0.289021	1.09578	3	0	0	0	0
Global efficiency	ENSG00000103174.11	NAGPA	0.0475015	44	5	0.042	Pituitary	0.93925	Brain_Frontal_Cortex_BA9	31.0599	3.05114e-15	1.51261	-0.588668	2.03352	0.763166	0.703259	5	0	0	0	0
Global efficiency	ENSG00000135218.17	CD36	0.0475403	24	5	0.015	Brain_Anterior_cingulate_cortex_BA24	0.993358	Whole_Blood	13.1325	3.34118e-18	0.745348	-2.43238	1.22653	-1.31498	1.29767	5	0	0	0	0
Global efficiency	ENSG00000078804.12	TP53INP2	0.0475994	35	2	0.015	Artery_Coronary	0.29	Artery_Aorta	24.3598	5.48081e-16	9.10651	-2.43238	2.43238	0.450613	2.04377	2	0	0	0	0
Global efficiency	ENSG00000176714.9	CCDC121	0.0476039	47	2	0.0241261	Brain_Putamen_basal_ganglia	0.283286	Brain_Cerebellum	43.3433	1.78361e-15	2.98907	-2.25511	1.3722	-1.74662	0.527401	2	0	0	0	0
Global efficiency	ENSG00000169499.14	PLEKHA2	0.0476716	40	13	0.0764471	Colon_Sigmoid	0.858399	Artery_Tibial	8.68206	1.98475e-16	0.320314	-1.77168	1.73597	-0.231725	1.14284	13	0	0	0	0
Global efficiency	ENSG00000099203.6	TMED1	0.0476769	47	1	0.046	Uterus	0.936327	Colon_Transverse	45.9202	1.82007e-15	45.9202	-1.99539	1.99539	-1.51406	1.2573	1	0	0	0	0
Global efficiency	ENSG00000160161.9	CILP2	0.0478267	45	1	0.045	Brain_Frontal_Cortex_BA9	0.483024	Thyroid	43.2324	2.48495e-15	43.2324	-2.00465	2.00465	-1.4631	1.30435	1	0	0	0	0
Global efficiency	ENSG00000241168.1	RP11-10O22.1	0.0478288	2	2	0.034	Testis	0.165434	Artery_Aorta	1.06142	0.938579	0.938579	1.38702	2.12007	1.75355	0.518342	2	0	0	0	0
Global efficiency	ENSG00000279636.2	LINC00216	0.0478555	24	2	0.013	Skin_Sun_Exposed_Lower_leg	0.26	Brain_Caudate_basal_ganglia	22.5389	1.08651e-17	1.09413	1.12639	2.48377	1.47513	0.315781	2	0	0	0	0
Global efficiency	ENSG00000270020.1	RP11-463O9.9	0.0478624	48	2	0.00733601	Skin_Not_Sun_Exposed_Suprapubic	0.0448766	Colon_Transverse	44.9078	4.43728e-15	1.57803	2.00581	2.68119	2.37848	0.176026	2	0	0	0	0
Global efficiency	ENSG00000272137.1	RP11-177G23.2	0.0478937	41	3	0.0128789	Brain_Putamen_basal_ganglia	0.995313	Brain_Frontal_Cortex_BA9	32.3685	1.06192e-15	1.52902	-1.63824	2.4871	-0.558331	0.883914	3	0	0	0	0
Global efficiency	ENSG00000237494.1	RP11-753B14.1	0.0479307	1	1	0.0479307	Liver	0.0479307	Liver	1	1	1	-1.97798	-1.97798	-1.97798	NA	1	0	0	0	0
Global efficiency	ENSG00000139437.17	TCHP	0.047952	44	6	0.0024	Esophagus_Muscularis	0.977598	Brain_Cerebellar_Hemisphere	18.3402	4.955e-16	0.842262	-1.37076	3.03567	0.257891	1.3123	6	0	0	0	0
Global efficiency	ENSG00000006116.3	CACNG3	0.048	1	1	0.048	Testis	0.048	Testis	1	1	1	-1.97737	-1.97737	-1.97737	NA	1	0	0	0	0
Global efficiency	ENSG00000261166.1	RP11-775H9.3	0.048	1	1	0.048	Testis	0.048	Testis	1	1	1	1.97737	1.97737	1.97737	NA	1	0	0	0	0
Global efficiency	ENSG00000261055.1	RP11-195M16.3	0.048	1	1	0.048	Adrenal_Gland	0.048	Adrenal_Gland	1	1	1	1.97737	1.97737	1.97737	NA	1	0	0	0	0
Global efficiency	ENSG00000083838.15	ZNF446	0.0480401	46	4	0.00374259	Esophagus_Gastroesophageal_Junction	0.570673	Testis	36.7298	1.5379e-15	1.45145	0.56706	2.89908	1.0696	0.787422	4	0	0	0	0
Global efficiency	ENSG00000124104.18	SNX21	0.0480549	43	5	0.00608166	Small_Intestine_Terminal_Ileum	0.986782	Pancreas	20.024	9.1076e-16	0.718744	-2.74335	2.13208	-0.683388	1.31281	5	0	0	0	0
Global efficiency	ENSG00000100938.17	GMPR2	0.0481323	45	3	0.00737872	Spleen	0.888894	Lung	32.8645	9.39417e-16	3.53957	-2.00465	2.67925	1.1108	1.32972	3	0	0	0	0
Global efficiency	ENSG00000259017.1	RP11-561B11.6	0.0481813	10	1	0.047	Brain_Hypothalamus	0.05	Brain_Amygdala	10	3.97263e-17	10	1.95996	1.9863	1.97577	0.0136	1	0	0	0	0
Global efficiency	ENSG00000255595.2	RP4-809F18.1	0.0481889	11	3	0.12	Thyroid	0.988172	Brain_Frontal_Cortex_BA9	8.63542	8.29675e-17	0.935856	-1.55477	1.26672	-0.478764	1.10775	3	0	0	0	0
Global efficiency	ENSG00000213614.9	HEXA	0.0482604	47	1	0.0229314	Artery_Aorta	0.44	Spleen	43.5628	2.68219e-15	43.5628	-2.27458	-0.772193	-1.89481	0.281558	1	0	0	0	0
Global efficiency	ENSG00000196557.12	CACNA1H	0.0483161	30	10	0.000158073	Skin_Sun_Exposed_Lower_leg	0.88	Brain_Cerebellum	11.37	7.07243e-16	0.416099	-3.11691	3.77803	-0.441297	1.673	10	0	0	0	0
Global efficiency	ENSG00000259697.1	RP11-299H22.1	0.0483892	1	1	0.0483892	Testis	0.0483892	Testis	1	1	1	1.97393	1.97393	1.97393	NA	1	0	0	0	0
Global efficiency	ENSG00000243961.2	RP5-839B4.8	0.0483904	21	6	0.0024	Colon_Transverse	0.817545	Brain_Putamen_basal_ganglia	11.0669	2.11674e-17	0.724268	-3.03567	2.64451	0.354701	2.02258	6	0	0	0	0
Global efficiency	ENSG00000282033.1	RP11-506F3.1	0.0484413	5	4	0.19	Brain_Frontal_Cortex_BA9	0.778505	Skin_Sun_Exposed_Lower_leg	2.90437	1.43616e-17	0.247674	-1.31058	0.281268	-0.829505	0.698075	4	0	0	0	0
Global efficiency	ENSG00000196497.16	IPO4	0.0484927	22	5	0.012	Brain_Cerebellum	0.633261	Esophagus_Muscularis	13.5737	1.62717e-17	0.691413	-2.51214	1.85218	-0.561679	1.45472	5	0	0	0	0
Global efficiency	ENSG00000131055.4	COX4I2	0.0485	43	1	0.037	Artery_Coronary	0.16098	Brain_Hippocampus	42.0292	1.96319e-15	42.0292	-2.08576	-1.40178	-1.94804	0.179957	1	0	0	0	0
Global efficiency	ENSG00000023516.8	AKAP11	0.048543	49	3	0.00705822	Brain_Nucleus_accumbens_basal_ganglia	0.85	Kidney_Cortex	37.786	9.04448e-16	1.37473	-2.69409	2.62964	-1.53575	1.16728	3	0	0	0	0
Global efficiency	ENSG00000177627.9	C12orf54	0.0485998	42	6	0.00213104	Stomach	0.998052	Brain_Nucleus_accumbens_basal_ganglia	21.9059	8.74361e-16	0.913914	-3.07133	2.45726	-0.667053	1.48172	6	0	0	0	0
Global efficiency	ENSG00000225535.6	LINC01393	0.0486493	12	4	0.044	Esophagus_Mucosa	0.67	Uterus	7.24554	4.3206e-19	0.335064	-0.841621	2.01409	1.19322	0.870991	4	0	0	0	0
Global efficiency	ENSG00000166002.6	SMCO4	0.0486989	30	11	0.0088	Kidney_Cortex	0.956966	Heart_Left_Ventricle	8.51562	6.12387e-16	0.312664	-1.65674	2.61973	0.402343	0.999	11	0	0	0	0
Global efficiency	ENSG00000174130.12	TLR6	0.0487184	49	3	0.01145	Pituitary	0.978945	Brain_Cerebellum	22.9382	6.51889e-16	5.10152	-2.52866	1.71699	-0.78834	1.00034	3	0	0	0	0
Global efficiency	ENSG00000122043.10	LINC00544	0.0487935	2	2	0.039	Whole_Blood	0.2	Small_Intestine_Terminal_Ileum	1.90109	0.0989139	0.0989139	-2.06419	-1.28155	-1.67287	0.553407	2	0	0	0	0
Global efficiency	ENSG00000028116.16	VRK2	0.0488025	48	5	0.00630842	Vagina	0.830693	Liver	28.5507	8.28963e-16	1.43575	-2.7313	2.04207	-1.09588	0.90121	5	0	0	0	0
Global efficiency	ENSG00000161681.15	SHANK1	0.0488377	26	6	0.041	Adipose_Visceral_Omentum	0.957664	Esophagus_Gastroesophageal_Junction	18.3558	1.78756e-15	0.636968	-2.04353	2.04353	-0.341915	1.81514	6	0	0	0	0
Global efficiency	ENSG00000204290.10	BTNL2	0.048867	21	10	0.059	Brain_Cerebellum	0.93	Cells_EBV-transformed_lymphocytes	6.63812	4.83724e-17	0.253	-1.88819	0.915365	-0.261591	0.904228	10	0	0	0	0
Global efficiency	ENSG00000272519.1	RP11-105N14.2	0.049	1	1	0.049	Testis	0.049	Testis	1	1	1	1.96859	1.96859	1.96859	NA	1	0	0	0	0
Global efficiency	ENSG00000234169.1	LINC01868	0.049	1	1	0.049	Testis	0.049	Testis	1	1	1	-1.96859	-1.96859	-1.96859	NA	1	0	0	0	0
Global efficiency	ENSG00000186090.10	HTR3D	0.049	1	1	0.049	Testis	0.049	Testis	1	1	1	-1.96859	-1.96859	-1.96859	NA	1	0	0	0	0
Global efficiency	ENSG00000233721.1	RP11-205K6.1	0.049	1	1	0.049	Testis	0.049	Testis	1	1	1	-1.96859	-1.96859	-1.96859	NA	1	0	0	0	0
Global efficiency	ENSG00000277352.1	KB-68A7.2	0.049	1	1	0.049	Liver	0.049	Liver	1	1	1	-1.96859	-1.96859	-1.96859	NA	1	0	0	0	0
Global efficiency	ENSG00000245750.7	DRAIC	0.049	18	1	0.049	Brain_Anterior_cingulate_cortex_BA24	0.049	Adipose_Visceral_Omentum	18	2.23823e-17	18	-1.96859	1.96859	0.87493	1.8146	1	0	0	0	0
Global efficiency	ENSG00000107185.9	RGP1	0.0490371	37	3	0.00660418	Brain_Cortex	0.69	Pituitary	23.0234	2.90697e-16	3.96029	-2.71617	2.30798	-0.47301	1.33497	3	0	0	0	0
Global efficiency	ENSG00000059728.10	MXD1	0.0490822	29	3	0.00530768	Nerve_Tibial	0.41	Colon_Sigmoid	24.9943	6.16917e-16	1.33406	-2.78774	0.823894	-2.47624	0.782879	3	0	0	0	0
Global efficiency	ENSG00000072954.6	TMEM38A	0.0491918	49	4	0.00418601	Colon_Transverse	0.99	Pituitary	23.3223	6.21288e-16	2.58241	-1.13626	2.86379	1.35682	1.27028	4	0	0	0	0
Global efficiency	ENSG00000197852.9	FAM212B	0.0492422	46	5	0.00531733	Colon_Sigmoid	0.998195	Brain_Hippocampus	22.9108	3.75626e-16	1.32453	-2.78715	1.05617	-0.921497	0.915323	5	0	0	0	0
Global efficiency	ENSG00000157404.15	KIT	0.0492489	41	4	0.013	Thyroid	0.906023	Kidney_Cortex	27.2428	5.13067e-16	0.989817	-1.3722	2.48377	0.925753	0.797647	4	0	0	0	0
Global efficiency	ENSG00000124370.10	MCEE	0.0493077	47	4	0.00224083	Adrenal_Gland	0.983007	Whole_Blood	25.58	1.30521e-15	2.05452	-0.842587	3.05631	1.79515	1.28138	4	0	0	0	0
Global efficiency	ENSG00000187051.8	RPS19BP1	0.0493079	9	3	0.009	Prostate	0.99	Artery_Aorta	6.8936	4.00624e-18	0.897121	-2.61205	0.0125335	-0.431671	0.9264	3	0	0	0	0
Global efficiency	ENSG00000145246.13	ATP10D	0.0493351	44	9	0.0022	Lung	0.970487	Whole_Blood	19.1927	5.87597e-16	0.767836	-2.02371	3.06181	0.0759448	1.75249	9	0	0	0	0
Global efficiency	ENSG00000117036.11	ETV3	0.0493501	37	5	0.0174594	Artery_Tibial	0.965237	Cells_Cultured_fibroblasts	24.382	5.68657e-16	0.885782	-2.37689	0.690309	-1.49223	0.847213	5	0	0	0	0
Global efficiency	ENSG00000197579.7	TOPORS	0.0493796	48	6	0.0316182	Testis	0.957756	Brain_Frontal_Cortex_BA9	19.5018	4.26742e-16	1.66562	-1.85389	2.1492	-0.112236	1.36891	6	0	0	0	0
Global efficiency	ENSG00000137440.4	FGFBP1	0.0493932	14	3	0.0276441	Esophagus_Muscularis	0.80077	Nerve_Tibial	7.99344	5.62394e-18	1.12967	-1.25357	2.2023	-0.0126532	1.39253	3	0	0	0	0
Global efficiency	ENSG00000160505.15	NLRP4	0.0494314	4	4	0.111295	Spleen	0.45	Brain_Substantia_nigra	1.94451	0.0654816	0.0654816	0.755415	1.5924	1.17891	0.435287	4	0	0	0	0
Global efficiency	ENSG00000142408.4	CACNG8	0.0494535	33	5	0.073	Artery_Aorta	0.997571	Uterus	18.7334	4.71595e-16	1.01866	-1.79283	0.78244	-1.11379	0.909282	5	0	0	0	0
Global efficiency	ENSG00000211448.11	DIO2	0.0495444	41	5	0.0133051	Brain_Nucleus_accumbens_basal_ganglia	0.8274	Small_Intestine_Terminal_Ileum	27.5259	1.05996e-15	1.07989	-2.09693	2.4755	0.86442	1.44837	5	0	0	0	0
Global efficiency	ENSG00000092531.9	SNAP23	0.0495887	35	4	0.0140029	Brain_Hypothalamus	0.996961	Cells_Cultured_fibroblasts	17.6327	8.39483e-16	2.38739	-1.00098	2.45719	0.496218	1.30135	4	0	0	0	0
Global efficiency	ENSG00000182973.18	CNOT10	0.0496983	48	3	0.0032384	Skin_Sun_Exposed_Lower_leg	0.19612	Spleen	38.6597	8.75895e-16	3.33657	-2.94415	1.69329	-1.41598	0.697054	3	0	0	0	0
Global efficiency	ENSG00000145780.7	FEM1C	0.0497638	30	7	0.021	Prostate	0.75	Breast_Mammary_Tissue	13.5074	9.51114e-16	0.474914	-1.12639	2.30798	0.864097	1.30076	7	0	0	0	0
Global efficiency	ENSG00000179632.9	MAF1	0.0498589	48	2	0.0152747	Brain_Cerebellum	0.97981	Pancreas	44.0371	8.35236e-16	2.86664	-1.12639	2.4258	-0.628011	0.783851	2	0	0	0	0
Global efficiency	ENSG00000107104.18	KANK1	0.0499119	26	16	0.0282018	Brain_Caudate_basal_ganglia	0.97	Cells_Cultured_fibroblasts	5.76504	3.59844e-16	0.20842	-2.19447	1.94313	0.337889	1.14333	16	0	0	0	0
Global efficiency	ENSG00000136274.8	NACAD	0.0499215	28	5	0.00156014	Heart_Left_Ventricle	1	Heart_Atrial_Appendage	18.9316	1.71211e-15	0.636465	-3.16326	3.01145	-1.56097	1.76655	5	0	0	0	0
Global efficiency	ENSG00000151778.10	SERP2	0.0499311	10	7	0.026	Adrenal_Gland	0.54	Adipose_Subcutaneous	3.36038	8.76952e-17	0.154423	-2.22621	2.03352	-0.344811	1.5249	7	0	0	0	0
Global efficiency	ENSG00000145284.11	SCD5	0.0499381	38	7	0.0056346	Brain_Cortex	0.82	Nerve_Tibial	19.8664	6.56944e-16	0.759589	-2.24002	2.76832	-0.572489	1.79357	7	0	0	0	0
Global efficiency	ENSG00000262686.1	GLIS2-AS1	0.0499404	40	2	0.014686	Vagina	0.27	Brain_Cortex	34.3383	9.26359e-16	3.05883	-1.7209	2.44003	2.04264	0.695361	2	0	0	0	0
Global efficiency	ENSG00000121211.7	MND1	0.049957	44	3	0.00579901	Minor_Salivary_Gland	0.75	Colon_Transverse	27.7964	5.76655e-16	3.91461	-2.75893	2.75888	-0.0906964	2.22203	3	0	0	0	0
Global efficiency	ENSG00000183475.12	ASB7	0.0499728	8	4	0.0053	Brain_Nucleus_accumbens_basal_ganglia	0.91	Brain_Cerebellum	4.36458	2.61859e-17	0.746947	-1.55477	2.78821	0.99957	1.84184	4	0	0	0	0
Global efficiency	ENSG00000248712.7	CCDC153	0.0499808	45	3	0.00674646	Brain_Cerebellar_Hemisphere	1	Prostate	37.0628	1.53138e-15	2.5239	-0.240426	2.70911	1.2993	0.754967	3	0	0	0	0
Global efficiency	ENSG00000237419.1	RP11-885N19.6	0.0500136	12	5	0.11	Thyroid	0.641255	Nerve_Tibial	6.7117	2.88177e-18	0.32611	-1.28155	1.59819	-0.727783	0.90281	5	0	0	0	0
Global efficiency	ENSG00000167207.11	NOD2	0.0500901	37	6	0.011	Adipose_Subcutaneous	0.566531	Brain_Cortex	18.3524	4.57045e-16	1.02695	-2.04353	2.5427	-0.458908	1.5999	6	0	0	0	0
Global efficiency	ENSG00000246084.2	CTD-2506J14.1	0.0501217	5	3	0.09	Spleen	0.208929	Whole_Blood	3.00979	1.65057e-17	0.904539	-1.59819	1.6954	-0.87114	1.44235	3	0	0	0	0
Global efficiency	ENSG00000132475.10	H3F3B	0.05019	32	4	0.00231476	Brain_Spinal_cord_cervical_c-1	0.81	Pancreas	22.3212	4.8458e-16	1.10995	-2.91124	3.04656	1.8033	1.76047	4	0	0	0	0
Global efficiency	ENSG00000170348.8	TMED10	0.0502765	42	5	0.0063	Brain_Spinal_cord_cervical_c-1	0.877597	Artery_Tibial	24.7239	4.47816e-16	0.947041	-2.73174	2.48377	-0.68789	1.33448	5	0	0	0	0
Global efficiency	ENSG00000172936.12	MYD88	0.0502912	12	3	0.0076	Breast_Mammary_Tissue	0.89	Nerve_Tibial	10.2757	3.23405e-17	0.721247	-2.66934	0.138304	-0.166446	0.825162	3	0	0	0	0
Global efficiency	ENSG00000268087.1	CTC-429P9.2	0.0502936	43	4	0.0083	Esophagus_Gastroesophageal_Junction	0.99	Brain_Cerebellum	26.5211	4.46011e-16	1.62658	-2.63962	1.61918	0.531884	0.687178	4	0	0	0	0
Global efficiency	ENSG00000184990.12	SIVA1	0.0502987	49	6	0.00433403	Esophagus_Gastroesophageal_Junction	0.991018	Liver	29.0267	1.86156e-15	1.07066	-2.85277	2.10623	-1.15585	1.37819	6	0	0	0	0
Global efficiency	ENSG00000117533.14	VAMP4	0.0503674	49	3	0.0344674	Artery_Tibial	0.775888	Brain_Spinal_cord_cervical_c-1	39.7904	3.92322e-15	1.64334	-2.11456	1.888	1.15945	0.943942	3	0	0	0	0
Global efficiency	ENSG00000223587.1	LINC01986	0.0504027	1	1	0.0504027	Testis	0.0504027	Testis	1	1	1	1.95653	1.95653	1.95653	NA	1	0	0	0	0
Global efficiency	ENSG00000108417.3	KRT37	0.0504269	3	2	0.02	Skin_Sun_Exposed_Lower_leg	0.26	Esophagus_Mucosa	2.1799	0.0096696	0.810432	-2.32635	-1.12639	-1.83776	0.630235	2	0	0	0	0
Global efficiency	ENSG00000161031.12	PGLYRP2	0.0504743	3	3	0.00763452	Testis	0.76	Spleen	1.18136	0.887788	0.887788	-2.66782	0.506495	-0.822269	1.64905	3	0	0	0	0
Global efficiency	ENSG00000103018.16	CYB5B	0.0504804	41	3	0.104821	Vagina	0.962208	Brain_Putamen_basal_ganglia	20.4728	5.71787e-16	3.66366	-1.33901	1.62192	0.425462	0.849735	3	0	0	0	0
Global efficiency	ENSG00000172361.5	CFAP53	0.05049	31	3	0.017	Artery_Coronary	0.81	Minor_Salivary_Gland	23.4643	1.04999e-15	0.984425	-2.38671	2.38671	-1.30221	1.45788	3	0	0	0	0
Global efficiency	ENSG00000162365.11	CYP4A22	0.0505166	36	4	0.045	Brain_Caudate_basal_ganglia	0.99608	Vagina	28.3602	1.92147e-15	1.52671	-0.49585	2.00465	0.520056	0.742506	4	0	0	0	0
Global efficiency	ENSG00000074966.10	TXK	0.0505245	32	5	0.023	Adipose_Visceral_Omentum	0.97258	Esophagus_Mucosa	22.2821	5.42873e-16	0.87133	-2.27343	1.55477	-0.798928	1.16814	5	0	0	0	0
Global efficiency	ENSG00000132535.18	DLG4	0.0505648	48	2	0.00989405	Brain_Putamen_basal_ganglia	0.951085	Colon_Transverse	34.2659	6.92693e-16	10.8668	-2.57951	1.71689	-0.697075	1.2934	2	0	0	0	0
Global efficiency	ENSG00000164879.6	CA3	0.0505733	22	3	0.005	Brain_Hippocampus	0.423849	Brain_Cortex	13.1933	2.31025e-17	2.58127	-2.63918	2.80703	-0.338673	1.64593	3	0	0	0	0
Global efficiency	ENSG00000256092.2	RP13-942N8.1	0.0505858	49	2	0.010611	Liver	0.697063	Uterus	44.7139	3.05288e-15	2.81209	0.389288	2.55526	1.72972	0.421747	2	0	0	0	0
Global efficiency	ENSG00000132693.12	CRP	0.0505968	15	6	0.058	Artery_Tibial	0.850744	Brain_Nucleus_accumbens_basal_ganglia	8.07151	8.684e-21	0.762548	-1.8957	1.8957	-0.686512	1.59153	6	0	0	0	0
Global efficiency	ENSG00000110092.3	CCND1	0.0506177	37	5	0.0043	Artery_Aorta	0.850392	Cells_EBV-transformed_lymphocytes	20.6449	4.03173e-16	0.944638	-2.85527	2.85527	-0.117773	2.20425	5	0	0	0	0
Global efficiency	ENSG00000104695.12	PPP2CB	0.0506449	48	3	0.0260476	Brain_Cerebellar_Hemisphere	0.831785	Small_Intestine_Terminal_Ileum	30.1467	8.82631e-16	4.13111	-2.01335	2.2255	-0.0747357	1.18225	3	0	0	0	0
Global efficiency	ENSG00000113456.18	RAD1	0.050666	40	3	0.00084	Kidney_Cortex	0.844849	Heart_Left_Ventricle	34.9231	6.63716e-16	1.47727	-1.28155	3.33927	1.1499	0.681229	3	0	0	0	0
Global efficiency	ENSG00000254333.1	NDST1-AS1	0.0506793	34	1	0.0193975	Adrenal_Gland	0.190661	Brain_Caudate_basal_ganglia	33.5482	1.35133e-15	33.5482	-2.3378	-1.30863	-1.94075	0.238335	1	0	0	0	0
Global efficiency	ENSG00000157540.19	DYRK1A	0.0506957	47	3	0.14	Brain_Hippocampus	0.981046	Muscle_Skeletal	36.7564	7.58731e-16	3.2507	-1.47579	1.28155	-0.660961	0.929821	3	0	0	0	0
Global efficiency	ENSG00000164128.6	NPY1R	0.0506985	37	6	0.00657387	Brain_Hippocampus	0.37	Adipose_Visceral_Omentum	24.1232	3.90569e-16	0.864351	-2.71769	2.13208	0.0828886	1.39947	6	0	0	0	0
Global efficiency	ENSG00000104412.7	EMC2	0.0507234	37	5	0.082	Brain_Nucleus_accumbens_basal_ganglia	0.93	Adrenal_Gland	20.7207	6.27115e-16	0.814499	-1.7392	1.7392	0.0289156	1.33987	5	0	0	0	0
Global efficiency	ENSG00000025039.14	RRAGD	0.0509258	34	8	0.0028	Adipose_Subcutaneous	0.99	Brain_Hypothalamus	11.7809	3.17511e-16	0.430804	-2.92003	2.98888	1.01481	1.2965	8	0	0	0	0
Global efficiency	ENSG00000166321.13	NUDT13	0.0509316	48	1	0.0336971	Nerve_Tibial	0.0989034	Heart_Left_Ventricle	46.6587	2.04825e-15	46.6587	-2.12368	-1.65019	-1.92418	0.0811041	1	0	0	0	0
Global efficiency	ENSG00000250361.7	GYPB	0.051	2	1	0.051	Whole_Blood	0.051	Brain_Anterior_cingulate_cortex_BA24	2	3.3547e-17	2	-1.95148	-1.95148	-1.95148	2.22045e-16	1	0	0	0	0
Global efficiency	ENSG00000234111.6	RP11-364P22.1	0.051	1	1	0.051	Brain_Spinal_cord_cervical_c-1	0.051	Brain_Spinal_cord_cervical_c-1	1	1	1	1.95148	1.95148	1.95148	NA	1	0	0	0	0
Global efficiency	ENSG00000228718.1	RP11-145H9.3	0.051	1	1	0.051	Testis	0.051	Testis	1	1	1	-1.95148	-1.95148	-1.95148	NA	1	0	0	0	0
Global efficiency	ENSG00000230062.5	ANKRD66	0.051	1	1	0.051	Brain_Anterior_cingulate_cortex_BA24	0.051	Brain_Anterior_cingulate_cortex_BA24	1	1	1	1.95148	1.95148	1.95148	NA	1	0	0	0	0
Global efficiency	ENSG00000234215.2	RP5-942I16.1	0.0510006	35	3	0.014	Brain_Substantia_nigra	0.895076	Esophagus_Muscularis	23.5825	8.69828e-16	3.58926	-2.45726	0.649582	-0.852277	0.95409	3	0	0	0	0
Global efficiency	ENSG00000223485.2	LINC01615	0.0510017	27	5	0.017	Brain_Nucleus_accumbens_basal_ganglia	0.979782	Cells_Cultured_fibroblasts	13.8229	1.28246e-15	0.533655	-2.38671	1.83167	0.352524	1.03499	5	0	0	0	0
Global efficiency	ENSG00000089847.12	ANKRD24	0.051236	48	2	0.00476143	Vagina	0.297158	Ovary	40.3355	7.31589e-16	3.58444	-2.82275	-1.04255	-2.13378	0.404142	2	0	0	0	0
Global efficiency	ENSG00000174165.7	ZDHHC24	0.0512588	43	5	0.0286195	Artery_Coronary	0.964216	Brain_Frontal_Cortex_BA9	22.0129	7.05187e-16	1.51164	-2.07485	2.18869	-0.578487	1.18992	5	0	0	0	0
Global efficiency	ENSG00000093009.9	CDC45	0.0512792	48	4	0.00283168	Skin_Sun_Exposed_Lower_leg	0.68	Artery_Tibial	23.0908	4.3402e-16	3.18482	-0.658838	2.98544	1.19763	1.29742	4	0	0	0	0
Global efficiency	ENSG00000236700.5	LINC01010	0.05141	19	3	0.017	Testis	0.56	Skin_Not_Sun_Exposed_Suprapubic	15.7724	4.47769e-18	0.744664	-2.38671	1.85919	0.437579	1.72315	3	0	0	0	0
Global efficiency	ENSG00000256713.7	PGA5	0.0514265	12	4	0.02	Adipose_Visceral_Omentum	1	Small_Intestine_Terminal_Ileum	6.16411	2.73751e-21	0.988116	-2.32635	2.32635	-0.627592	1.73123	4	0	0	0	0
Global efficiency	ENSG00000121068.13	TBX2	0.0515662	48	2	0.0149425	Minor_Salivary_Gland	0.63	Brain_Anterior_cingulate_cortex_BA24	38.4679	7.70813e-16	6.77342	-1.25357	2.43377	1.70513	0.984395	2	0	0	0	0
Global efficiency	ENSG00000163751.3	CPA3	0.051593	9	7	0.0025	Nerve_Tibial	0.31	Breast_Mammary_Tissue	4.89495	0.0748579	0.340882	-1.77994	3.02334	1.36536	1.72811	7	0	0	0	0
Global efficiency	ENSG00000196968.10	FUT11	0.0516483	45	2	0.021	Artery_Coronary	0.86	Cells_Cultured_fibroblasts	38.8771	8.24596e-16	5.53443	-2.30798	-0.176374	-0.941637	0.711079	2	0	0	0	0
Global efficiency	ENSG00000067798.14	NAV3	0.0518134	15	7	0.039	Testis	0.951561	Muscle_Skeletal	8.09308	3.83544e-17	0.704186	-2.06419	2.05375	-0.402878	1.39938	7	0	0	0	0
Global efficiency	ENSG00000167553.15	TUBA1C	0.0518374	41	4	0.0143828	Colon_Sigmoid	0.93	Pituitary	18.899	9.08849e-16	1.23572	-1.77438	2.44756	1.52432	0.885457	4	0	0	0	0
Global efficiency	ENSG00000018236.14	CNTN1	0.0518499	39	5	0.0061	Esophagus_Muscularis	0.892577	Artery_Tibial	23.4342	1.38092e-15	1.10863	-2.74236	2.68843	-0.0711801	0.983212	5	0	0	0	0
Global efficiency	ENSG00000148842.17	CNNM2	0.0519339	36	3	0.00777297	Colon_Transverse	0.83	Adrenal_Gland	18.775	1.01251e-15	4.78247	-2.66178	2.43845	-0.114575	1.93497	3	0	0	0	0
Global efficiency	ENSG00000162006.9	MSLNL	0.0519345	20	5	0.00435757	Pituitary	0.45	Breast_Mammary_Tissue	10.7556	7.19846e-19	0.494165	-2.59903	2.85105	0.68453	1.42328	5	0	0	0	0
Global efficiency	ENSG00000197891.11	SLC22A12	0.0519425	7	2	0.0386879	Brain_Cerebellum	0.175014	Adipose_Subcutaneous	3.9982	7.90275e-17	3.00046	-1.9863	2.06749	1.16926	1.42769	2	0	0	0	0
Global efficiency	ENSG00000144847.12	IGSF11	0.0519444	45	4	0.00455398	Thyroid	0.994012	Minor_Salivary_Gland	28.1507	1.33008e-15	1.63802	-2.837	0.488489	-1.22073	1.13602	4	0	0	0	0
Global efficiency	ENSG00000057149.15	SERPINB3	0.0519797	6	5	0.015	Stomach	0.8	Cells_Cultured_fibroblasts	3.51116	4.16468e-18	0.252852	-1.40507	2.43238	0.206818	1.48912	5	0	0	0	0
Global efficiency	ENSG00000174876.16	AMY1B	0.052	1	1	0.052	Pancreas	0.052	Pancreas	1	1	1	-1.94313	-1.94313	-1.94313	NA	1	0	0	0	0
Global efficiency	ENSG00000214686.4	IQCF6	0.052	1	1	0.052	Testis	0.052	Testis	1	1	1	-1.94313	-1.94313	-1.94313	NA	1	0	0	0	0
Global efficiency	ENSG00000282965.1	RP11-683L23.7	0.0521034	2	2	0.016	Testis	0.85	Pituitary	1.05654	0.943456	0.943456	-2.40892	-0.189118	-1.29902	1.56963	2	0	0	0	0
Global efficiency	ENSG00000134909.18	ARHGAP32	0.0521103	45	3	0.00139199	Cells_EBV-transformed_lymphocytes	0.7	Esophagus_Muscularis	32.1195	1.02577e-15	2.17513	-3.19631	2.9602	1.63263	1.75018	3	0	0	0	0
Global efficiency	ENSG00000168710.17	AHCYL1	0.0521926	39	1	0.05	Colon_Transverse	0.841608	Artery_Tibial	37.7454	9.35201e-16	37.7454	-1.95996	1.95996	-0.871512	1.72679	1	0	0	0	0
Global efficiency	ENSG00000205476.8	CCDC85C	0.0522195	23	8	0.0015	Cells_EBV-transformed_lymphocytes	0.87	Brain_Hippocampus	11.0156	2.2794e-17	0.744692	-1.33586	3.17468	-0.0623053	1.38677	8	0	0	0	0
Global efficiency	ENSG00000152217.16	SETBP1	0.0522384	10	7	0.0051	Muscle_Skeletal	0.71	Ovary	4.81052	2.03507e-16	0.25208	-2.80065	0.524401	-0.877366	0.936234	7	0	0	0	0
Global efficiency	ENSG00000178776.4	C5orf46	0.0522708	19	6	0.0035	Artery_Aorta	0.73	Heart_Atrial_Appendage	6.21477	3.87e-18	0.425526	-2.92003	1.47579	-0.525314	1.49565	6	0	0	0	0
Global efficiency	ENSG00000108176.14	DNAJC12	0.0523221	42	4	0.0063	Skin_Sun_Exposed_Lower_leg	0.903047	Brain_Hypothalamus	25.2315	4.76848e-16	0.949763	-2.73174	2.56133	-0.408658	1.95056	4	0	0	0	0
Global efficiency	ENSG00000149289.10	ZC3H12C	0.0523354	48	5	0.0114203	Pancreas	0.855453	Testis	20.168	7.33606e-16	0.781952	-1.67978	2.52957	1.13324	1.16028	5	0	0	0	0
Global efficiency	ENSG00000205363.5	C15orf59	0.0524281	47	6	0.00164049	Artery_Aorta	0.84175	Lung	26.8917	9.83961e-16	1.4861	-3.14861	1.52649	-1.39515	0.988448	6	0	0	0	0
Global efficiency	ENSG00000249709.7	ZNF564	0.0524291	43	4	0.0106474	Brain_Cerebellar_Hemisphere	0.929052	Uterus	21.3437	3.85122e-16	0.976165	-2.00752	2.55406	0.4254	1.50136	4	0	0	0	0
Global efficiency	ENSG00000138347.15	MYPN	0.052434	22	4	0.011	Pancreas	0.71	Testis	17.4484	1.42704e-17	0.689608	-2.5427	2.5427	1.38287	1.54476	4	0	0	0	0
Global efficiency	ENSG00000143995.19	MEIS1	0.0524665	19	7	0.0089	Esophagus_Muscularis	0.79	Prostate	8.23678	2.00674e-21	0.817465	-1.79283	2.61587	0.736513	1.08605	7	0	0	0	0
Global efficiency	ENSG00000136888.6	ATP6V1G1	0.052528	38	8	0.0052285	Heart_Atrial_Appendage	0.8921	Thyroid	14.676	2.66261e-16	0.617835	-2.79261	1.97737	-0.341353	1.48761	8	0	0	0	0
Global efficiency	ENSG00000180347.13	CCDC129	0.052535	15	4	0.15	Brain_Spinal_cord_cervical_c-1	0.962475	Minor_Salivary_Gland	10.8069	4.22179e-17	0.427116	-0.841621	1.43953	0.136599	0.602044	4	0	0	0	0
Global efficiency	ENSG00000087995.15	METTL2A	0.0525746	21	2	0.028	Artery_Tibial	0.13	Liver	16.897	1.35953e-32	3.70843	-2.19729	1.59819	-1.49603	0.759819	2	0	0	0	0
Global efficiency	ENSG00000144214.9	LYG1	0.0526132	49	3	0.00345251	Cells_Cultured_fibroblasts	0.154533	Testis	39.1213	1.25574e-15	3.14401	-2.92428	-1.4237	-2.42942	0.338832	3	0	0	0	0
Global efficiency	ENSG00000175467.14	SART1	0.0527206	12	6	0.067	Brain_Cerebellum	0.76	Brain_Caudate_basal_ganglia	5.98766	3.09238e-18	0.332808	-0.832744	1.83167	0.485643	1.1526	6	0	0	0	0
Global efficiency	ENSG00000257060.6	RP11-266O8.1	0.0528518	11	5	0.0330164	Nerve_Tibial	0.47	Brain_Caudate_basal_ganglia	4.92579	1.79041e-17	0.782213	-1.5141	2.13188	0.445225	1.58508	5	0	0	0	0
Global efficiency	ENSG00000104371.4	DKK4	0.0528692	18	3	0.210747	Vagina	0.645512	Nerve_Tibial	16.4617	1.06117e-17	0.738798	-1.25151	1.20036	-0.538202	0.992363	3	0	0	0	0
Global efficiency	ENSG00000255557.1	RP11-770G2.2	0.052894	20	3	0.0126791	Lung	0.24	Brain_Cerebellum	16.4347	4.85292e-18	1.08852	-2.49266	1.71689	-1.50047	0.868359	3	0	0	0	0
Global efficiency	ENSG00000175768.12	TOMM5	0.0529842	40	2	0.015	Esophagus_Gastroesophageal_Junction	0.933787	Minor_Salivary_Gland	35.4295	8.72872e-16	3.21484	-2.43238	2.43238	-0.311959	1.03298	2	0	0	0	0
Global efficiency	ENSG00000237468.2	RP11-715G15.1	0.053	1	1	0.053	Testis	0.053	Testis	1	1	1	1.93492	1.93492	1.93492	NA	1	0	0	0	0
Global efficiency	ENSG00000140374.15	ETFA	0.0530144	47	6	0.0077	Brain_Putamen_basal_ganglia	0.992575	Brain_Cerebellar_Hemisphere	22.2866	1.01796e-15	1.50402	-2.01409	2.66495	0.0689116	0.927452	6	0	0	0	0
Global efficiency	ENSG00000072778.19	ACADVL	0.0530187	23	2	0.0118267	Colon_Sigmoid	0.14	Stomach	14.8073	8.47607e-18	7.3684	-1.8663	2.51727	1.58231	1.13277	2	0	0	0	0
Global efficiency	ENSG00000166200.14	COPS2	0.0530716	49	2	0.010499	Minor_Salivary_Gland	0.85	Breast_Mammary_Tissue	45.5361	1.3298e-15	1.81084	-2.55895	0.571717	-2.18911	0.605469	2	0	0	0	0
Global efficiency	ENSG00000250038.5	RP11-180C1.1	0.053089	2	2	0.033	Cells_Cultured_fibroblasts	0.95	Testis	1.45225	0.547746	0.547746	-0.0627068	2.13208	1.03469	1.55195	2	0	0	0	0
Global efficiency	ENSG00000167642.12	SPINT2	0.0531766	47	5	0.00265228	Pancreas	0.71	Liver	20.5108	1.0113e-15	1.26855	-2.78856	3.0054	1.26151	1.67432	5	0	0	0	0
Global efficiency	ENSG00000070159.13	PTPN3	0.0534188	35	8	0.00874565	Brain_Cerebellar_Hemisphere	0.98	Esophagus_Muscularis	17.5659	5.01154e-16	0.608447	-2.62184	1.64485	-0.215814	1.14461	8	0	0	0	0
Global efficiency	ENSG00000089101.17	CFAP61	0.0535077	26	6	0.0095	Brain_Cerebellar_Hemisphere	0.977546	Pituitary	17.6572	6.23958e-16	0.611733	-2.5436	2.59352	-0.854759	1.03825	6	0	0	0	0
Global efficiency	ENSG00000215421.9	ZNF407	0.0535473	38	5	0.0053	Ovary	0.644104	Muscle_Skeletal	19.4535	1.0784e-15	0.780989	-1.03643	2.78821	1.28676	0.729153	5	0	0	0	0
Global efficiency	ENSG00000167985.6	SDHAF2	0.0535623	48	3	0.0045	Thyroid	0.47618	Minor_Salivary_Gland	40.2726	1.38088e-15	1.6736	-0.806421	2.8408	2.02948	1.17776	3	0	0	0	0
Global efficiency	ENSG00000198440.9	ZNF583	0.0536258	38	5	0.00179092	Brain_Cerebellar_Hemisphere	0.7	Artery_Coronary	19.0786	4.39481e-16	0.999991	-3.12288	1.25357	-1.09116	1.39757	5	0	0	0	0
Global efficiency	ENSG00000139291.13	TMEM19	0.0537002	48	3	0.00420639	Heart_Atrial_Appendage	0.871997	Colon_Transverse	26.0708	6.39675e-16	2.27877	-1.55477	2.86225	1.17975	1.23084	3	0	0	0	0
Global efficiency	ENSG00000180011.6	ZADH2	0.0537436	49	5	0.00419023	Brain_Putamen_basal_ganglia	0.928559	Pituitary	33.2617	1.51459e-15	1.24034	-1.31058	2.86347	1.41436	0.899751	5	0	0	0	0
Global efficiency	ENSG00000184402.14	SS18L1	0.0537629	48	3	0.00739321	Adrenal_Gland	0.9729	Adipose_Visceral_Omentum	37.3062	1.42866e-15	2.86368	-0.412463	2.67859	0.521561	0.653601	3	0	0	0	0
Global efficiency	ENSG00000111670.14	GNPTAB	0.0537817	45	3	0.03	Adrenal_Gland	0.92	Brain_Substantia_nigra	28.4566	1.36201e-15	2.96414	-2.17009	0.877896	-0.569643	0.841246	3	0	0	0	0
Global efficiency	ENSG00000268568.1	AC007228.9	0.0538355	17	3	0.01	Adipose_Subcutaneous	0.73	Brain_Cerebellar_Hemisphere	9.98179	4.23123e-18	1.00029	-2.57583	1.31058	-1.34422	1.64327	3	0	0	0	0
Global efficiency	ENSG00000151224.12	MAT1A	0.0538494	38	4	0.0100058	Artery_Aorta	0.91	Artery_Tibial	15.6864	2.94712e-16	0.651895	-2.02371	2.57563	1.72768	0.815847	4	0	0	0	0
Global efficiency	ENSG00000184381.18	PLA2G6	0.0539407	47	4	0.00152556	Pituitary	0.484264	Ovary	35.817	3.52368e-15	1.79221	-3.16978	0.699461	-1.78716	0.68466	4	0	0	0	0
Global efficiency	ENSG00000237190.3	CDKN2AIPNL	0.0540432	49	1	0.0481182	Skin_Not_Sun_Exposed_Suprapubic	0.0894838	Breast_Mammary_Tissue	47.7596	1.16011e-15	47.7596	-1.97632	-1.69813	-1.90177	0.0591736	1	0	0	0	0
Global efficiency	ENSG00000169330.8	KIAA1024	0.0540744	39	9	0.0016	Nerve_Tibial	0.96	Brain_Nucleus_accumbens_basal_ganglia	15.4962	1.46923e-15	0.828138	-2.53262	3.15591	0.258794	1.63766	9	0	0	0	0
Global efficiency	ENSG00000124214.19	STAU1	0.0540855	34	3	0.0037	Whole_Blood	0.82	Esophagus_Muscularis	26.0195	7.98904e-16	2.64033	-2.34553	2.90267	-0.00603701	1.86292	3	0	0	0	0
Global efficiency	ENSG00000197776.7	KLHDC1	0.054091	25	5	0.023	Pituitary	0.955279	Pancreas	14.5425	6.52823e-19	0.687321	-2.13208	2.27343	-1.06352	1.13288	5	0	0	0	0
Global efficiency	ENSG00000132623.15	ANKEF1	0.0541136	41	11	0.006	Brain_Hypothalamus	1	Spleen	15.582	1.08571e-15	0.591908	-2.61461	2.74778	0.0624398	1.28222	11	0	0	0	0
Global efficiency	ENSG00000065308.4	TRAM2	0.0541277	35	8	0.008	Ovary	0.86	Testis	16.4585	5.50214e-16	0.653872	-0.561759	2.65207	0.865638	0.75598	8	0	0	0	0
Global efficiency	ENSG00000132305.20	IMMT	0.054129	49	2	0.0117237	Brain_Hippocampus	0.51854	Muscle_Skeletal	42.7123	1.97812e-15	2.90558	-1.22653	2.52035	1.728	0.647189	2	0	0	0	0
Global efficiency	ENSG00000169021.5	UQCRFS1	0.0541342	36	2	0.0304905	Vagina	0.43	Brain_Cortex	33.064	9.94271e-16	1.15852	-2.16366	2.15707	-1.41993	1.47429	2	0	0	0	0
Global efficiency	ENSG00000106018.13	VIPR2	0.0541496	33	9	0.0329383	Brain_Cortex	0.9	Artery_Coronary	13.8121	8.7659e-16	0.524595	-2.13283	1.7392	-1.20594	1.10303	9	0	0	0	0
Global efficiency	ENSG00000136051.13	WASHC4	0.0541649	49	4	0.00398587	Pancreas	0.832867	Small_Intestine_Terminal_Ileum	33.6274	1.05226e-15	1.99552	-1.427	2.87928	1.9878	0.856351	4	0	0	0	0
Global efficiency	ENSG00000145916.18	RMND5B	0.0541877	37	6	0.0153647	Heart_Atrial_Appendage	0.99	Cells_Cultured_fibroblasts	15.9356	4.09173e-16	0.595686	-0.0125335	2.42367	1.41005	0.706153	6	0	0	0	0
Global efficiency	ENSG00000152592.13	DMP1	0.0542674	5	3	0.025	Artery_Aorta	0.303549	Artery_Tibial	3.71416	1.61435e-16	0.192233	-1.66959	2.2414	1.21669	1.69676	3	0	0	0	0
Global efficiency	ENSG00000168454.11	TXNDC2	0.0542772	23	3	0.052	Colon_Transverse	0.893282	Nerve_Tibial	19.3058	1.2986e-17	0.90913	-1.94313	1.94313	-1.18149	1.39926	3	0	0	0	0
Global efficiency	ENSG00000259656.1	RP11-325E5.1	0.0542859	33	2	0.0151547	Adipose_Visceral_Omentum	0.115119	Pituitary	30.4278	9.77186e-16	2.33771	1.57559	2.42866	2.3037	0.246648	2	0	0	0	0
Global efficiency	ENSG00000112137.17	PHACTR1	0.0543116	35	8	0.000789622	Heart_Atrial_Appendage	1	Lung	16.623	7.23104e-16	0.817794	-2.47395	3.35641	-0.118344	1.20957	8	0	0	0	0
Global efficiency	ENSG00000136111.12	TBC1D4	0.0543251	48	3	0.021	Brain_Anterior_cingulate_cortex_BA24	0.972265	Adipose_Subcutaneous	35.3164	3.45382e-15	1.71076	-2.30798	1.42475	0.375265	1.20905	3	0	0	0	0
Global efficiency	ENSG00000272855.1	RP5-1102E8.3	0.0543472	3	2	0.024	Brain_Nucleus_accumbens_basal_ganglia	0.69	Brain_Substantia_nigra	2.37034	4.41633e-18	0.629661	-2.25713	-0.398855	-1.6377	1.07288	2	0	0	0	0
Global efficiency	ENSG00000147535.16	PLPP5	0.0543515	49	3	0.00899104	Heart_Atrial_Appendage	0.806862	Ovary	42.3323	1.35778e-15	2.73158	-2.61239	0.612813	0.122481	0.80758	3	0	0	0	0
Global efficiency	ENSG00000077463.14	SIRT6	0.0544398	48	1	0.03	Brain_Hippocampus	0.178624	Nerve_Tibial	47.0539	9.14686e-16	47.0539	-2.17009	-1.34501	-1.90405	0.139242	1	0	0	0	0
Global efficiency	ENSG00000101216.10	GMEB2	0.0544515	40	2	0.00380037	Brain_Cerebellar_Hemisphere	0.771759	Artery_Tibial	30.8637	7.82284e-16	7.13599	-2.03352	2.89427	1.75688	1.00519	2	0	0	0	0
Global efficiency	ENSG00000100201.20	DDX17	0.0544587	39	3	0.019	Small_Intestine_Terminal_Ileum	0.78	Ovary	32.3898	8.02942e-16	1.57624	-2.34553	1.95996	-1.37439	0.888524	3	0	0	0	0
Global efficiency	ENSG00000261646.1	RP11-489G11.3	0.0544728	20	3	0.00778909	Cells_Cultured_fibroblasts	0.74	Nerve_Tibial	18.078	2.21845e-18	0.894709	-2.66108	0.859617	-0.828342	0.583241	3	0	0	0	0
Global efficiency	ENSG00000116731.22	PRDM2	0.0545062	15	6	0.018711	Esophagus_Mucosa	0.95	Adrenal_Gland	6.11026	3.69822e-17	0.673127	-2.07485	2.35124	0.260378	1.49932	6	0	0	0	0
Global efficiency	ENSG00000162607.12	USP1	0.0545144	39	2	0.017	Artery_Aorta	0.5	Esophagus_Mucosa	33.4447	6.07009e-16	5.31929	-2.38671	1.15035	-1.59731	0.719728	2	0	0	0	0
Global efficiency	ENSG00000162817.6	C1orf115	0.0545438	48	9	0.0005	Artery_Coronary	0.985187	Colon_Transverse	18.1128	3.70428e-16	0.670871	-3.48076	3.48076	-0.33435	2.13247	9	0	0	0	0
Global efficiency	ENSG00000176994.10	SMCR8	0.0545933	46	3	0.0203106	Stomach	0.996449	Skin_Not_Sun_Exposed_Suprapubic	28.2282	1.1962e-15	1.93187	-2.32056	1.55477	-1.20547	0.905481	3	0	0	0	0
Global efficiency	ENSG00000168807.16	SNTB2	0.0546001	48	2	0.0117394	Artery_Coronary	0.917609	Whole_Blood	36.4693	6.70351e-16	9.44334	-2.43731	2.51988	1.46299	1.52602	2	0	0	0	0
Global efficiency	ENSG00000182944.17	EWSR1	0.0546069	3	2	0.04	Breast_Mammary_Tissue	0.19	Skin_Sun_Exposed_Lower_leg	2.00105	1.55893e-16	0.998951	1.31058	2.05375	1.80603	0.429069	2	0	0	0	0
Global efficiency	ENSG00000136689.18	IL1RN	0.0547013	17	4	0.023	Lung	0.98	Small_Intestine_Terminal_Ileum	9.12359	3.23849e-17	0.353816	-2.27343	2.27343	-0.188341	1.36852	4	0	0	0	0
Global efficiency	ENSG00000183495.13	EP400	0.0547114	5	3	0.0068	Muscle_Skeletal	0.97	Brain_Hippocampus	3.14783	3.01736e-19	0.74267	-2.70648	2.70648	0.768772	2.25843	3	0	0	0	0
Global efficiency	ENSG00000179564.3	LSMEM2	0.0547316	40	1	0.042	Esophagus_Muscularis	0.056	Artery_Aorta	39.0605	6.95063e-16	39.0605	-1.91104	2.03352	0.767476	1.77594	1	0	0	0	0
Global efficiency	ENSG00000257906.1	LINC02156	0.0547648	8	4	0.00633119	Brain_Hypothalamus	0.73	Testis	5.10459	8.88609e-17	0.434218	-0.345126	2.73012	1.45499	1.14303	4	0	0	0	0
Global efficiency	ENSG00000143195.12	ILDR2	0.054789	36	2	0.0122252	Small_Intestine_Terminal_Ileum	0.919048	Testis	23.0734	9.17073e-16	11.3127	-2.50558	2.25322	-1.0515	1.17204	2	0	0	0	0
Global efficiency	ENSG00000172748.13	ZNF596	0.0548264	30	6	0.0037	Brain_Amygdala	0.94	Heart_Left_Ventricle	11.4791	9.23674e-16	0.395673	-2.90267	1.34075	-0.502814	1.37878	6	0	0	0	0
Global efficiency	ENSG00000135220.10	UGT2A3	0.0548339	4	2	0.016	Pancreas	0.429653	Colon_Transverse	3.17164	4.34038e-49	0.828362	0.789785	2.40892	2.00413	0.809565	2	0	0	0	0
Global efficiency	ENSG00000251454.1	RP11-542G1.2	0.0548706	1	1	0.0548706	Pituitary	0.0548706	Pituitary	1	1	1	1.9199	1.9199	1.9199	NA	1	0	0	0	0
Global efficiency	ENSG00000179981.9	TSHZ1	0.0548739	32	6	0.00698091	Muscle_Skeletal	0.64	Brain_Cerebellar_Hemisphere	19.8954	5.83949e-16	0.769814	-0.974114	2.69775	1.84162	0.799486	6	0	0	0	0
Global efficiency	ENSG00000270697.1	RP11-381K20.4	0.055	1	1	0.055	Adrenal_Gland	0.055	Adrenal_Gland	1	1	1	1.91888	1.91888	1.91888	NA	1	0	0	0	0
Global efficiency	ENSG00000228100.1	LINC01820	0.055	1	1	0.055	Testis	0.055	Testis	1	1	1	-1.91888	-1.91888	-1.91888	NA	1	0	0	0	0
Global efficiency	ENSG00000259445.1	RP11-276M12.1	0.055	1	1	0.055	Thyroid	0.055	Thyroid	1	1	1	-1.91888	-1.91888	-1.91888	NA	1	0	0	0	0
Global efficiency	ENSG00000172673.10	THEMIS	0.0550168	8	4	0.016	Skin_Not_Sun_Exposed_Suprapubic	0.92	Kidney_Cortex	5.54736	3.70224e-18	0.493392	-0.100434	2.40892	0.732898	0.965678	4	0	0	0	0
Global efficiency	ENSG00000185940.10	KRTAP5-5	0.0550364	6	5	0.00193104	Brain_Cerebellum	0.64	Small_Intestine_Terminal_Ileum	3.02006	0.0361013	0.28367	-3.10064	2.63193	-0.156915	2.46419	5	0	0	0	0
Global efficiency	ENSG00000176209.11	SMIM19	0.055054	40	2	0.02	Heart_Left_Ventricle	0.951218	Brain_Hippocampus	38.0658	7.57265e-16	1.33149	-2.32635	-0.0611777	-0.476689	0.381256	2	0	0	0	0
Global efficiency	ENSG00000065618.18	COL17A1	0.0550574	13	5	0.0263351	Whole_Blood	0.9	Brain_Frontal_Cortex_BA9	6.46349	3.98444e-18	0.471702	-0.524401	2.22123	0.337976	0.758257	5	0	0	0	0
Global efficiency	ENSG00000162374.16	ELAVL4	0.0551205	5	2	0.019	Skin_Sun_Exposed_Lower_leg	0.3	Cells_EBV-transformed_lymphocytes	4.06085	3.34014e-20	0.939149	-2.34553	2.34553	0.207287	2.39089	2	0	0	0	0
Global efficiency	ENSG00000111057.10	KRT18	0.0551232	16	8	0.0029328	Pancreas	0.66	Artery_Tibial	6.30621	1.63062e-17	0.216122	-0.67449	2.97469	1.03557	0.828433	8	0	0	0	0
Global efficiency	ENSG00000172046.18	USP19	0.0551318	10	2	0.019	Adrenal_Gland	0.54	Artery_Aorta	7.49231	4.33789e-18	2.50769	-2.34553	2.34553	1.06077	1.60758	2	0	0	0	0
Global efficiency	ENSG00000100150.16	DEPDC5	0.0551349	23	5	0.0052	Colon_Transverse	0.95	Adipose_Subcutaneous	12.3448	9.56081e-18	0.863752	-2.79438	0.706303	-1.24729	1.02025	5	0	0	0	0
Global efficiency	ENSG00000175309.14	PHYKPL	0.0551672	48	6	0.0096	Minor_Salivary_Gland	0.947605	Kidney_Cortex	25.6938	2.48103e-15	1.01776	-2.58991	2.02205	-0.464005	1.0564	6	0	0	0	0
Global efficiency	ENSG00000170608.2	FOXA3	0.055169	16	3	0.057	Artery_Coronary	0.98	Brain_Spinal_cord_cervical_c-1	11.6706	2.72841e-17	1.04196	0.0250689	1.90331	0.522331	0.736284	3	0	0	0	0
Global efficiency	ENSG00000142166.12	IFNAR1	0.0552041	49	5	0.00988987	Brain_Putamen_basal_ganglia	0.953407	Esophagus_Gastroesophageal_Junction	29.2133	1.65272e-15	1.23931	-2.57966	1.79912	-0.788304	1.26907	5	0	0	0	0
Global efficiency	ENSG00000102699.5	PARP4	0.0553532	46	4	0.0044807	Small_Intestine_Terminal_Ileum	0.992564	Skin_Sun_Exposed_Lower_leg	30.8206	1.4464e-15	2.58375	-2.13208	2.84217	1.51561	1.41485	4	0	0	0	0
Global efficiency	ENSG00000225783.6	MIAT	0.0554338	45	6	0.00442357	Spleen	0.99	Minor_Salivary_Gland	22.4655	1.25424e-15	1.20698	-2.84626	1.74491	-0.383218	0.905859	6	0	0	0	0
Global efficiency	ENSG00000235106.9	LINC00094	0.0554439	45	3	0.0041	Brain_Putamen_basal_ganglia	0.986308	Brain_Cerebellar_Hemisphere	33.3979	1.28214e-15	2.65445	-2.45396	2.87036	1.49104	1.63462	3	0	0	0	0
Global efficiency	ENSG00000167987.10	VPS37C	0.0554714	30	4	0.0047	Colon_Sigmoid	0.97	Brain_Cerebellum	16.4351	4.68938e-16	1.30888	-2.82691	2.82691	-0.334087	1.52106	4	0	0	0	0
Global efficiency	ENSG00000032219.18	ARID4A	0.0555534	10	3	0.011	Skin_Not_Sun_Exposed_Suprapubic	0.17	Spleen	7.57859	7.86853e-18	0.901687	-2.48377	2.5427	1.29732	1.39589	3	0	0	0	0
Global efficiency	ENSG00000176358.15	TAC4	0.0555876	23	2	0.021	Artery_Coronary	0.698117	Colon_Sigmoid	20.7346	8.34482e-18	0.997112	-2.30798	0.954165	-1.98817	0.833104	2	0	0	0	0
Global efficiency	ENSG00000238099.2	LINC01625	0.0556134	6	4	0.022	Ovary	0.49	Colon_Transverse	2.31332	6.78478e-17	0.699162	-2.29037	-0.690309	-1.6604	0.602968	4	0	0	0	0
Global efficiency	ENSG00000147912.12	FBXO10	0.0556176	46	6	0.00105496	Ovary	0.99094	Brain_Anterior_cingulate_cortex_BA24	18.3596	1.03567e-15	0.950356	-1.66456	3.27544	1.27096	1.48997	6	0	0	0	0
Global efficiency	ENSG00000274863.1	RP11-97N19.3	0.0556655	1	1	0.0556655	Skin_Not_Sun_Exposed_Suprapubic	0.0556655	Skin_Not_Sun_Exposed_Suprapubic	1	1	1	-1.91365	-1.91365	-1.91365	NA	1	0	0	0	0
Global efficiency	ENSG00000170638.9	TRABD	0.0557009	43	8	0.0014	Brain_Anterior_cingulate_cortex_BA24	0.991876	Brain_Frontal_Cortex_BA9	16.5206	1.52891e-15	0.647188	-3.19465	2.72168	-0.0562268	1.44117	8	0	0	0	0
Global efficiency	ENSG00000224177.6	LINC00570	0.055732	22	9	0.0181942	Stomach	0.892939	Artery_Tibial	8.15727	1.93056e-18	0.322101	-2.36164	2.31705	-0.590137	1.56079	9	0	0	0	0
Global efficiency	ENSG00000108479.11	GALK1	0.0557919	30	5	0.00195223	Testis	0.96	Artery_Tibial	16.4856	8.52413e-16	0.756083	-3.03567	3.0974	0.11328	1.98057	5	0	0	0	0
Global efficiency	ENSG00000101188.4	NTSR1	0.0557932	31	14	0.00153856	Adipose_Visceral_Omentum	0.97482	Colon_Transverse	6.69487	4.78103e-16	0.346677	-1.82647	3.16731	0.329418	1.34394	14	0	0	0	0
Global efficiency	ENSG00000160233.7	LRRC3	0.0557997	48	6	0.00567777	Brain_Cortex	0.905801	Spleen	30.9671	3.03646e-15	1.03316	-2.76583	2.47171	-1.21367	1.04191	6	0	0	0	0
Global efficiency	ENSG00000125170.10	DOK4	0.0558273	45	6	0.0394061	Brain_Caudate_basal_ganglia	0.998602	Brain_Cerebellar_Hemisphere	19.7689	6.41983e-16	0.852283	-1.83058	2.05992	-0.249879	1.11465	6	0	0	0	0
Global efficiency	ENSG00000180694.13	TMEM64	0.0558593	17	4	0.032	Adipose_Subcutaneous	1	Brain_Amygdala	12.2032	1.45745e-18	0.458167	-2.14441	1.3722	-0.512254	1.3194	4	0	0	0	0
Global efficiency	ENSG00000163884.3	KLF15	0.0559311	2	2	0.0168731	Cells_Cultured_fibroblasts	0.79	Heart_Atrial_Appendage	1.20978	0.790222	0.790222	-2.38946	0.266311	-1.06158	1.87791	2	0	0	0	0
Global efficiency	ENSG00000283654.1	RP11-244E17.1	0.0559336	12	4	0.114767	Testis	0.92	Brain_Cerebellum	5.10083	5.52683e-17	0.34504	-1.57712	0.510073	-0.478936	0.957968	4	0	0	0	0
Global efficiency	ENSG00000188306.6	LRRIQ4	0.0559449	18	3	0.027	Cells_EBV-transformed_lymphocytes	0.45	Brain_Caudate_basal_ganglia	13.9458	1.18128e-17	0.856173	-2.21152	1.76241	-1.04157	0.939158	3	0	0	0	0
Global efficiency	ENSG00000165264.10	NDUFB6	0.055956	35	3	0.031	Lung	0.56	Adipose_Visceral_Omentum	28.0835	5.81305e-16	1.09673	-2.15707	1.28155	-1.44862	0.854716	3	0	0	0	0
Global efficiency	ENSG00000276747.1	PADI6	0.056	1	1	0.056	Spleen	0.056	Spleen	1	1	1	-1.91104	-1.91104	-1.91104	NA	1	0	0	0	0
Global efficiency	ENSG00000187013.4	C17orf82	0.0560392	11	5	0.011	Adrenal_Gland	0.63	Stomach	5.42103	2.20874e-18	0.585633	-2.5427	2.40892	-0.598013	1.84235	5	0	0	0	0
Global efficiency	ENSG00000157107.13	FCHO2	0.0560493	35	4	0.337101	Skin_Sun_Exposed_Lower_leg	0.94361	Cells_EBV-transformed_lymphocytes	29.196	1.55084e-15	1.06885	-0.915365	0.95991	-0.24619	0.699808	4	0	0	0	0
Global efficiency	ENSG00000205339.9	IPO7	0.0560526	49	4	0.0032	Brain_Spinal_cord_cervical_c-1	0.88	Brain_Cerebellar_Hemisphere	30.1609	1.17335e-15	1.53793	-1.60699	2.94784	0.4011	0.826404	4	0	0	0	0
Global efficiency	ENSG00000171049.8	FPR2	0.0560635	44	7	0.031	Heart_Atrial_Appendage	0.85	Artery_Aorta	27.6666	1.06674e-15	0.969334	-2.15707	1.55477	-0.21783	0.854588	7	0	0	0	0
Global efficiency	ENSG00000163159.12	VPS72	0.0560699	39	1	0.056	Brain_Cerebellum	0.597557	Heart_Atrial_Appendage	38.0965	6.52714e-16	38.0965	0.527916	1.91104	1.87557	0.221476	1	0	0	0	0
Global efficiency	ENSG00000196262.13	PPIA	0.0560712	48	2	0.0107043	Ovary	0.093271	Brain_Cortex	41.8148	1.51247e-15	6.03642	-2.55221	-1.67839	-2.20359	0.292471	2	0	0	0	0
Global efficiency	ENSG00000185347.17	C14orf80	0.0560781	42	7	0.0011	Brain_Cerebellar_Hemisphere	0.54	Brain_Caudate_basal_ganglia	17.8791	4.85616e-16	0.699445	-3.26362	1.90121	-0.906415	1.52376	7	0	0	0	0
Global efficiency	ENSG00000275438.1	LA16c-360A4.1	0.0560853	8	5	0.15	Brain_Spinal_cord_cervical_c-1	0.72	Brain_Hippocampus	5.40905	4.86727e-17	0.195367	-1.12639	1.43953	-0.468624	0.923221	5	0	0	0	0
Global efficiency	ENSG00000276093.1	RP5-1017F8.2	0.0561331	34	2	0.0122706	Brain_Putamen_basal_ganglia	0.516933	Esophagus_Muscularis	30.2743	1.20188e-15	2.71289	-2.50426	2.06192	-1.46627	0.785508	2	0	0	0	0
Global efficiency	ENSG00000241360.1	PDXP	0.0562195	38	3	0.00823846	Cells_EBV-transformed_lymphocytes	0.991226	Brain_Frontal_Cortex_BA9	25.5658	4.69008e-16	3.26727	-2.64214	2.05375	0.31082	1.34631	3	0	0	0	0
Global efficiency	ENSG00000064961.18	HMG20B	0.056277	12	6	0.013	Brain_Hippocampus	0.84	Artery_Aorta	7.0539	7.36659e-18	0.363522	-2.48377	2.18349	-0.0398778	1.13664	6	0	0	0	0
Global efficiency	ENSG00000242259.8	C22orf39	0.0563084	39	4	0.0045	Artery_Coronary	0.911014	Adipose_Subcutaneous	21.0542	1.00968e-15	1.48721	-2.8408	2.8408	-0.7125	1.35709	4	0	0	0	0
Global efficiency	ENSG00000232040.2	ZBED9	0.056323	35	2	0.17	Brain_Frontal_Cortex_BA9	0.917662	Testis	30.1053	1.08382e-15	2.95939	-1.3722	1.3722	0.441311	1.22373	2	0	0	0	0
Global efficiency	ENSG00000254648.1	RP11-713P17.4	0.0563362	39	6	0.0199707	Colon_Transverse	0.840047	Brain_Cerebellum	20.4216	5.94102e-16	0.823912	-1.72793	2.3269	0.0153869	1.24684	6	0	0	0	0
Global efficiency	ENSG00000178467.17	P4HTM	0.0563447	43	2	0.0152582	Colon_Sigmoid	0.082	Kidney_Cortex	38.3379	1.01753e-15	3.67044	1.7392	2.42619	2.24341	0.164	2	0	0	0	0
Global efficiency	ENSG00000166128.12	RAB8B	0.0563707	31	7	0.0024	Esophagus_Muscularis	0.5	Heart_Atrial_Appendage	12.8399	6.03153e-16	0.595215	-3.03567	2.93832	-1.34238	1.51264	7	0	0	0	0
Global efficiency	ENSG00000164978.17	NUDT2	0.0563754	49	3	0.0091208	Brain_Hippocampus	0.452516	Cells_EBV-transformed_lymphocytes	43.8193	1.19947e-15	1.66404	0.751227	2.60749	1.65027	0.480682	3	0	0	0	0
Global efficiency	ENSG00000077150.18	NFKB2	0.0564375	32	5	0.013	Artery_Tibial	0.796993	Thyroid	17.172	1.34893e-15	0.948564	-2.48377	0.331853	-0.691692	0.580543	5	0	0	0	0
Global efficiency	ENSG00000261098.1	RP11-819C21.1	0.0564702	49	4	0.0019326	Brain_Anterior_cingulate_cortex_BA24	0.943905	Muscle_Skeletal	38.6101	1.36509e-15	1.54706	-3.1004	-0.0703629	-1.89835	0.57374	4	0	0	0	0
Global efficiency	ENSG00000260469.2	C15orf59-AS1	0.0565061	21	4	0.00370872	Brain_Hippocampus	0.377909	Testis	12.8694	1.83021e-18	0.944555	-2.80019	2.90193	1.4469	1.4693	4	0	0	0	0
Global efficiency	ENSG00000137312.14	FLOT1	0.0565513	49	3	0.00728617	Thyroid	0.776611	Brain_Spinal_cord_cervical_c-1	35.7853	3.50176e-15	2.17314	-0.331853	2.68347	1.98931	0.749724	3	0	0	0	0
Global efficiency	ENSG00000196407.11	THEM5	0.0567191	23	4	0.19	Adipose_Visceral_Omentum	0.95	Lung	14.611	1.51492e-17	0.855491	-1.05812	1.31058	-0.130118	0.893929	4	0	0	0	0
Global efficiency	ENSG00000132881.11	RSG1	0.0567584	49	2	0.13	Testis	0.893198	Stomach	46.0402	1.4462e-15	1.89979	-1.5141	0.994307	0.442116	0.550573	2	0	0	0	0
Global efficiency	ENSG00000205189.11	ZBTB10	0.0567831	30	4	0.038	Testis	0.98	Adipose_Visceral_Omentum	20.0379	5.25008e-16	0.915658	-2.07485	1.72274	0.45293	0.71914	4	0	0	0	0
Global efficiency	ENSG00000183775.10	KCTD16	0.0568442	27	2	0.03	Cells_Cultured_fibroblasts	0.516218	Brain_Caudate_basal_ganglia	25.5442	4.43953e-16	1.35935	-0.783469	2.17009	0.833388	0.512089	2	0	0	0	0
Global efficiency	ENSG00000155506.16	LARP1	0.0568898	38	6	0.0035	Brain_Caudate_basal_ganglia	0.810198	Colon_Transverse	24.3572	1.23799e-15	0.923797	-2.92003	0.841621	-1.60351	0.734997	6	0	0	0	0
Global efficiency	ENSG00000173153.13	ESRRA	0.0569097	5	3	0.047	Cells_Cultured_fibroblasts	0.42	Brain_Amygdala	3.15343	1.99572e-19	0.657973	-1.9863	1.8663	-0.131665	1.87279	3	0	0	0	0
Global efficiency	ENSG00000206075.13	SERPINB5	0.0569626	15	1	0.0108237	Skin_Sun_Exposed_Lower_leg	0.066	Artery_Coronary	14.5748	2.53046e-17	14.5748	-1.85218	2.54834	0.169889	1.95633	1	0	0	0	0
Global efficiency	ENSG00000178078.11	STAP2	0.0570213	49	6	0.000842869	Stomach	0.5	Spleen	28.8163	1.09986e-15	0.970584	-3.33832	1.18606	-1.97585	0.829776	6	0	0	0	0
Global efficiency	ENSG00000253958.1	CLDN23	0.057062	43	4	0.0057	Stomach	0.93	Artery_Coronary	36.146	3.49031e-15	1.81612	-1.26972	2.76456	0.277034	0.621866	4	0	0	0	0
Global efficiency	ENSG00000166794.4	PPIB	0.0570664	47	3	0.0201155	Cells_Cultured_fibroblasts	0.797779	Minor_Salivary_Gland	26.593	3.8222e-16	9.81482	-2.32419	1.20036	-1.23629	0.725804	3	0	0	0	0
Global efficiency	ENSG00000133678.13	TMEM254	0.0570706	45	4	0.034	Cells_EBV-transformed_lymphocytes	0.997251	Pancreas	33.7326	7.46863e-16	1.80879	-2.12007	2.02662	0.175803	0.878745	4	0	0	0	0
Global efficiency	ENSG00000250411.1	RP11-257I8.2	0.0570796	2	2	0.300453	Adipose_Visceral_Omentum	0.78	Testis	1.84487	0.155129	0.155129	-1.03546	0.279319	-0.378072	0.929691	2	0	0	0	0
Global efficiency	ENSG00000108924.13	HLF	0.0571109	39	9	0.014	Cells_Cultured_fibroblasts	0.93	Small_Intestine_Terminal_Ileum	22.2429	4.29663e-16	0.755578	-2.45726	2.19745	-0.103979	1.06078	9	0	0	0	0
Global efficiency	ENSG00000087086.14	FTL	0.0571497	12	5	0.014	Prostate	0.48	Thyroid	6.31555	6.42767e-18	0.363113	-0.755415	2.45726	1.0628	1.20481	5	0	0	0	0
Global efficiency	ENSG00000122691.12	TWIST1	0.0572233	8	7	0.00869014	Nerve_Tibial	0.65	Brain_Hippocampus	2.28283	8.18456e-17	0.1222	-2.62401	1.83167	-0.0430234	1.81848	7	0	0	0	0
Global efficiency	ENSG00000213585.10	VDAC1	0.0572258	49	5	0.0083728	Pituitary	0.904281	Brain_Cerebellum	20.9522	4.44971e-16	2.21965	-1.54011	2.63665	0.600283	1.57469	5	0	0	0	0
Global efficiency	ENSG00000234660.1	LINC00440	0.0572991	2	2	0.073	Testis	0.12	Brain_Frontal_Cortex_BA9	1.01543	0.984571	0.984571	-1.79283	1.55477	-0.119029	2.36711	2	0	0	0	0
Global efficiency	ENSG00000131981.15	LGALS3	0.0573302	41	4	0.0056616	Pituitary	0.87	Esophagus_Gastroesophageal_Junction	21.7101	5.16893e-16	2.14132	-2.56668	2.76676	0.483142	1.7356	4	0	0	0	0
Global efficiency	ENSG00000166925.8	TSC22D4	0.0573371	48	4	0.0338259	Esophagus_Mucosa	0.981697	Skin_Sun_Exposed_Lower_leg	36.6573	1.69475e-15	1.58008	-2.12214	1.31058	0.057103	0.820066	4	0	0	0	0
Global efficiency	ENSG00000140575.12	IQGAP1	0.0573495	49	2	0.015	Cells_EBV-transformed_lymphocytes	0.83	Brain_Cerebellum	42.7806	1.12606e-15	4.0927	-2.43238	-0.214702	-1.02781	0.604525	2	0	0	0	0
Global efficiency	ENSG00000173269.13	MMRN2	0.0573799	24	5	0.00515474	Skin_Sun_Exposed_Lower_leg	0.97	Esophagus_Gastroesophageal_Junction	15.3239	7.8735e-18	0.609502	-1.03643	2.7972	1.2582	1.23475	5	0	0	0	0
Global efficiency	ENSG00000154438.7	ASZ1	0.0574546	2	2	0.046	Lung	0.87	Testis	1.60643	0.393566	0.393566	-0.163658	1.99539	0.915867	1.52668	2	0	0	0	0
Global efficiency	ENSG00000079246.15	XRCC5	0.0574614	42	4	0.015	Brain_Hippocampus	0.991014	Brain_Caudate_basal_ganglia	26.6073	9.50665e-16	0.997779	-2.43238	1.78661	-0.460887	1.10439	4	0	0	0	0
Global efficiency	ENSG00000113971.19	NPHP3	0.0574925	49	2	0.0584941	Whole_Blood	0.97	Brain_Spinal_cord_cervical_c-1	44.2051	1.91837e-15	2.47914	-1.89198	0.568052	-0.534973	0.53821	2	0	0	0	0
Global efficiency	ENSG00000257272.1	RP11-317N8.3	0.0576954	11	3	0.076	Brain_Hippocampus	0.691334	Brain_Putamen_basal_ganglia	8.97156	2.06879e-19	0.45174	-1.77438	1.59819	1.07831	1.00106	3	0	0	0	0
Global efficiency	ENSG00000140577.15	CRTC3	0.0577222	47	5	0.00278747	Brain_Cortex	0.999786	Adipose_Subcutaneous	25.9911	1.18534e-15	1.18336	-2.12007	2.99025	1.64056	1.37516	5	0	0	0	0
Global efficiency	ENSG00000173039.18	RELA	0.0578459	34	5	0.00220141	Esophagus_Mucosa	0.88	Colon_Transverse	23.8518	3.72203e-16	1.06323	-3.06162	1.43953	-0.0704568	1.03689	5	0	0	0	0
Global efficiency	ENSG00000275004.3	ZNF280B	0.0578621	46	5	0.0105704	Spleen	0.737951	Brain_Hippocampus	26.5845	9.96081e-16	0.963116	-2.55659	1.85218	-1.01729	1.30651	5	0	0	0	0
Global efficiency	ENSG00000186063.12	AIDA	0.057931	48	3	0.0055	Brain_Substantia_nigra	0.975993	Esophagus_Muscularis	26.9667	5.50103e-16	5.95278	-2.77619	2.77619	0.279086	1.29952	3	0	0	0	0
Global efficiency	ENSG00000163170.11	BOLA3	0.0579383	37	3	0.0164192	Pancreas	0.87	Artery_Aorta	29.175	6.8245e-16	1.06283	-2.36562	2.39946	0.796055	1.83068	3	0	0	0	0
Global efficiency	ENSG00000145839.1	IL9	0.0579648	1	1	0.0579648	Nerve_Tibial	0.0579648	Nerve_Tibial	1	1	1	1.89596	1.89596	1.89596	NA	1	0	0	0	0
Global efficiency	ENSG00000116824.4	CD2	0.058	4	1	0.058	Nerve_Tibial	0.058	Esophagus_Mucosa	4	1.21915e-47	4	-1.8957	1.8957	0.947849	1.8957	1	0	0	0	0
Global efficiency	ENSG00000261340.1	LINC01616	0.0580744	19	4	0.034	Adrenal_Gland	0.39	Colon_Sigmoid	9.50123	2.67711e-17	0.946461	-1.15035	2.12007	0.498499	1.50969	4	0	0	0	0
Global efficiency	ENSG00000128815.19	WDFY4	0.0581332	25	4	0.0024	Muscle_Skeletal	0.97	Brain_Anterior_cingulate_cortex_BA24	13.2581	2.55441e-18	0.795519	0.0376083	3.03567	1.50282	1.14516	4	0	0	0	0
Global efficiency	ENSG00000198835.3	GJC2	0.0581333	13	3	0.019	Artery_Aorta	0.66	Breast_Mammary_Tissue	10.1293	3.62483e-19	0.845475	-2.34553	0.439913	-1.62204	0.684928	3	0	0	0	0
Global efficiency	ENSG00000144810.15	COL8A1	0.0581527	47	7	0.0201778	Esophagus_Muscularis	0.963413	Adipose_Visceral_Omentum	28.0439	1.26527e-15	1.22072	-2.32303	1.76175	-0.00644287	0.820278	7	0	0	0	0
Global efficiency	ENSG00000273899.4	NOL12	0.0581847	47	5	0.00138412	Artery_Tibial	0.5	Cells_Cultured_fibroblasts	25.4844	7.78955e-16	1.24773	-3.19794	2.67405	-1.56219	1.0826	5	0	0	0	0
Global efficiency	ENSG00000107859.9	PITX3	0.0582826	17	2	0.018	Adipose_Subcutaneous	0.727962	Breast_Mammary_Tissue	8.94382	1.01354e-17	8.05502	-0.429877	2.36562	1.00947	1.34624	2	0	0	0	0
Global efficiency	ENSG00000135094.10	SDS	0.0583231	45	1	0.031	Adipose_Visceral_Omentum	0.87	Brain_Frontal_Cortex_BA9	42.3759	6.72973e-16	42.3759	0.163658	2.15707	1.80071	0.463381	1	0	0	0	0
Global efficiency	ENSG00000261797.1	RP11-744I24.3	0.0583427	3	2	0.27	Testis	0.82	Brain_Caudate_basal_ganglia	2.90259	6.34663e-17	0.0974072	-1.10306	-0.227545	-0.519384	0.50548	2	0	0	0	0
Global efficiency	ENSG00000101198.14	NKAIN4	0.0583517	34	8	0.000950589	Testis	0.9	Adrenal_Gland	13.3069	1.23939e-15	0.447894	-3.30476	2.06419	-1.55224	1.31404	8	0	0	0	0
Global efficiency	ENSG00000154330.12	PGM5	0.0583524	12	7	0.042	Lung	0.654073	Muscle_Skeletal	5.30273	1.63022e-17	0.256075	-2.03352	1.47579	-0.370767	1.42105	7	0	0	0	0
Global efficiency	ENSG00000105698.15	USF2	0.0584132	25	6	0.0088	Cells_EBV-transformed_lymphocytes	0.91	Esophagus_Gastroesophageal_Junction	13.6666	1.86563e-17	0.598941	-2.61973	2.61973	-0.122282	1.47031	6	0	0	0	0
Global efficiency	ENSG00000212657.1	KRTAP16-1	0.0584137	6	2	0.021	Brain_Cerebellar_Hemisphere	0.51	Skin_Sun_Exposed_Lower_leg	5.00097	6.1887e-17	0.999027	-2.30798	0.658838	0.164367	1.2112	2	0	0	0	0
Global efficiency	ENSG00000118245.2	TNP1	0.0584469	11	3	0.0150894	Thyroid	0.58	Adrenal_Gland	8.18049	4.16296e-17	0.812756	-2.43023	1.73354	-1.26711	1.13571	3	0	0	0	0
Global efficiency	ENSG00000175544.13	CABP4	0.0584542	10	3	0.009	Breast_Mammary_Tissue	0.76	Brain_Spinal_cord_cervical_c-1	7.90315	1.79585e-17	0.861497	-2.61205	0.305481	-1.20188	0.695959	3	0	0	0	0
Global efficiency	ENSG00000111328.6	CDK2AP1	0.0584957	46	3	0.0076	Brain_Cerebellar_Hemisphere	0.988448	Brain_Substantia_nigra	32.8565	1.65103e-15	2.46698	-2.66934	2.66934	-0.48502	1.16835	3	0	0	0	0
Global efficiency	ENSG00000171119.2	NRTN	0.0585833	43	6	0.035	Adipose_Subcutaneous	0.99	Spleen	20.6718	1.07345e-15	0.721618	-1.8957	2.10836	1.05694	1.05026	6	0	0	0	0
Global efficiency	ENSG00000183762.12	KREMEN1	0.0586286	44	5	0.00100338	Small_Intestine_Terminal_Ileum	0.97	Brain_Caudate_basal_ganglia	28.4105	1.02957e-15	1.21364	-3.28958	1.62904	-2.1105	1.35268	5	0	0	0	0
Global efficiency	ENSG00000122971.8	ACADS	0.0586502	48	4	0.015	Adrenal_Gland	0.918284	Brain_Amygdala	33.9749	9.15206e-16	2.95755	-1.79069	2.43238	0.571163	0.930826	4	0	0	0	0
Global efficiency	ENSG00000088053.11	GP6	0.058668	43	11	0.051	Brain_Substantia_nigra	0.997686	Testis	15.4344	7.84399e-16	0.526789	-1.95148	1.90021	-0.134251	0.997373	11	0	0	0	0
Global efficiency	ENSG00000272308.1	RP11-231G3.1	0.0586758	38	4	0.022	Cells_Cultured_fibroblasts	0.49	Adipose_Visceral_Omentum	21.8068	3.43455e-16	0.973101	-2.00465	2.29037	0.950113	0.854539	4	0	0	0	0
Global efficiency	ENSG00000196628.15	TCF4	0.0587118	31	3	0.0112497	Whole_Blood	0.582587	Brain_Caudate_basal_ganglia	14.7577	5.85471e-16	4.33587	-1.9123	2.53484	0.898552	1.28369	3	0	0	0	0
Global efficiency	ENSG00000151846.8	PABPC3	0.0588321	46	1	0.059	Brain_Anterior_cingulate_cortex_BA24	0.353817	Adipose_Subcutaneous	45.0049	1.19907e-15	45.0049	-1.88819	1.88819	-1.70311	0.786977	1	0	0	0	0
Global efficiency	ENSG00000196096.3	AC079610.2	0.0589208	19	2	0.072	Brain_Hypothalamus	0.61	Minor_Salivary_Gland	16.0114	8.38424e-19	2.68851	-1.79912	1.79912	1.00791	1.0995	2	0	0	0	0
Global efficiency	ENSG00000179813.6	FAM216B	0.0589491	13	4	0.00499897	Lung	0.88	Cells_Cultured_fibroblasts	8.98136	1.66494e-18	0.458047	-2.74778	2.8071	1.53434	1.80317	4	0	0	0	0
Global efficiency	ENSG00000179772.7	FOXS1	0.0589986	41	5	0.00435325	Artery_Aorta	0.89	Brain_Cerebellum	24.8013	8.62625e-16	1.32068	-2.85136	2.38671	-0.395888	1.86454	5	0	0	0	0
Global efficiency	ENSG00000268318.5	LINC01872	0.059	1	1	0.059	Testis	0.059	Testis	1	1	1	-1.88819	-1.88819	-1.88819	NA	1	0	0	0	0
Global efficiency	ENSG00000109501.13	WFS1	0.0590412	42	4	0.0151374	Vagina	0.99	Esophagus_Muscularis	23.6051	2.21175e-15	0.818269	-1.16763	2.42908	0.709595	0.997013	4	0	0	0	0
Global efficiency	ENSG00000180979.9	LRRC57	0.0590979	48	2	0.0221219	Nerve_Tibial	0.30824	Skin_Not_Sun_Exposed_Suprapubic	41.7331	1.10138e-15	4.79491	1.01892	2.28827	1.7049	0.337303	2	0	0	0	0
Global efficiency	ENSG00000250415.1	CTC-461F20.1	0.0591227	13	3	0.00585362	Brain_Cerebellum	0.718016	Heart_Left_Ventricle	9.60797	2.18123e-17	1.24625	-2.75587	-0.361112	-1.27678	0.68091	3	0	0	0	0
Global efficiency	ENSG00000075702.16	WDR62	0.0591536	42	6	0.00185698	Thyroid	0.993836	Skin_Not_Sun_Exposed_Suprapubic	22.1543	2.78621e-16	0.792787	-3.1122	2.43238	-0.870472	1.39885	6	0	0	0	0
Global efficiency	ENSG00000276430.2	FAM25C	0.0591841	3	2	0.104495	Skin_Not_Sun_Exposed_Suprapubic	0.561137	Skin_Sun_Exposed_Lower_leg	2.8586	0.0159768	0.125427	0.581153	1.62344	1.08757	0.521768	2	0	0	0	0
Global efficiency	ENSG00000188295.14	ZNF669	0.0592742	46	1	0.0302977	Esophagus_Mucosa	0.24	Cells_EBV-transformed_lymphocytes	43.3295	2.65635e-15	43.3295	-2.16618	1.65785	-1.76494	0.539686	1	0	0	0	0
Global efficiency	ENSG00000005194.14	CIAPIN1	0.0592751	48	3	0.00702323	Pituitary	0.7485	Cells_EBV-transformed_lymphocytes	36.8172	1.06593e-15	1.69206	-1.5141	2.69574	1.98402	0.895601	3	0	0	0	0
Global efficiency	ENSG00000260876.5	LINC01229	0.0593012	23	9	0.0019	Brain_Anterior_cingulate_cortex_BA24	0.88	Esophagus_Mucosa	8.01158	3.42197e-18	0.376421	-3.10543	3.10543	0.147442	1.45331	9	0	0	0	0
Global efficiency	ENSG00000169193.11	CCDC126	0.059302	46	3	0.0115728	Adipose_Subcutaneous	0.6	Minor_Salivary_Gland	27.845	4.53749e-16	3.20632	-2.48377	2.52491	0.405727	1.51355	3	0	0	0	0
Global efficiency	ENSG00000111775.2	COX6A1	0.059323	47	5	0.0101295	Brain_Cerebellar_Hemisphere	0.66	Heart_Left_Ventricle	24.4804	1.05623e-15	1.19431	-2.57138	0.913662	-1.47812	0.756573	5	0	0	0	0
Global efficiency	ENSG00000172578.11	KLHL6	0.0593772	48	3	0.00801329	Cells_EBV-transformed_lymphocytes	0.89	Brain_Frontal_Cortex_BA9	37.7888	1.23769e-15	1.4459	-2.61294	2.65151	-0.977943	1.06707	3	0	0	0	0
Global efficiency	ENSG00000250739.1	LINC01262	0.0593884	2	2	0.0669693	Testis	0.219803	Ovary	1.14748	0.852516	0.852516	-1.83188	-1.22705	-1.52947	0.427677	2	0	0	0	0
Global efficiency	ENSG00000235830.1	SRGAP3-AS4	0.0593895	7	6	0.022	Heart_Atrial_Appendage	0.389911	Heart_Left_Ventricle	3.34685	1.34077e-16	0.153275	-2.03352	2.29037	0.921206	1.37434	6	0	0	0	0
Global efficiency	ENSG00000100241.20	SBF1	0.0594138	45	8	0.01	Brain_Cerebellum	0.93	Small_Intestine_Terminal_Ileum	15.4847	2.01597e-16	0.894057	-2.52536	2.57583	-0.795248	1.53778	8	0	0	0	0
Global efficiency	ENSG00000114021.11	NIT2	0.059418	40	4	0.002	Colon_Sigmoid	0.820855	Muscle_Skeletal	32.5942	1.32823e-15	1.20158	-3.09023	0.623257	-0.779401	0.572362	4	0	0	0	0
Global efficiency	ENSG00000187116.13	LILRA5	0.059455	7	4	0.066	Pancreas	0.96	Adipose_Visceral_Omentum	4.45908	2.69396e-17	0.401117	-0.0878448	1.83842	0.613931	0.830488	4	0	0	0	0
Global efficiency	ENSG00000161011.19	SQSTM1	0.0594672	45	7	0.0142019	Brain_Frontal_Cortex_BA9	0.87	Heart_Atrial_Appendage	17.8861	2.33475e-16	0.828269	-1.47579	2.45211	0.466722	1.11279	7	0	0	0	0
Global efficiency	ENSG00000244067.2	GSTA2	0.059481	9	3	0.015	Testis	0.92	Small_Intestine_Terminal_Ileum	7.27531	3.89571e-19	0.623727	-0.722479	2.43238	0.217559	0.88391	3	0	0	0	0
Global efficiency	ENSG00000123416.15	TUBA1B	0.0594832	44	1	0.053	Artery_Tibial	0.11	Testis	43.5548	1.90002e-15	43.5548	-1.93492	-1.59819	-1.87461	0.0728352	1	0	0	0	0
Global efficiency	ENSG00000099998.17	GGT5	0.0595713	41	4	0.0061	Heart_Left_Ventricle	0.91	Whole_Blood	26.9877	6.43557e-16	1.3109	-0.59776	2.74236	1.1838	1.16036	4	0	0	0	0
Global efficiency	ENSG00000223865.10	HLA-DPB1	0.0596229	39	10	0.013	Skin_Sun_Exposed_Lower_leg	0.84	Thyroid	10.8442	5.40981e-16	0.411007	-2.48377	0.658598	-1.04737	1.10751	10	0	0	0	0
Global efficiency	ENSG00000167191.11	GPRC5B	0.0596262	33	7	0.0021	Brain_Caudate_basal_ganglia	0.9	Adrenal_Gland	17.5534	7.12242e-16	0.657396	-3.07571	0.525969	-0.742976	1.33996	7	0	0	0	0
Global efficiency	ENSG00000133739.15	LRRCC1	0.0596443	49	2	0.0814716	Ovary	0.99639	Skin_Not_Sun_Exposed_Suprapubic	42.8583	2.72498e-15	3.97481	-1.74221	1.59819	0.0295383	0.697511	2	0	0	0	0
Global efficiency	ENSG00000279727.1	LINC02033	0.0596556	34	2	0.011	Thyroid	0.209067	Esophagus_Muscularis	30.1529	7.48084e-16	2.95613	-1.90331	2.5427	-1.18926	1.51033	2	0	0	0	0
Global efficiency	ENSG00000164111.14	ANXA5	0.0596603	49	3	0.0148423	Brain_Cerebellar_Hemisphere	0.989713	Adrenal_Gland	35.7314	2.13296e-15	3.3288	-2.43621	1.28237	-0.778299	1.06386	3	0	0	0	0
Global efficiency	ENSG00000164520.11	RAET1E	0.0596606	31	3	0.0065	Adipose_Visceral_Omentum	0.51	Adrenal_Gland	27.3317	2.54412e-15	0.962448	-2.72143	2.72143	1.96678	1.65666	3	0	0	0	0
Global efficiency	ENSG00000149474.13	KAT14	0.0598232	49	7	0.0316038	Artery_Tibial	0.988425	Cells_EBV-transformed_lymphocytes	28.8971	1.32425e-15	1.03528	-2.14939	1.08032	-0.255909	0.77092	7	0	0	0	0
Global efficiency	ENSG00000271584.2	RP11-89C3.4	0.0599031	29	4	0.069	Ovary	0.63	Cells_EBV-transformed_lymphocytes	22.4408	2.19383e-15	0.834198	-1.81842	1.79283	0.959583	0.842226	4	0	0	0	0
Global efficiency	ENSG00000096996.15	IL12RB1	0.0599712	37	5	0.05	Artery_Tibial	0.985628	Artery_Aorta	25.5313	6.43002e-16	0.852096	-1.95996	0.279319	-0.603524	0.662108	5	0	0	0	0
Global efficiency	ENSG00000232458.1	LINC01450	0.06	2	1	0.06	Cells_Cultured_fibroblasts	0.06	Artery_Aorta	2	3.53145e-16	2	-1.88079	-1.88079	-1.88079	2.22045e-16	1	0	0	0	0
Global efficiency	ENSG00000259234.5	ANKRD34C-AS1	0.06	4	1	0.06	Brain_Caudate_basal_ganglia	0.06	Brain_Anterior_cingulate_cortex_BA24	4	3.92663e-80	4	-1.88079	1.88079	2.22045e-16	2.17175	1	0	0	0	0
Global efficiency	ENSG00000197445.2	C16orf47	0.0600744	29	6	0.0172972	Breast_Mammary_Tissue	0.965826	Thyroid	18.4979	4.57835e-16	0.683581	-2.38033	0.596566	-1.40618	0.825844	6	0	0	0	0
Global efficiency	ENSG00000111732.10	AICDA	0.0601282	4	4	0.011	Adipose_Subcutaneous	0.24	Nerve_Tibial	2.67512	0.128143	0.128143	1.17499	2.5427	1.82321	0.641099	4	0	0	0	0
Global efficiency	ENSG00000144815.15	NXPE3	0.0601438	47	5	0.0326303	Brain_Nucleus_accumbens_basal_ganglia	0.988484	Prostate	30.7746	1.14205e-15	1.65849	-2.1366	1.12639	-0.502688	0.836189	5	0	0	0	0
Global efficiency	ENSG00000146839.18	ZAN	0.0602535	4	3	0.057	Liver	0.186323	Skin_Not_Sun_Exposed_Suprapubic	2.69923	0.0605807	0.174416	-1.61047	1.90331	0.858884	1.66619	3	0	0	0	0
Global efficiency	ENSG00000106003.12	LFNG	0.0602755	40	6	0.00156911	Artery_Aorta	0.994513	Brain_Anterior_cingulate_cortex_BA24	16.6471	5.34024e-16	0.564349	-0.47625	3.16159	1.1363	1.4486	6	0	0	0	0
Global efficiency	ENSG00000272800.1	RP11-438L19.1	0.06035	42	7	0.021	Heart_Left_Ventricle	0.948935	Brain_Caudate_basal_ganglia	18.4699	1.10568e-15	0.939411	-2.30798	1.5025	-0.000307764	1.16973	7	0	0	0	0
[truncated: 265,458+ more rows]

## Sheet: ST3_Brain_PWAS
Supplementary Table 3. Results from proteome-wide association studies in the dorsolateral prefrontal cortex of resting-state functional magnetic resonance imaging network measures
NETWORK	ID	CHR	P0	P1	HSQ	BESTGWASID	BESTGWASZ	EQTLID	EQTLR2	EQTLZ	EQTLGWASZ	NSNP	NWGT	MODEL	MODELCVR2	MODELCVPV	TWASZ	TWASP	fdr10	fdr5	bonf
Global efficiency	ENSG00000014123.UFL1	6	96969471	97003152	0.0343	rs4078038	-10.89	rs2983897	0.045709	4.63	-10.1847	79	1	top1	0.046	1.7e-05	-10.1847	2.32e-24	1	1	1
Global efficiency	ENSG00000136802.LRRC8A	9	131644391	131680318	0.0667	rs10988151	4.673	rs10988151	0.044508	-4.77	4.6731	73	1	top1	0.045	2.2e-05	-4.6731	2.97e-06	1	1	1
Global efficiency	ENSG00000072952.MRVI1	11	10594638	10715535	0.095	rs10743145	-7.97	rs753002	0.013666	-5.36	6.5946	211	211	bslmm	0.049	8.1e-06	-4.22719	2.37e-05	1	1	1
Global efficiency	ENSG00000185477.GPRIN3	4	90157537	90229161	0.1482	rs12498405	4.61	rs2005104	0.09075	6.02	-3.5097	113	5	lasso	0.095	5.7e-10	-4.1702	3.04e-05	1	1	1
Global efficiency	ENSG00000198561.CTNND1	11	57520715	57587018	0.0302	rs591322	-4.62	rs499188	0.028869	-3.73	2.9447	60	60	blup	0.029	0.00054	-3.87476	0.000107	1	1	0
Global efficiency	ENSG00000182534.MXRA7	17	74668633	74707098	0.0728	rs9900613	4.64	rs7211963	0.0339	4.16	-3.8531	98	1	top1	0.034	0.0002	-3.8531	0.000117	1	1	0
Global efficiency	ENSG00000137944.CCBL2	1	89401456	89458636	0.3634	rs10801687	4.7	rs2765527	0.467165	-13.55	3.7303	93	10	enet	0.5	0	-3.8396	0.000123	1	1	0
Global efficiency	ENSG00000146535.GNA12	7	2767746	2883958	0.0581	rs798486	4.14	rs208358	0.08204	-5.68	-3.5657	165	1	top1	0.082	9.4e-09	3.5657	0.000363	1	0	0
Global efficiency	ENSG00000171097.CCBL1	9	131595221	131644773	0.0849	rs10988151	4.673	rs10760581	0.002262	-4.41	3.6734	65	65	blup	0.036	0.00012	-3.5101	0.000448	1	0	0
Global efficiency	ENSG00000132386.SERPINF1	17	1665253	1680868	0.0741	rs2070863	-3.45	rs1136287	0.0296	-3.54	-0.4963	104	104	bslmm	0.047	1.4e-05	3.3354	0.000852	0	0	0
Global efficiency	ENSG00000163431.LMOD1	1	201865580	201915715	0.0479	rs1400875	-3.26	rs2172935	0.027374	-3.75	-3.1381	105	1	top1	0.027	0.0021	3.1381	0.001701	0	0	0
Global efficiency	ENSG00000167136.ENDOG	9	131580753	131584956	0.0461	rs10988151	4.673	rs2997922	0.075245	-5.17	2.5381	58	9	enet	0.078	1.1e-07	-3.1065	0.00189	0	0	0
Global efficiency	ENSG00000140323.DISP2	15	40650436	40663257	0.0741	rs2412511	4.504	rs16970633	0.08144	5.85	3.065	99	1	top1	0.081	2.8e-07	3.065	0.00218	0	0	0
Global efficiency	ENSG00000128928.IVD	15	40697686	40728146	0.194	rs2412511	4.504	rs7165012	0.15628	-8.08	-3.2859	86	11	lasso	0.23	2.6e-23	3.0315	0.00243	0	0	0
Global efficiency	ENSG00000155229.MMS19	10	99218081	99258551	0.0681	rs928603	-3.91	rs10882950	0.029537	4.32	3.0633	106	10	enet	0.032	0.00027	3.02088	0.00252	0	0	0
Global efficiency	ENSG00000124181.PLCG1	20	39765600	39811629	0.0824	rs2866370	3.41	rs753381	0.055064	5.81	-2.5914	54	54	blup	0.09	1.9e-09	-2.9147	0.00356	0	0	0
Global efficiency	ENSG00000132002.DNAJB1	19	14625582	14640582	0.0686	rs4926221	3.54	rs8104440	0.02778	4.41	2.5369	75	3	lasso	0.035	0.00016	2.8886	0.00387	0	0	0
Global efficiency	ENSG00000013374.NUB1	7	151038785	151075535	0.0579	rs386223	3.12	rs394259	0.006942	3.82	-1.58189	140	14	enet	0.043	3.3e-05	-2.8491	0.004385	0	0	0
Global efficiency	ENSG00000127022.CANX	5	179105629	179157926	0.025	rs11747219	-3.71	rs12652934	0.023817	3.75	-2.84192	78	1	top1	0.024	0.0016	-2.8419	0.00448	0	0	0
Global efficiency	ENSG00000143850.PLEKHA6	1	204187979	204346793	0.0881	rs2942138	2.89	rs4338423	-0.000816	-4.01	-1.9292	239	239	bslmm	0.011	0.023	2.7813	0.005414	0	0	0
Global efficiency	ENSG00000162551.ALPL	1	21835858	21904905	0.055	rs1780329	2.77	rs1780329	0.052499	-4.79	2.7742	146	1	top1	0.052	4.3e-06	-2.7742	0.005534	0	0	0
Global efficiency	ENSG00000182512.GLRX5	14	95999840	96011061	0.5065	rs10484053	-2.61	rs10484053	0.322118	-11.09	-2.60717	216	216	bslmm	0.34	4.7e-36	2.77243	0.00556	0	0	0
Global efficiency	ENSG00000119640.ACYP1	14	75519924	75536186	0.0696	rs175016	-3.06	rs7156328	0.109057	6.55	-2.73879	69	1	top1	0.11	3.1e-11	-2.73879	0.00617	0	0	0
Global efficiency	ENSG00000100288.CHKB	22	51017378	51039884	0.0976	rs9616810	-4.02	rs17001608	-0.002336	3.02	0.463	104	104	bslmm	0.015	0.01	2.7229	0.00647	0	0	0
Global efficiency	ENSG00000107863.ARHGAP21	10	24872538	25012597	0.0491	rs951859	-2.86	rs7911992	0.012623	-3.63	-2.4657	139	139	bslmm	0.028	0.00068	2.69262	0.00709	0	0	0
Global efficiency	ENSG00000168275.COA6	1	234509202	234519795	0.1776	rs4300255	-2.9	rs4027040	0.136432	-7.61	2.6915	157	1	top1	0.14	8.1e-14	-2.6915	0.007112	0	0	0
Global efficiency	ENSG00000175287.PHYHD1	9	131683174	131704320	0.2359	rs10988151	4.673	rs10113912	0.391196	-12.36	2.6322	63	13	enet	0.4	0	-2.65	0.00805	0	0	0
Global efficiency	ENSG00000103642.LACTB	15	63413999	63434260	0.154	rs2652822	3.954	rs2729835	0.21167	-9.06	-2.26	93	12	enet	0.21	2.4e-21	2.6457	0.00815	0	0	0
Global efficiency	ENSG00000148842.CNNM2	10	104678050	104849978	0.1245	rs1004467	2.73	rs11191454	0.075297	5.69	2.3865	132	4	lasso	0.085	6.8e-09	2.64216	0.00824	0	0	0
Global efficiency	ENSG00000136270.TBRG4	7	45139699	45151646	0.1631	rs6967730	3.17	rs2304693	0.189333	-8.59	2.64158	130	1	top1	0.19	5.1e-19	-2.6416	0.008252	0	0	0
Global efficiency	ENSG00000110906.KCTD10	12	109886461	109915349	0.0458	rs11066538	-4.03	rs1477117	0.00394	3.82	1.1973	120	120	bslmm	0.035	0.00015	2.61988	0.0088	0	0	0
Global efficiency	ENSG00000012983.MAP4K5	14	50885219	51027844	0.0669	rs7155715	-2.38	rs12050306	0.001844	-3.63	-0.69415	115	115	blup	0.02	0.0066	2.60747	0.00912	0	0	0
Global efficiency	ENSG00000106789.CORO2A	9	100883257	100954922	0.1588	rs12343945	-2.078	rs17810151	0.039427	-4.04	-1.0428	151	151	blup	0.058	1.5e-06	2.6058	0.00917	0	0	0
Global efficiency	ENSG00000156052.GNAQ	9	80331003	80646374	0.0215	rs2025999	2.631	rs7856137	0.019131	-4.13	2.5802	165	1	top1	0.019	0.0042	-2.5802	0.00987	0	0	0
Global efficiency	ENSG00000012822.CALCOCO1	12	54104903	54121529	0.0827	rs3741658	3.19	rs17102221	0.087533	6.01	2.5801	102	1	top1	0.088	3e-09	2.58007	0.00988	0	0	0
Global efficiency	ENSG00000163818.LZTFL1	3	45864808	45957534	0.1409	rs2531756	3.13	rs1129183	0.075634	-5.5	2.56797	106	1	top1	0.076	3.6e-08	-2.56797	0.0102	0	0	0
Global efficiency	ENSG00000176783.RUFY1	5	178977559	179037027	0.0524	rs11747219	-3.71	rs4563584	0.004767	3.37	2.45321	93	93	bslmm	0.021	0.0028	2.5632	0.01037	0	0	0
Global efficiency	ENSG00000128595.CALU	7	128379346	128411861	0.0829	rs1043595	-2.83	rs1043550	0.110502	6.63	-2.53315	110	1	top1	0.11	2.3e-11	-2.5331	0.011304	0	0	0
Global efficiency	ENSG00000080819.CPOX	3	98239976	98312567	0.342	rs7630058	2.92	rs1131857	0.245365	-9.71	2.51407	88	22	enet	0.26	5.9e-26	-2.4936	0.0126	0	0	0
Global efficiency	ENSG00000146729.GBAS	7	56019486	56067874	0.1409	rs34885337	2.86	rs7793921	0.124113	7.01	1.91397	85	4	lasso	0.13	3.8e-13	2.4877	0.012856	0	0	0
Global efficiency	ENSG00000187231.SESTD1	2	179966419	180129517	0.0291	rs17454311	2.486	rs17454311	0.009827	-3.74	2.48618	133	1	top1	0.0098	0.03	-2.48618	0.0129	0	0	0
Global efficiency	ENSG00000163596.ICA1L	2	203640690	203736708	0.1162	rs934287	-3.033	rs7582720	0.115769	7.21	-2.48693	81	1	top1	0.12	7.3e-12	-2.48693	0.0129	0	0	0
Global efficiency	ENSG00000214114.MYCBP	1	39328636	39347289	0.0436	rs1886748	-2.46	rs9438970	0.04516	4.18	2.462	89	1	top1	0.045	6.8e-05	2.462	0.013818	0	0	0
Global efficiency	ENSG00000099256.PRTFDC1	10	25137536	25241533	0.1143	rs11014285	-3.32	rs274296	0.070056	-5.76	2.4535	110	1	top1	0.07	1.1e-07	-2.45351	0.01415	0	0	0
Global efficiency	ENSG00000015676.NUDCD3	7	44418720	44530479	0.0538	rs217421	-2.99	rs1043084	0.083302	5.76	-2.45042	106	1	top1	0.083	7.2e-09	-2.4504	0.014269	0	0	0
Global efficiency	ENSG00000140983.RHOT2	16	718086	724174	0.1059	rs1045763	-3.2	rs1139897	0.175	-8.57	-2.102	85	5	lasso	0.2	1.1e-19	2.44664	0.0144	0	0	0
Global efficiency	ENSG00000135823.STX6	1	180941861	180992047	0.0514	rs10797667	3.34	rs6665134	0.006148	4.03	2.7474	116	27	enet	0.038	8e-05	2.4277	0.015193	0	0	0
Global efficiency	ENSG00000163110.PDLIM5	4	95373037	95589377	0.0751	rs2452597	-2.77	rs2452600	0.04198	-4.44	-2.4271	148	1	top1	0.042	3.7e-05	2.4271	0.0152	0	0	0
Global efficiency	ENSG00000111647.UHRF1BP1L	12	100422233	100536626	0.0726	rs11832216	2.84	rs7962975	-0.002602	3.19	-0.3611	107	107	bslmm	0.02	0.0035	-2.41516	0.01573	0	0	0
Global efficiency	ENSG00000150867.PIP4K2A	10	22823778	23003484	0.2101	rs7922263	2.96	rs10828316	0.221078	-9.21	-2.3519	144	3	lasso	0.23	7.1e-23	2.36269	0.01814	0	0	0
Global efficiency	ENSG00000100304.TTLL12	22	43562628	43583139	0.2783	rs6973	-3.05	rs47340	0.095506	7.29	0.393	164	27	enet	0.22	2.4e-22	2.3432	0.01912	0	0	0
Global efficiency	ENSG00000127884.ECHS1	10	135175984	135187193	0.1699	rs7893888	-2.72	rs10776672	0.093161	6.64	-0.7171	73	73	blup	0.11	4.3e-11	-2.33969	0.0193	0	0	0
Global efficiency	ENSG00000143819.EPHX1	1	225997794	226033260	0.051	rs1011382	2.34	rs12038486	0.046609	-4.94	2.333	113	1	top1	0.047	1.4e-05	-2.333	0.019646	0	0	0
Global efficiency	ENSG00000140553.UNC45A	15	91473410	91497323	0.0403	rs12148648	2.718	rs12148829	0.01547	4.06	2.3129	125	1	top1	0.015	0.009	2.3129	0.02073	0	0	0
Global efficiency	ENSG00000065060.UHRF1BP1	6	34759857	34850915	0.1339	rs16894959	-3.75	rs9462014	0.015608	-4.12	-3.15999	91	91	blup	0.076	3.5e-08	2.31117	0.0208	0	0	0
Global efficiency	ENSG00000149582.TMEM25	11	118401756	118417995	0.0829	rs7113994	-2.5	rs7941217	0.046685	-4.26	-2.3008	67	1	top1	0.047	2.3e-05	2.30076	0.0214	0	0	0
Global efficiency	ENSG00000069849.ATP1B3	3	141594966	141645356	0.324	rs4447734	2.53	rs10935443	0.242606	9.8	-2.11657	95	15	enet	0.26	3.1e-26	-2.29874	0.0215	0	0	0
Global efficiency	ENSG00000119318.RAD23B	9	110045418	110094475	0.1094	rs7861976	-2.832	rs7038659	-0.00235	3.25	-0.8871	147	147	bslmm	0.0061	0.071	-2.2945	0.0218	0	0	0
Global efficiency	ENSG00000107679.PLEKHA1	10	124134212	124191867	0.0503	rs3750847	-2.81	rs10510110	0.030134	-4.36	-2.2927	181	1	top1	0.03	0.00042	2.29267	0.02187	0	0	0
Global efficiency	ENSG00000088832.FKBP1A	20	1349622	1373806	0.0773	rs6042506	3.4	rs6109434	-0.001447	-3.91	-0.52259	161	161	bslmm	0.023	0.0019	2.2892	0.02207	0	0	0
Global efficiency	ENSG00000154079.C6orf57	6	71276620	71299272	0.0254	rs2747701	3.35	rs6455371	0.01537	-3.7	-2.56103	76	76	blup	0.016	0.0079	2.28383	0.0224	0	0	0
Global efficiency	ENSG00000124608.AARS2	6	44267391	44281063	0.3159	rs2221224	3.45	rs2233434	0.205599	-8.86	1.99214	107	107	bslmm	0.22	9.4e-22	-2.27226	0.0231	0	0	0
Global efficiency	ENSG00000174939.ASPHD1	16	29911696	29931185	0.1686	rs4420550	2.71	rs12917712	0.0823	5.79	-2.2044	67	67	bslmm	0.11	4.5e-11	-2.26678	0.0234	0	0	0
Global efficiency	ENSG00000225968.ELFN1	7	1727755	1787590	0.0815	rs6950626	2.74	rs12670854	0.001789	-3.49	2.23544	92	92	bslmm	0.012	0.034	-2.2595	0.023852	0	0	0
Global efficiency	ENSG00000004700.RECQL	12	21621845	21654603	0.1339	rs10492117	-2.79	rs7295965	0.018302	-4.86	1.2868	166	166	blup	0.054	2.9e-06	-2.25407	0.02419	0	0	0
Global efficiency	ENSG00000104522.TSTA3	8	144694788	144700218	0.1105	rs7831300	-2.67	rs7817301	0.048136	4.89	-2.0614	85	85	bslmm	0.079	1.7e-08	-2.25415	0.0242	0	0	0
Global efficiency	ENSG00000177000.MTHFR	1	11845780	11866977	0.4637	rs12741980	-3.01	rs1801133	0.168296	-8.18	-1.7619	144	144	bslmm	0.25	8.2e-26	2.239	0.025159	0	0	0
Global efficiency	ENSG00000110315.RNF141	11	10533225	10562777	0.1627	rs10840450	-3.59	rs1993819	0.111595	7.62	-2.2049	145	26	enet	0.16	7.5e-16	-2.22913	0.0258	0	0	0
Global efficiency	ENSG00000160179.ABCG1	21	43619799	43717354	0.1346	rs8131519	2.91	rs220148	-0.000195	3.35	1.757	223	223	bslmm	0.044	0.00076	2.213	0.0269	0	0	0
Global efficiency	ENSG00000167193.CRK	17	1323983	1366456	0.0352	rs12600384	-2.42	rs16946807	-0.00175	3.39	-1.4789	92	92	blup	0.00044	0.28	-2.2043	0.027503	0	0	0
Global efficiency	ENSG00000196663.TECPR2	14	102829300	102968818	0.0367	rs2273905	2.47	rs1190554	0.046963	4.43	2.19798	108	1	top1	0.047	1.3e-05	2.19798	0.02795	0	0	0
Global efficiency	ENSG00000157617.C2CD2	21	43305221	43373999	0.076	rs12482638	-3.47	rs2839403	0.050764	4.67	2.192	205	1	top1	0.051	6.1e-06	2.192	0.0284	0	0	0
Global efficiency	ENSG00000197165.SULT1A2	16	28603264	28608430	0.3285	rs26528	-3.48	rs1074631	0.148	-7.82	-2.8813	51	11	lasso	0.22	1.5e-21	2.17823	0.0294	0	0	0
Global efficiency	ENSG00000115935.WIPF1	2	175424300	175547644	0.065	rs2358639	2.757	rs1010027	0.009428	-3.57	-1.98681	105	105	blup	0.03	0.0012	2.16835	0.0301	0	0	0
Global efficiency	ENSG00000153406.NMRAL1	16	4511681	4545764	0.4463	rs12927449	2.7	rs11557236	0.134	-7.1	-2.3684	68	68	bslmm	0.16	1.6e-15	2.15776	0.0309	0	0	0
Global efficiency	ENSG00000133460.SLC2A11	22	24198890	24228496	0.3289	rs12157360	-2.18	rs875643	0.174782	-7.97	1.489	125	17	enet	0.22	2.6e-20	-2.1573	0.03098	0	0	0
Global efficiency	ENSG00000122359.ANXA11	10	81910645	81965328	0.287	rs7923087	2.76	rs12763624	0.155551	-7.74	2.6466	134	134	bslmm	0.16	5.6e-16	-2.14591	0.03188	0	0	0
Global efficiency	ENSG00000128656.CHN1	2	175664091	175870097	0.0323	rs1193634	-3.25	rs3856435	0.008349	3.84	-2.42607	140	8	enet	0.017	0.0061	-2.13438	0.0328	0	0	0
Global efficiency	ENSG00000106804.C5	9	123714616	123812554	0.0642	rs16910300	-2.121	rs16910300	0.04111	-4.1	-2.1206	119	1	top1	0.041	5.2e-05	2.1206	0.034	0	0	0
Global efficiency	ENSG00000166444.ST5	11	8714898	8932498	0.1175	rs7121168	3.14	rs2742552	0.004097	3.35	1.8454	124	14	enet	0.05	0.00012	2.10485	0.0353	0	0	0
Global efficiency	ENSG00000198168.SVIP	11	22835345	22851845	0.0954	rs12226338	-2.26	rs2109681	-0.000967	3.34	-1.7614	84	28	enet	0.04	5e-05	-2.09632	0.0361	0	0	0
Global efficiency	ENSG00000107719.PALD1	10	72238577	72328205	0.073	rs10762381	2.41	rs12354806	-0.001362	3.11	0.4646	153	153	bslmm	0.008	0.049	-2.07449	0.03803	0	0	0
Global efficiency	ENSG00000149927.DOC2A	16	30016830	30034591	0.0447	rs4420550	2.71	rs11642612	0.0338	4.56	-1.4974	74	74	blup	0.038	9.1e-05	-2.06475	0.0389	0	0	0
Global efficiency	ENSG00000138413.IDH1	2	209100951	209130798	0.0443	rs796279	2.158	rs6710217	0.046821	-4.51	-2.06436	91	1	top1	0.047	1.4e-05	2.06436	0.039	0	0	0
Global efficiency	ENSG00000107021.TBC1D13	9	131549483	131572711	0.1189	rs10988151	4.673	rs15676	0.080564	6.21	2.7157	52	20	enet	0.09	1.7e-09	2.0617	0.0392	0	0	0
Global efficiency	ENSG00000147853.AK3	9	4711155	4742043	0.338	rs10974788	2.189	rs435100	0.044786	-6.59	1.1656	153	17	enet	0.22	4e-22	-2.0453	0.0408	0	0	0
Global efficiency	ENSG00000130479.MAP1S	19	17830051	17845325	0.109	rs10415815	2.15	rs12979056	0.13649	-7.4	1.6134	91	11	enet	0.14	5.2e-14	-2.0404	0.04131	0	0	0
Global efficiency	ENSG00000120265.PCMT1	6	150070579	150132556	0.1222	rs9322229	3.08	rs1112730	0.106468	-6.47	2.03722	87	1	top1	0.11	5.4e-11	-2.03722	0.0416	0	0	0
Global efficiency	ENSG00000204237.OXLD1	17	79632066	79633665	0.1115	rs6565620	-2.33	rs35646762	0.0118	-3.69	1.3564	71	29	enet	0.025	0.0012	-2.0332	0.042028	0	0	0
Global efficiency	ENSG00000132906.CASP9	1	15817327	15853029	0.07	rs4661627	3.83	rs4646049	0.025387	-3.93	2.5477	89	89	bslmm	0.052	0.0003	-2.0292	0.042438	0	0	0
Global efficiency	ENSG00000196502.SULT1A1	16	28616903	28634946	0.2801	rs26528	-3.48	rs1968752	0.106	-7.07	-2.7805	45	10	lasso	0.18	2.5e-18	2.02559	0.0428	0	0	0
Global efficiency	ENSG00000116791.CRYZ	1	75171170	75199092	0.5587	rs277370	-2.48	rs17552114	0.084348	-7.61	-2.4443	104	36	enet	0.47	0	2.0254	0.042829	0	0	0
Global efficiency	ENSG00000132182.NUP210	3	13357737	13461809	0.0871	rs6788192	-3.01	rs9874760	0.036483	4.05	-0.08603	148	148	bslmm	0.043	3.1e-05	2.02333	0.043	0	0	0
Global efficiency	ENSG00000169299.PGM2	4	37828255	37864558	0.1646	rs1834340	2.57	rs3775793	0.2626	10.03	2.0223	174	1	top1	0.26	8.8e-27	2.0223	0.0431	0	0	0
Global efficiency	ENSG00000170667.RASA4B	7	102122892	102158228	0.0562	rs11487069	-2.26	rs11487069	0.0142	-3.65	-2.25965	39	4	lasso	0.032	0.00038	2.0026	0.045222	0	0	0
Global efficiency	ENSG00000147684.NDUFB9	8	125551344	125580751	0.1071	rs3829034	3.52	rs4527852	0.094637	-6.17	1.9958	122	1	top1	0.095	6.6e-10	-1.99576	0.046	0	0	0
Global efficiency	ENSG00000100243.CYB5R3	22	43013846	43045574	0.0931	rs2071846	2.81	rs137087	0.095375	-6.84	1.682	98	98	blup	0.1	1e-10	-1.9873	0.04689	0	0	0
Global efficiency	ENSG00000007402.CACNA2D2	3	50400233	50541675	0.0937	rs3806708	-2.21	rs2071803	0.040846	-4.45	-1.98578	86	1	top1	0.041	4.7e-05	1.98578	0.0471	0	0	0
Global efficiency	ENSG00000140090.SLC24A4	14	92788925	92962596	0.1444	rs2402137	2.6	rs10135174	-0.001222	3.31	0.09849	158	158	bslmm	0.021	0.0054	-1.97487	0.04828	0	0	0
Global efficiency	ENSG00000122971.ACADS	12	121163538	121177811	0.5534	rs2859263	-2.86	rs2014355	0.370511	-12.05	1.5456	116	6	lasso	0.44	0	-1.97375	0.04841	0	0	0
Global efficiency	ENSG00000006071.ABCC8	11	17414432	17498449	0.0561	rs1048099	-4.01	rs4757512	0.070183	-5.28	1.9706	221	1	top1	0.07	2.4e-07	-1.97058	0.0488	0	0	0
Global efficiency	ENSG00000136295.TTYH3	7	2671585	2704436	0.1008	rs798486	4.14	rs1105421	0.00097	3.55	0.58345	121	20	enet	0.056	1.9e-06	1.9617	0.049802	0	0	0
Global efficiency	ENSG00000188517.COL25A1	4	109731877	110223813	0.209	rs7663958	3.62	rs11937243	0.0055	4.47	0.5494	292	292	bslmm	0.029	0.0058	1.9597	0.05	0	0	0
Global efficiency	ENSG00000185838.GNB1L	22	19770747	19842462	0.1156	rs5993830	-2.98	rs2073762	0.094443	6.27	-2.271	153	4	lasso	0.1	4.8e-10	-1.9577	0.05026	0	0	0
Global efficiency	ENSG00000163406.SLC15A2	3	121612936	121662949	0.1503	rs12496318	2.59	rs11920521	0.183739	-8.72	-1.76598	105	37	enet	0.21	1e-20	1.94429	0.0519	0	0	0
Global efficiency	ENSG00000180011.ZADH2	18	72907063	72921303	0.2719	rs7242893	2.78	rs7230037	0.221	-9.33	-2.25538	136	3	lasso	0.22	1.5e-22	1.9425	0.0521	0	0	0
Global efficiency	ENSG00000101247.NDUFAF5	20	13765596	13799067	0.0766	rs13039593	-2.56	rs1999112	0.055401	-4.75	-2.15721	95	95	bslmm	0.057	1.8e-06	1.9389	0.05252	0	0	0
Global efficiency	ENSG00000170075.GPR37L1	1	202091986	202102720	0.056	rs12401678	2.16	rs11588918	0.022589	4.23	2.076	105	105	bslmm	0.025	0.0011	1.9318	0.05338	0	0	0
Global efficiency	ENSG00000187239.FNBP1	9	132649466	132805473	0.0392	rs1043178	-2.761	rs3824538	0.059691	5.03	1.9234	158	1	top1	0.06	9.7e-07	1.9234	0.0544	0	0	0
Global efficiency	ENSG00000139428.MMAB	12	109991542	110011679	0.3027	rs11832567	-3.72	rs2302706	0.466101	-13.65	1.6527	112	41	enet	0.5	0	-1.91373	0.05566	0	0	0
Global efficiency	ENSG00000136856.SLC2A8	9	130159421	130170703	0.1892	rs2779714	2.267	rs4837144	0.140021	-6.21	-1.8973	96	5	lasso	0.18	7.8e-11	1.9116	0.0559	0	0	0
Global efficiency	ENSG00000072756.TRNT1	3	3168600	3192563	0.076	rs1705820	2.81	rs3804783	0.075193	5.38	1.90597	187	1	top1	0.075	3.9e-08	1.90597	0.0567	0	0	0
Global efficiency	ENSG00000133805.AMPD3	11	10329860	10529126	0.1611	rs728528	-3.52	rs11604833	0.123332	6.91	1.5647	171	171	bslmm	0.13	1.5e-13	1.90204	0.0572	0	0	0
Global efficiency	ENSG00000181192.DHTKD1	10	12110971	12165224	0.5642	rs7919751	-3.12	rs3740015	0.421606	12.25	-1.611	99	99	bslmm	0.45	0	-1.89638	0.05791	0	0	0
Global efficiency	ENSG00000049239.H6PD	1	9294834	9331396	0.0977	rs11121374	-2.79	rs9435151	0.012872	-3.87	1.2	122	11	enet	0.081	1.4e-07	-1.8959	0.057967	0	0	0
Global efficiency	ENSG00000113296.THBS4	5	79287134	79379110	0.0962	rs2247450	2.21	rs10474606	0.070063	5.04	1.89368	125	1	top1	0.07	5.5e-07	1.8937	0.05827	0	0	0
Global efficiency	ENSG00000180979.LRRC57	15	42834720	42841000	0.0537	rs12440118	-2.322	rs4924687	0.00802	4.27	1.4691	44	5	enet	0.018	0.005	1.8918	0.05851	0	0	0
Global efficiency	ENSG00000120437.ACAT2	6	160181360	160200144	0.0307	rs1158619	1.86	rs1440	0.009805	3.72	-1.38307	91	91	bslmm	0.017	0.0068	-1.87481	0.0608	0	0	0
Global efficiency	ENSG00000132744.ACY3	11	67410026	67418130	0.4303	rs4930497	-2.17	rs948445	0.137361	-6.66	-1.871	67	1	top1	0.14	1.7e-11	1.87099	0.0613	0	0	0
Global efficiency	ENSG00000132471.WBP2	17	73841780	73852588	0.0364	rs7209235	3.04	rs7370	0.0235	-4.77	1.1671	59	6	enet	0.037	9.5e-05	-1.8501	0.064299	0	0	0
Global efficiency	ENSG00000132383.RPA1	17	1732996	1803376	0.0423	rs2070863	-3.45	rs7216701	0.0162	4.31	0.5665	137	137	bslmm	0.026	0.00092	1.8402	0.065745	0	0	0
Global efficiency	ENSG00000131480.AOC2	17	40996617	41002724	0.0802	rs9910698	1.84	rs9910698	0.0444	3.94	1.8394	22	1	top1	0.044	0.00021	1.8394	0.06586	0	0	0
Global efficiency	ENSG00000239264.TXNDC5	6	7881483	8026646	0.0554	rs1237879	-2.69	rs9505293	0.052306	4.7	1.83892	165	1	top1	0.052	4.4e-06	1.83892	0.0659	0	0	0
Global efficiency	ENSG00000112339.HBS1L	6	135281516	135424194	0.0732	rs9494155	-3.45	rs6923512	0.071909	5.65	-1.8134	109	109	blup	0.076	4.3e-08	-1.83755	0.0661	0	0	0
Global efficiency	ENSG00000188997.KCTD21	11	77882295	77899868	0.0932	rs1981405	-2.5	rs550458	0.055619	-4.32	-1.8367	99	1	top1	0.056	2.9e-05	1.83667	0.0663	0	0	0
Global efficiency	ENSG00000173267.SNCG	10	88718375	88723017	0.1433	rs746677	-3.33	rs1240390	0.073077	-5.79	-2.1156	58	2	lasso	0.085	4.9e-09	1.83499	0.06651	0	0	0
Global efficiency	ENSG00000132612.VPS4A	16	69345259	69358949	0.0365	rs35076456	-2.54	rs8057271	0.0337	4.37	-1.1974	66	3	lasso	0.037	0.00011	-1.82934	0.0673	0	0	0
Global efficiency	ENSG00000187764.SEMA4D	9	91975702	92113045	0.0492	rs10908922	2.82	rs9410321	0.002358	-3.91	1.6727	129	129	blup	0.037	9.4e-05	-1.825	0.068	0	0	0
Global efficiency	ENSG00000135472.FAIM2	12	50260679	50298000	0.0585	rs4391887	-3.04	rs706795	0.022781	4.43	0.886	105	105	blup	0.039	8.2e-05	1.81972	0.0688	0	0	0
Global efficiency	ENSG00000125166.GOT2	16	58741035	58768261	0.108	rs4784977	-2.38	rs12599931	0.106	7.08	-1.3969	109	109	blup	0.13	1.8e-13	-1.81167	0.07	0	0	0
Global efficiency	ENSG00000106477.CEP41	7	130033612	130082274	0.0697	rs12706927	2.21	rs1990790	0.034463	5.04	2.14684	129	7	enet	0.056	2e-06	1.8071	0.070754	0	0	0
Global efficiency	ENSG00000124588.NQO2	6	2988221	3019996	0.4481	rs3757080	-3.14	rs17300141	0.25891	10.05	1.857	125	5	lasso	0.3	1.3e-30	1.80612	0.0709	0	0	0
Global efficiency	ENSG00000155660.PDIA4	7	148700154	148725733	0.1474	rs822531	2.15	rs12534095	0.184475	8.59	1.48786	64	8	enet	0.19	1.3e-18	1.8061	0.070903	0	0	0
Global efficiency	ENSG00000258429.PDF	16	69362524	69364498	0.078	rs35076456	-2.54	rs877534	0.0726	5.68	-1.8051	65	1	top1	0.073	6.7e-08	-1.80513	0.0711	0	0	0
Global efficiency	ENSG00000075234.TTC38	22	46663858	46689905	0.2813	rs4253655	2.53	rs6008495	0.162458	7.72	0.815	86	8	lasso	0.27	5.9e-27	1.8048	0.07111	0	0	0
Global efficiency	ENSG00000132780.NASP	1	46049518	46084566	0.0201	rs17522918	-2.11	rs3014210	0.026812	-3.79	-1.7943	84	1	top1	0.027	0.00084	1.7943	0.072766	0	0	0
Global efficiency	ENSG00000165322.ARHGAP12	10	32094365	32217742	0.0275	rs2778663	-2.13	rs12256714	0.02812	-3.77	1.7926	121	1	top1	0.028	0.00064	-1.79258	0.07304	0	0	0
Global efficiency	ENSG00000011485.PPP5C	19	46850251	46896238	0.0411	rs3764611	2.49	rs877589	-0.001398	3.22	-0.0487	108	108	blup	0.0046	0.1	-1.7859	0.07411	0	0	0
Global efficiency	ENSG00000137133.HINT2	9	35812957	35815351	0.058	rs7044405	-2.744	rs4879929	0.036381	-4.62	1.7856	85	1	top1	0.036	0.00012	-1.7856	0.0742	0	0	0
Global efficiency	ENSG00000133574.GIMAP4	7	150264365	150271041	0.1484	rs17542143	2.45	rs12531207	0.14275	7.42	1.62999	114	5	lasso	0.18	2.3e-18	1.7829	0.074607	0	0	0
Global efficiency	ENSG00000165060.FXN	9	71650175	71715094	0.168	rs4745451	4.66	rs2498432	0.047522	5.73	-1.6755	115	5	lasso	0.13	5.4e-13	-1.7817	0.0748	0	0	0
Global efficiency	ENSG00000117868.ESYT2	7	158523686	158622944	0.0665	rs3815215	-2.7	rs1061733	0.046536	-4.87	2.43723	142	142	bslmm	0.065	3.2e-07	-1.7649	0.07758	0	0	0
Global efficiency	ENSG00000158825.CDA	1	20915441	20945401	0.1198	rs4654866	-2.03	rs1689924	0.075157	-5.26	-1.7646	175	1	top1	0.075	6.4e-07	1.7646	0.077637	0	0	0
Global efficiency	ENSG00000163975.MFI2	3	196715492	196756687	0.102	rs4916589	1.7	rs17597256	0.047031	-6.05	-1.07497	103	103	blup	0.096	7.7e-10	1.75925	0.0785	0	0	0
Global efficiency	ENSG00000151327.FAM177A1	14	35514113	35582336	0.0443	rs2236167	3.21	rs17456102	0.006901	-3.67	1.36895	92	92	blup	0.031	0.00039	-1.75945	0.0785	0	0	0
Global efficiency	ENSG00000058866.DGKG	3	185823457	186080026	0.0775	rs7618021	-3.58	rs1004589	0.007689	3.73	2.54479	201	201	bslmm	0.022	0.0025	1.75969	0.0785	0	0	0
Global efficiency	ENSG00000093010.COMT	22	19929130	19957498	0.3757	rs2531716	-2.73	rs4680	0.376942	11.85	-1.759	178	1	top1	0.38	0	-1.7594	0.07851	0	0	0
Global efficiency	ENSG00000103061.SLC7A6OS	16	68318406	68344849	0.0787	rs12599487	2.14	rs4783552	0.0258	-4.05	1.7446	84	1	top1	0.026	0.0034	-1.74456	0.0811	0	0	0
Global efficiency	ENSG00000099994.SUSD2	22	24577227	24585078	0.0757	rs5760263	3.04	rs35146655	0.088356	4.56	1.743	65	1	top1	0.088	6.4e-06	1.7433	0.08128	0	0	0
Global efficiency	ENSG00000183773.AIFM3	22	21319396	21335649	0.0834	rs178297	-3.68	rs178280	0.018541	-3.88	0.132	135	135	bslmm	0.022	0.0025	-1.7398	0.08189	0	0	0
Global efficiency	ENSG00000005194.CIAPIN1	16	57462081	57481440	0.0489	rs668100	-2.63	rs17546208	0.0135	-3.47	-0.1289	98	98	blup	0.034	0.00021	1.73895	0.082	0	0	0
Global efficiency	ENSG00000133706.LARS	5	145492601	145562223	0.044	rs13180255	1.94	rs12188581	0.069583	-5.65	1.73886	87	1	top1	0.07	1.3e-07	-1.7389	0.08206	0	0	0
Global efficiency	ENSG00000085377.PREP	6	105725440	105850959	0.0742	rs12201832	-2.91	rs717324	0.019385	-4.49	-1.72968	120	1	top1	0.019	0.0039	1.72968	0.0837	0	0	0
Global efficiency	ENSG00000172009.THOP1	19	2785458	2813599	0.0247	rs2110120	2.37	rs12608998	0.012292	3.4	1.7288	101	1	top1	0.012	0.018	1.7288	0.08385	0	0	0
Global efficiency	ENSG00000214595.EML6	2	54950636	55199157	0.0594	rs354232	2.922	rs4625954	0.004725	-3.83	1.13242	287	287	bslmm	0.012	0.017	-1.71361	0.0866	0	0	0
Global efficiency	ENSG00000164978.NUDT2	9	34329504	34343709	0.1759	rs3753033	-2.915	rs4879775	0.130323	7.16	0.6374	76	76	blup	0.2	1.2e-19	1.7102	0.0872	0	0	0
Global efficiency	ENSG00000175115.PACS1	11	65837834	66012218	0.0378	rs735942	-2.11	rs9326370	0.020407	4	1.1084	131	19	enet	0.027	0.0008	1.7106	0.0872	0	0	0
Global efficiency	ENSG00000105819.PMPCB	7	102937869	102969958	0.062	rs3087615	1.82	rs17680523	0.033008	-3.93	1.76354	26	17	enet	0.036	0.00012	-1.7073	0.087761	0	0	0
Global efficiency	ENSG00000106460.TMEM106B	7	12250867	12282993	0.0893	rs10264702	2.41	rs6945902	0.071641	5.49	1.92291	139	12	enet	0.086	3.9e-09	1.7071	0.087797	0	0	0
Global efficiency	ENSG00000126602.TRAP1	16	3701640	3767598	0.1971	rs7190673	-3.04	rs2791	0.0994	-7.91	-1.1809	62	23	enet	0.19	6.9e-19	1.70701	0.0878	0	0	0
Global efficiency	ENSG00000149782.PLCB3	11	64018995	64036622	0.033	rs11600990	2.1	rs11603192	0.000618	3.43	1.5318	81	6	enet	0.012	0.019	1.70203	0.0887	0	0	0
Global efficiency	ENSG00000115902.SLC1A4	2	65215611	65250999	0.0952	rs2017320	3.691	rs6751300	0.082964	5.73	-1.6935	102	1	top1	0.083	7.7e-09	-1.6935	0.0904	0	0	0
Global efficiency	ENSG00000139174.PRICKLE1	12	42852140	42984157	0.0739	rs11181461	-2.69	rs3747562	0.013651	-3.97	-2.2905	95	95	bslmm	0.027	0.0024	1.68828	0.09136	0	0	0
Global efficiency	ENSG00000103150.MLYCD	16	83932731	83949787	0.1081	rs434625	2.23	rs9923900	0.107	-6.47	1.6866	165	1	top1	0.11	4.9e-11	-1.68664	0.0917	0	0	0
Global efficiency	ENSG00000160991.ORAI2	7	102073553	102097268	0.0623	rs11487069	-2.26	rs11764413	0.040048	-4.21	1.02055	41	7	enet	0.057	0.00022	-1.682	0.092573	0	0	0
Global efficiency	ENSG00000140650.PMM2	16	8882680	8943188	0.2324	rs3815508	-2.45	rs11074924	0.256	9.63	1.3354	146	21	enet	0.28	1.7e-26	1.67364	0.0942	0	0	0
Global efficiency	ENSG00000122085.MTERFD2	2	242011584	242041747	0.0988	rs7565364	-1.9	rs2108485	0.121754	-6.25	1.6737	116	1	top1	0.12	6.4e-10	-1.6737	0.0942	0	0	0
Global efficiency	ENSG00000170876.TMEM43	3	14166440	14185179	0.1198	rs4355260	-1.68	rs3796308	0.007372	-5.01	-1.12679	99	99	bslmm	0.0096	0.033	1.6687	0.0952	0	0	0
Global efficiency	ENSG00000123159.GIPC1	19	14588572	14606944	0.089	rs4926221	3.54	rs8109493	0.051321	-4.82	1.6682	70	1	top1	0.051	5.4e-06	-1.6682	0.09527	0	0	0
Global efficiency	ENSG00000127948.POR	7	75528518	75616173	0.3728	rs1044484	-1.6	rs10954732	0.057851	5.05	1.47105	73	14	enet	0.1	1.6e-10	1.6639	0.09613	0	0	0
Global efficiency	ENSG00000157445.CACNA2D3	3	54156574	55108584	0.1005	rs13074914	3.62	rs750379	0.021915	4.22	1.66187	689	1	top1	0.022	0.0023	1.66187	0.0965	0	0	0
Global efficiency	ENSG00000271303.SRXN1	20	627259	634014	0.0826	rs6116997	3.49	rs13043781	0.032038	-4.5	0.33735	142	142	bslmm	0.045	2e-05	-1.6608	0.09676	0	0	0
Global efficiency	ENSG00000176422.SPRYD4	12	56862301	56864763	0.1706	rs774049	-2.99	rs1043011	0.128386	7.13	-1.6607	64	1	top1	0.13	4.7e-13	-1.6607	0.09677	0	0	0
Global efficiency	ENSG00000118961.C2orf43	2	20883788	21022882	0.1674	rs2305458	2.128	rs13394027	0.1911	-8.84	1.5616	159	9	enet	0.21	2.4e-19	-1.65665	0.0976	0	0	0
Global efficiency	ENSG00000169288.MRPL1	4	78783674	78873944	0.0392	rs7687500	-1.83	rs17409255	0.03545	-4.09	-1.6542	109	1	top1	0.035	0.00014	1.6542	0.0981	0	0	0
Global efficiency	ENSG00000153982.GDPD1	17	57297828	57353328	0.0526	rs11654986	-2.24	rs11079369	0.064	5.45	1.653	80	1	top1	0.064	4e-07	1.653	0.098322	0	0	0
Global efficiency	ENSG00000097021.ACOT7	1	6324329	6454451	0.066	rs7515832	2.97	rs3789498	0.083161	-6.47	1.9227	114	5	enet	0.091	1.3e-09	-1.6513	0.09867	0	0	0
Global efficiency	ENSG00000198721.ECI2	6	4115923	4135831	0.2305	rs2326405	-2.11	rs3177253	0.298491	-10.72	-2.03279	131	15	lasso	0.35	6.9e-37	1.64399	0.1	0	0	0
Global efficiency	ENSG00000143776.CDC42BPA	1	227177566	227506175	0.0857	rs2670469	2.51	rs11804613	0.0628	5.35	1.6425	280	1	top1	0.063	5.1e-07	1.6425	0.100479	0	0	0
Global efficiency	ENSG00000168958.MFF	2	228189867	228222550	0.077	rs6713443	2.145	rs7560053	0.042715	5.36	-1.40387	108	4	lasso	0.047	1.2e-05	-1.64195	0.1006	0	0	0
Global efficiency	ENSG00000171608.PIK3CD	1	9711790	9789172	0.0587	rs4076986	5.36	rs4240895	0.033819	4.08	2.6742	87	87	blup	0.046	3.3e-05	1.6418	0.100623	0	0	0
Global efficiency	ENSG00000134201.GSTM5	1	110254864	110318050	0.3355	rs929166	-2.45	rs3754446	0.314002	-10.9	-1.481	89	28	enet	0.33	3.5e-34	1.6406	0.100871	0	0	0
Global efficiency	ENSG00000177225.PDDC1	11	767220	777488	0.0412	rs1803956	2.34	rs12223324	0.014122	3.78	-1.3179	104	104	blup	0.025	0.0022	-1.63827	0.101	0	0	0
Global efficiency	ENSG00000120217.CD274	9	5450503	5470566	0.1033	rs1411263	2.914	rs866066	0.108596	6.05	-1.6255	142	9	enet	0.11	4e-09	-1.6398	0.101	0	0	0
Global efficiency	ENSG00000108433.GOSR2	17	45000483	45105003	0.0632	rs16941168	2.45	rs17676978	0.01	-4.85	1.9418	86	86	blup	0.052	5e-06	-1.6392	0.101181	0	0	0
Global efficiency	ENSG00000005156.LIG3	17	33307513	33332083	0.0674	rs28363289	-2.68	rs16970540	0.0243	4.16	-2.4651	53	10	enet	0.057	2.4e-06	-1.6341	0.102245	0	0	0
[truncated: 17,382 more rows]

## Sheet: ST4_Plasma_PWAS
Supplementary Table 4. Results from proteome-wide association studies in plasma of resting-state functional magnetic resonance imaging network measures
[truncated: 12,217 more rows]

[truncated: 9 more sheets: ST5_GeneTests, ST6_MAGMA_GSEA, ST7_CellTypeEnrich, ST8_GeneticCorrNetworks, ST9_GeneticCorrTraits, ST10_GeneticCorr_rsfMRI, ST11_GeneticCorr_MRIpheno, ST12_ExclusionCodes, ST13_SummaryStatistics]
